# Supplementary material for: art.pics Database: An Open Access Database for Art Stimuli for Experimental Research
Source: Front Psychol. 2020 Dec 16;11:576580. doi: 10.3389/fpsyg.2020.576580 (PMC7772247; doi:10.3389/fpsyg.2020.576580)
Supplement: Supplementary Table 1 — Overview of all art.pics including descriptions, image characteristics, mean and z-scored ratings. [file Data_Sheet_1.CSV]

picture.title	img.nr	style	type	item_description_english	red	green	blue	objectsize	intensity	intensity_norm	sd	complexity	complexity_norm	meanpow	medianpow	meanLiking	sdLiking	meanWanting	sdWanting	meanRecognizability	sdRecognizability	meanArousal	sdArousal	meanValence	sdValence	mean_zLiking	sd_zLiking	mean_zWanting	sd_zWanting	mean_zRecognizability	sd_zRecognizability	mean_zArousal	sd_zArousal	mean_zValence	sd_zValence	amount_Ratings	amount_Ratings_Valence
1000_azulejos.jpg	1000	azulejos	plants	flower	0.297013298633722	0.314312643080947	0.388674058285277	0.276803703703704	28.9813037037037	104.699840774984	82.32961	0.137796296296295	0.4978123285655	18.02789	17.38074	3.56	2.23	3.12	2.22	4.08	2.24	3.49	2.02	4.54	1.53	-0.1	1.07	0.13	1	-1.32	1.37	0.14	1.16	-0.12	1.03	78	70
1000_klimt.jpg	1000	klimt	plants	flower	0.454250638434957	0.315058017962457	0.230691343602573	0.292203703703704	32.7437037037037	112.057798339565	71.20031	0.133055555555555	0.455352050193291	18.2692	18.3431	3.52	2.11	2.74	2.07	4.33	2.31	3.29	1.97	4.39	1.72	-0.28	0.92	-0.22	0.86	-1.09	1.11	-0.19	0.88	-0.3	0.99	73	64
1000_munch.jpg	1000	munch	plants	flower	0.371953783237134	0.29859900948003	0.329447207282811	0.293703703703704	29.7091962962963	101.153631778058	58.29335	0.107537037037037	0.366141235813365	17.01791	16.7352	3.42	2.07	2.78	1.93	4.16	2.28	3.35	2.09	4.41	1.6	-0.26	1	-0.14	0.88	-1.39	1.17	-0.11	1.05	-0.18	1	88	78
1000_pointilism.jpg	1000	pointilism	plants	flower	0.268542521469313	0.368491692049996	0.362965786480679	0.293703703703704	27.5928481481481	93.9479066834805	65.21367	0.159759259259258	0.543947036569983	17.65658	17.26259	3.97	2	3.06	2.07	5.24	2.1	3.47	2.11	4.82	1.52	0.08	1.01	0.12	0.95	-0.64	1.07	-0.04	0.98	0.13	0.93	78	71
1001_azulejos.jpg	1001	azulejos	plants	flower	0.415690100537962	0.29755513191978	0.286754767542242	0.268396296296296	40.0719925925926	149.301585549284	74.39441	0.150074074074073	0.559151061862637	18.04154	17.33698	3.45	1.87	2.93	2.05	4.6	2.19	3.37	1.94	4.4	1.4	-0.07	1.1	0.12	1.18	-1.35	1.5	0	1.2	-0.17	0.93	82	73
1001_klimt.jpg	1001	klimt	plants	flower	0.5736784341208	0.285692570878926	0.140628995000263	0.271285185185185	40.0175444444444	147.510983384985	74.21909	0.165833333333332	0.611287834314027	18.45275	18.60671	4.68	2.1	3.93	2.21	6.82	1.57	4.04	2.11	5.36	1.52	0.57	0.98	0.7	1.06	0.25	0.56	0.35	0.97	0.48	1.07	91	84
1001_munch.jpg	1001	munch	plants	flower	0.543918034950083	0.26301704314925	0.193064921900652	0.277603703703704	39.8684555555556	143.616439635505	60.31556	0.102629629629629	0.369698344295756	17.3283	16.74747	4.88	1.83	3.96	2.15	6.6	1.48	4.17	2.09	5.47	1.35	0.69	0.9	0.72	1.14	0.19	0.59	0.5	1.05	0.72	0.7	78	70
1001_pointilism.jpg	1001	pointilism	plants	flower	0.475266698104278	0.344919462694631	0.179813839201078	0.278818518518519	37.3622037037037	134.001872982559	66.39603	0.124444444444444	0.446327758664202	17.82511	17.40436	3.72	2.01	2.98	2.02	6.17	1.94	3.36	2.06	4.8	1.62	-0.17	0.8	-0.08	0.75	-0.15	0.85	-0.23	0.83	0.04	0.94	81	70
1002_azulejos.jpg	1002	azulejos	plants	flower	0.379303680915147	0.301674394609028	0.319021924475826	0.383011111111111	47.3073444444445	123.514287371994	78.18362	0.209462962962961	0.546884821057309	18.16533	17.47023	3.73	2.07	2.92	2.12	6.01	2.01	3.1	1.87	4.6	1.53	0.01	1.07	0.11	1.06	-0.2	0.87	-0.05	1.01	0.01	0.91	78	70
1002_klimt.jpg	1002	klimt	plants	flower	0.492500185076181	0.302639776842767	0.204860038081052	0.390607407407407	47.9060148148148	122.644921489797	68.19674	0.190277777777776	0.487133050140328	18.40608	18.50128	4.11	2	3.13	2.08	5.71	1.95	3.94	2.08	4.76	1.6	0.18	0.99	0.12	0.96	-0.44	1.06	0.31	0.96	0.08	0.96	93	84
1002_munch.jpg	1002	munch	plants	flower	0.45402241760267	0.279710084506416	0.266267497890913	0.391422222222222	46.8448111111111	119.67846599296	60.06533	0.145129629629629	0.370775140986334	17.19783	16.71292	5	2.1	4.26	2.36	6.84	1.65	4.05	2.01	5.56	1.44	0.7	1.09	0.83	1.16	0.29	0.7	0.38	1.23	0.59	0.9	73	64
1002_pointilism.jpg	1002	pointilism	plants	flower	0.392791193114046	0.338624022090735	0.268584784795219	0.393518518518519	44.8704925925926	114.02384	65.17077	0.191722222222221	0.487199999999996	17.84376	17.36927	4.29	2.17	3.53	2.39	6.38	1.61	3.86	2.22	5.21	1.6	0.26	0.87	0.37	1.06	-0.22	0.93	0.25	0.78	0.36	0.9	66	58
1003_azulejos.jpg	1003	azulejos	plants	flower bouquet	0.334880453072179	0.312099882378081	0.353019664549664	0.272762962962963	34.9145074074074	128.003109469625	95.40034	0.141314814814814	0.518086522010696	18.40078	17.66127	4.74	1.99	3.92	2.09	6.81	1.58	4.09	1.99	5.39	1.41	0.56	0.88	0.55	0.94	0.27	0.6	0.36	0.87	0.53	0.89	93	82
1003_klimt.jpg	1003	klimt	plants	flower bouquet	0.509396355625493	0.296874064970031	0.193729579404473	0.278533333333333	35.9548333333333	129.086285303973	81.60411	0.140277777777777	0.503630126057121	18.44122	18.40129	3.83	2.03	3.29	2.04	5.73	2.28	3.65	2.04	4.44	1.75	0.06	0.95	0.17	0.86	-0.3	1.04	0.07	0.96	-0.11	0.99	103	96
1003_munch.jpg	1003	munch	plants	flower bouquet	0.435685356704894	0.289519265024488	0.274795378270568	0.276174074074074	36.0489888888889	130.529952928239	72.82691	0.117203703703703	0.424383440395883	17.5032	16.91875	4.74	2.01	3.68	2.32	6.22	1.68	4.26	2.26	5.49	1.54	0.74	1.24	0.75	1.97	-0.26	0.95	0.87	1.93	0.69	1.25	65	57
1003_pointilism.jpg	1003	pointilism	plants	flower bouquet	0.30480457627095	0.414860339821722	0.280335083907307	0.296711111111111	32.8692111111111	110.778497603355	80.19807	0.129462962962962	0.436326642700217	18.02369	17.46206	5	2.3	4.29	2.58	7.21	1.44	4.08	2.2	5.84	1.58	0.8	1.05	0.8	1.14	0.54	0.45	0.52	1.08	0.87	0.92	76	68
1005_azulejos.jpg	1005	azulejos	objects	hair brush	0.378220476905283	0.288894557902848	0.332884965191909	0.170611111111111	24.0694592592592	141.077911646586	97.87123	0.0953333333333333	0.558775643112993	18.18895	17.41955	3.03	1.62	2.15	1.65	6.83	1.66	2.74	1.69	4.06	1.36	-0.46	0.74	-0.51	0.67	0.3	0.58	-0.51	0.75	-0.41	0.81	87	77
1005_klimt.jpg	1005	klimt	objects	hair brush	0.532840141845428	0.283063207015669	0.184096651138905	0.185248148148148	23.1035740740741	124.716896255273	90.74456	0.11187037037037	0.603894675810224	18.46812	18.37155	3.52	1.67	2.4	1.71	7.02	1.68	3.09	1.64	4.61	1.35	-0.12	0.9	-0.25	0.83	0.41	0.63	-0.15	0.91	-0.07	0.93	94	87
1005_munch.jpg	1005	munch	objects	hair brush	0.474466995963837	0.270381107875813	0.255151896160362	0.183433333333333	22.7898814814815	124.240676802552	78.50358	0.0885925925925926	0.482968885658328	17.74095	17.11917	3.47	1.81	2.41	1.87	7.31	1.38	2.95	1.88	4.76	1.32	-0.23	0.97	-0.32	0.83	0.61	0.6	-0.32	1.09	0.01	0.91	93	83
1005_pointilism.jpg	1005	pointilism	objects	hair brush	0.380129553271688	0.358797591551255	0.261072855177069	0.186155555555556	21.1794148148148	113.772671202897	82.46891	0.1005	0.539871075564044	17.99991	17.44124	3.24	1.79	2.36	1.73	7.07	1.52	3.16	1.82	4.47	1.56	-0.29	0.95	-0.28	0.9	0.3	0.67	-0.15	1.08	-0.18	0.95	92	83
1006_azulejos.jpg	1006	azulejos	objects	blue gemstone	0.248357176473349	0.308090047232082	0.443552776294583	0.180733333333333	23.7101851851852	131.188778228616	88.35051	0.0995185185185182	0.550637321201687	17.71678	16.96404	4.38	1.87	3.33	2.02	5.51	2.39	3.54	1.66	5.11	1.57	0.56	1.12	0.51	1.31	-0.65	1.28	0.13	0.91	0.24	1.54	80	71
1006_klimt.jpg	1006	klimt	objects	blue gemstone	0.452324393586081	0.293685625426586	0.253989980987339	0.185922222222222	26.034962962963	140.031474730572	74.41519	0.0918333333333331	0.493934142114383	17.97747	18.00381	2.88	2.04	2.2	1.93	3.47	2.32	2.8	1.98	3.86	1.69	-0.61	0.92	-0.51	0.77	-1.88	1.41	-0.53	0.86	-0.67	0.85	86	77
1006_munch.jpg	1006	munch	objects	blue gemstone	0.30391205506021	0.292182507882755	0.403905437057048	0.188633333333333	25.4977185185185	135.170799709411	65.00749	0.0762407407407407	0.404174274999509	16.85491	16.54232	2.98	1.82	2.19	1.74	3.64	2.48	2.89	1.8	3.94	1.78	-0.49	0.99	-0.43	0.75	-1.7	1.44	-0.39	0.95	-0.59	0.99	94	85
1006_pointilism.jpg	1006	pointilism	objects	blue gemstone	0.171339293747171	0.411793732788243	0.416866973464586	0.188318518518519	22.8106259259259	121.127895999685	72.18404	0.094833333333333	0.503579435943828	17.5611	17.19489	3.62	1.96	2.63	1.91	3.73	2.71	3.01	1.93	4.23	1.68	-0.11	1.09	-0.12	0.92	-1.81	1.98	-0.18	1.11	-0.3	1.1	78	70
1007_azulejos.jpg	1007	azulejos	objects	red bucket	0.502958792146197	0.261059857509233	0.235981350344569	0.350607407407407	45.425	129.560867911772	64.25777	0.165314814814814	0.47150976083833	17.84885	17.14714	3.05	1.82	2.41	1.6	4.41	2.16	2.9	1.68	3.83	1.33	-0.39	0.8	-0.35	0.72	-0.96	0.93	-0.35	0.73	-0.53	0.69	111	104
1007_klimt.jpg	1007	klimt	objects	red bucket	0.60046524546931	0.266793060241141	0.132741694289549	0.355855555555556	46.3058851851852	130.12550868538	61.89565	0.164962962962961	0.463567198509587	18.22429	18.4358	3.2	1.8	2.28	1.61	5.64	1.76	2.71	1.64	4.37	1.4	-0.27	0.78	-0.31	0.7	-0.39	0.8	-0.32	0.85	-0.19	0.87	76	68
1007_munch.jpg	1007	munch	objects	red bucket	0.592514715393092	0.242049361720709	0.165435922886199	0.355188888888889	46.5763148148148	131.131114378369	46.94755	0.0968148148148145	0.272572757322655	16.86625	16.46326	3.35	1.71	2.55	1.79	6.51	1.73	2.88	1.75	4.46	1.45	-0.33	0.77	-0.28	0.68	0.13	0.59	-0.45	0.8	-0.18	0.75	77	68
1007_pointilism.jpg	1007	pointilism	objects	red bucket	0.545768077781824	0.305984693003314	0.148247229214862	0.3601	43.0655888888889	119.5934154093	52.1837	0.151759259259258	0.421436432266754	17.4414	17.05205	2.88	1.66	1.92	1.41	6.34	1.73	2.83	1.71	4.07	1.33	-0.55	0.72	-0.57	0.68	-0.18	0.77	-0.34	0.75	-0.5	0.85	65	57
1008_azulejos.jpg	1008	azulejos	objects	yellow bucket	0.44122723741242	0.300050331526349	0.258722431061193	0.297259259259259	35.4599	119.28947171692	74.71646	0.136518518518518	0.459257413406426	17.91368	17.29471	3.28	1.7	2.33	1.74	5.83	1.83	2.88	1.72	4.25	1.17	-0.38	0.67	-0.47	0.53	-0.24	0.74	-0.44	0.69	-0.35	0.67	81	72
1008_klimt.jpg	1008	klimt	objects	yellow bucket	0.565552399429441	0.292721349003205	0.141726251567336	0.299196296296296	37.7061851851852	126.024906230271	69.66779	0.155833333333332	0.520839780646913	18.31993	18.48522	3.37	2	2.39	1.78	5.57	2.23	3.18	1.91	4.38	1.42	-0.23	0.87	-0.32	0.71	-0.4	0.85	-0.16	0.85	-0.13	0.82	84	77
1008_munch.jpg	1008	munch	objects	yellow bucket	0.539292756461077	0.282952972408165	0.177754271130733	0.299344444444444	35.4742555555555	118.506477116662	53.35866	0.0911851851851847	0.304616260222955	17.0014	16.51382	3.28	1.83	2.36	1.77	6.52	1.79	2.62	1.77	4.35	1.31	-0.3	0.88	-0.34	0.85	-0.02	0.81	-0.54	0.95	-0.21	0.77	92	83
1008_pointilism.jpg	1008	pointilism	objects	yellow bucket	0.473920748702652	0.360920862593426	0.165158388703897	0.303481481481481	32.3186481481482	106.492982670247	60.4977	0.124074074074073	0.408835733463507	17.5394	17.1972	2.96	1.62	2.06	1.53	6.1	1.89	2.75	1.72	4.1	1.28	-0.51	0.67	-0.55	0.6	-0.2	0.9	-0.5	0.73	-0.38	0.78	89	79
1009_azulejos.jpg	1009	azulejos	objects	light bulb	0.327235154696086	0.30309870843058	0.369666136873378	0.121111111111111	11.4956666666667	94.9183486238532	102.4459	0.0413518518518517	0.341437308868501	18.12555	17.25891	4.95	2.03	4	2.26	6.9	1.75	4.05	2.01	5.46	1.17	0.67	0.94	0.62	1.16	0.37	0.63	0.38	1.06	0.54	0.76	83	74
1009_klimt.jpg	1009	klimt	objects	light bulb	0.451639568415269	0.305853724483297	0.242506707101447	0.134362962962963	10.9182407407407	81.2593031589393	89.05899	0.0540185185185182	0.402034290754725	18.00073	17.87303	4.68	1.92	3.6	2.22	7.09	1.68	3.76	1.99	5.35	1.41	0.65	1.09	0.52	1.14	0.42	0.53	0.23	0.96	0.58	0.88	78	71
1009_munch.jpg	1009	munch	objects	light bulb	0.402685486842132	0.294132243807743	0.303182269350152	0.133537037037037	9.90876296296295	74.2023575093607	76.55636	0.0458703703703702	0.343502981555955	17.04939	16.58496	4.72	2.11	3.79	2.17	7.37	1.1	3.59	1.95	5.49	1.26	0.71	0.99	0.7	1.15	0.56	0.53	0.28	0.9	0.66	0.77	81	73
1009_pointilism.jpg	1009	pointilism	objects	light bulb	0.289000191720612	0.357954214535542	0.353045593743871	0.141062962962963	9.60848148148148	68.1148423346549	80.2141	0.054833333333333	0.388715309685717	17.43188	16.81272	3.97	1.93	3.08	2.05	7.26	1.26	3.64	1.94	5.1	1.2	0.28	0.83	0.25	0.88	0.4	0.5	0.19	0.85	0.36	0.65	72	63
1010_azulejos.jpg	1010	azulejos	objects	hammer	0.412361383868977	0.291871132343614	0.295767483787378	0.0849148148148148	10.2597111111111	120.823570462773	101.925	0.0472037037037038	0.555894796528112	17.39297	16.67876	2.78	1.6	2.11	1.6	6.24	2.02	2.57	1.76	4.04	1.41	-0.57	0.73	-0.48	0.62	-0.07	0.86	-0.52	0.74	-0.43	0.8	87	78
1010_klimt.jpg	1010	klimt	objects	hammer	0.52632256915197	0.283260956004662	0.190416474843354	0.0961703703703704	10.8174740740741	112.482400061619	95.95673	0.0522222222222224	0.543017792497883	17.7708	17.75323	3.09	1.78	2.36	1.71	6.35	2.01	3.09	1.94	4.23	1.27	-0.46	0.78	-0.45	0.63	0.01	0.96	-0.35	0.95	-0.34	0.88	92	82
1010_munch.jpg	1010	munch	objects	hammer	0.502915912642268	0.275451514561886	0.221632572795832	0.0977222222222222	9.90104814814813	101.318286905439	80.0276	0.0380925925925927	0.389804813340914	16.56022	15.93623	2.69	1.63	2.12	1.7	7.4	1.12	2.57	1.77	4.11	1.35	-0.53	0.56	-0.39	0.59	0.47	0.44	-0.49	0.68	-0.37	0.74	72	63
1010_pointilism.jpg	1010	pointilism	objects	hammer	0.418937299190249	0.348263089197046	0.232799611612705	0.101114814814815	8.6942962962963	85.9843961759643	80.97823	0.0504444444444445	0.498882824804953	17.16758	16.64708	3.05	1.63	2.39	1.52	5.59	2.46	2.98	1.8	3.96	1.54	-0.43	0.61	-0.37	0.59	-0.31	1.21	-0.31	0.77	-0.39	0.68	105	98
1011_azulejos.jpg	1011	azulejos	objects	towel	0.303409720808498	0.327970149446057	0.368620129745447	0.3906	57.5086185185185	147.231486222526	68.58487	0.194833333333332	0.49880525686977	18.12543	17.45811	2.85	1.83	2.24	1.65	3.93	2.27	2.65	1.85	3.68	1.6	-0.54	0.79	-0.43	0.71	-1.29	1.22	-0.54	0.78	-0.64	0.85	104	97
1011_klimt.jpg	1011	klimt	objects	towel	0.468112856633513	0.305367901484665	0.226519241881823	0.396362962962963	57.7647592592593	145.737025547104	63.50909	0.158203703703703	0.399138462688517	18.45514	18.52528	2.74	1.72	1.96	1.43	3.95	2.04	2.65	1.67	3.55	1.3	-0.53	0.73	-0.46	0.73	-1.31	0.92	-0.43	0.78	-0.68	0.72	81	73
1011_munch.jpg	1011	munch	objects	towel	0.364194887548227	0.301021256189917	0.334783856261857	0.400381481481482	59.023962962963	147.419313062542	56.73122	0.112111111111111	0.280010730507016	17.27497	16.78312	2.86	1.59	2.02	1.43	4.32	2.06	2.48	1.62	3.73	1.37	-0.66	0.82	-0.62	0.64	-1.27	1.11	-0.66	0.75	-0.68	0.82	81	70
1011_pointilism.jpg	1011	pointilism	objects	towel	0.216832006825747	0.412011582113217	0.371156411061036	0.404048148148148	55.9414407407407	138.4524121621	65.09063	0.174629629629629	0.432200049499049	18.0059	17.64281	2.83	1.73	2.08	1.7	5.46	1.92	2.46	1.71	4.18	1.69	-0.6	0.67	-0.46	0.66	-0.74	0.92	-0.57	0.75	-0.38	0.93	65	57
1012_azulejos.jpg	1012	azulejos	objects	cushion	0.36588498600258	0.316118578413277	0.317996435584066	0.301892592592593	46.3916666666667	153.669443388009	77.6116	0.16961111111111	0.561826011213205	18.25715	17.544	3.3	1.9	2.37	1.7	5.43	2.08	3.01	1.83	4.33	1.51	-0.1	0.87	-0.22	0.81	-0.71	1.04	-0.2	0.9	-0.15	0.85	76	67
1012_klimt.jpg	1012	klimt	objects	cushion	0.54456980684003	0.295793451205504	0.159636741954461	0.31247037037037	44.9187444444445	143.753612194341	75.02612	0.195055555555553	0.624236964689978	18.58373	18.63925	3.73	1.86	2.68	1.85	5.89	1.99	3.16	1.72	4.76	1.3	-0.08	1.13	-0.15	1.06	-0.38	1.42	-0.32	1.05	-0.15	0.86	82	71
1012_munch.jpg	1012	munch	objects	cushion	0.484993620480544	0.28089987470958	0.234106504809867	0.311474074074074	44.7842074074074	143.781493020048	59.30603	0.11924074074074	0.382827177816354	17.79561	17.31094	3.72	1.88	2.6	1.76	6.48	1.91	3.06	1.64	4.8	1.55	0.05	0.96	-0.1	0.81	0.1	0.73	-0.17	0.91	0.17	0.89	86	79
1012_pointilism.jpg	1012	pointilism	objects	cushion	0.403738249758412	0.369596764372313	0.226664985869247	0.318607407407407	42.5071666666667	133.415500325491	69.46905	0.160092592592591	0.502476053194453	18.11035	17.70844	3.29	1.75	2.45	1.82	5.3	1.97	2.84	1.76	4.25	1.46	-0.29	0.64	-0.32	0.6	-0.71	1.02	-0.43	0.82	-0.32	0.72	94	85
1013_azulejos.jpg	1013	azulejos	objects	clothes hanger	0.380590830200042	0.300020090454438	0.319389079345497	0.110403703703704	12.5454296296296	113.632325807642	103.8365	0.0568518518518519	0.514945150793385	17.69571	17.06879	2.67	1.6	2.03	1.64	7.06	1.76	2.46	1.76	4.04	1.16	-0.59	0.72	-0.53	0.6	0.46	0.52	-0.59	0.79	-0.44	0.79	79	71
1013_klimt.jpg	1013	klimt	objects	clothes hanger	0.47840533380195	0.2933414591454	0.228253207052636	0.125996296296296	12.2641518518519	97.3373996884094	97.68523	0.0592407407407409	0.47017842970105	17.89458	17.69644	2.92	2.02	2.25	1.89	7.35	1.35	2.48	1.84	4.23	1.59	-0.61	0.79	-0.48	0.67	0.47	0.52	-0.7	0.72	-0.34	0.76	84	75
1013_munch.jpg	1013	munch	objects	clothes hanger	0.4531456450961	0.287652753424107	0.259201601479778	0.128792592592593	10.8904925925926	84.5583769482947	81.21584	0.0512592592592593	0.397998504629896	16.89183	16.32363	2.72	1.59	1.89	1.41	7.21	1.62	2.2	1.46	3.8	1.59	-0.64	0.8	-0.66	0.67	0.55	0.65	-0.86	0.77	-0.59	0.95	95	85
1013_pointilism.jpg	1013	pointilism	objects	clothes hanger	0.419206791570646	0.349215804700186	0.23157740372916	0.132244444444444	9.29368518518518	70.2765641628858	75.13906	0.0590740740740742	0.446703635243377	17.26237	16.81351	3.08	1.87	2.21	1.9	7.5	0.89	2.6	1.92	4.46	1.22	-0.34	0.77	-0.23	1.78	0.52	0.44	-0.52	0.72	-0.13	0.62	72	63
1014_azulejos.jpg	1014	azulejos	objects	ladder	0.392900040024669	0.28787596184496	0.319223998130372	0.129462962962963	15.0396777777778	116.169732513231	105.0485	0.0697592592592589	0.53883564583035	17.79961	17.0818	3.39	1.8	2.57	1.69	6.97	1.84	3.08	1.94	4.49	1.39	-0.26	0.88	-0.26	0.67	0.37	0.68	-0.29	0.9	-0.23	0.87	90	79
1014_klimt.jpg	1014	klimt	objects	ladder	0.478347493975695	0.294197371897623	0.227455134126678	0.144981481481481	14.1968592592593	97.9218801890407	96.72625	0.0678518518518515	0.468003576446543	18.0458	17.7668	3.36	1.89	2.4	1.8	7.55	1.04	2.95	1.9	4.45	1.54	-0.14	0.74	-0.29	0.56	0.53	0.49	-0.33	0.88	-0.14	0.85	80	71
1014_munch.jpg	1014	munch	objects	ladder	0.422358020747177	0.295246135468314	0.282395843784534	0.14387037037037	12.4038296296296	86.2153172866521	78.82746	0.0597962962962961	0.41562620671901	17.19665	16.59524	2.92	1.67	2.33	1.67	7.11	1.44	2.79	1.77	4.32	1.42	-0.53	0.75	-0.41	0.66	0.45	0.68	-0.51	0.79	-0.25	0.81	89	79
1014_pointilism.jpg	1014	pointilism	objects	ladder	0.411535536845652	0.351190929235672	0.237273533918696	0.15187037037037	11.2914444444444	74.3492257041824	77.57021	0.0632037037037034	0.416168759907326	17.41749	16.79432	3.01	1.58	2.13	1.33	7.11	1.7	2.6	1.64	4.06	1.41	-0.51	0.63	-0.54	0.51	0.4	0.51	-0.58	0.65	-0.44	0.78	83	72
1015_azulejos.jpg	1015	azulejos	objects	puncher	0.339925681490342	0.322174617986356	0.337899700523303	0.445381481481481	65.7895222222222	147.714992557358	79.43243	0.225370370370369	0.506016481917287	18.10131	17.51878	2.98	1.59	2.56	1.69	5.92	2.32	2.82	1.77	3.93	1.38	-0.48	0.79	-0.27	0.69	-0.15	0.97	-0.39	0.82	-0.5	0.9	109	102
1015_klimt.jpg	1015	klimt	objects	puncher	0.495700307395406	0.300959805196885	0.203339887407709	0.463574074074074	65.4035851851852	141.085511125315	72.87145	0.199703703703702	0.430791355410854	18.25585	18.48805	3.46	2.01	2.28	1.63	7.06	1.39	3.08	1.94	4.39	1.54	-0.16	0.86	-0.35	0.58	0.3	0.38	-0.2	0.81	-0.19	0.75	65	57
1015_munch.jpg	1015	munch	objects	puncher	0.417204846786211	0.29667743517649	0.286117718037298	0.466262962962963	68.1192777777778	146.096265817255	68.84827	0.143425925925925	0.30760737463361	16.88744	16.55465	2.68	1.51	1.98	1.42	6.3	2.19	2.43	1.48	3.86	1.45	-0.55	0.67	-0.5	0.58	0.04	0.88	-0.44	0.74	-0.57	0.9	81	73
1015_pointilism.jpg	1015	pointilism	objects	puncher	0.304272335512522	0.409409449111012	0.286318215376465	0.472185185185185	64.8214703703704	137.279763118676	73.2784	0.183592592592592	0.388814809004626	17.74691	17.46807	2.99	1.81	2.1	1.56	6.85	1.82	2.64	1.67	3.77	1.5	-0.36	0.75	-0.39	0.68	0.33	0.6	-0.46	0.72	-0.49	0.77	81	73
1016_azulejos.jpg	1016	azulejos	objects	nails	0.329293097415011	0.298356409713257	0.3723504928717	0.248077777777778	37.1629185185185	149.803496513937	97.24403	0.140129629629629	0.564861677192038	18.28461	17.52589	2.88	1.81	2.11	1.71	5.16	2.42	2.77	1.86	3.73	1.74	-0.71	0.81	-0.6	0.8	-0.82	1.22	-0.57	0.89	-0.74	1.11	81	70
1016_klimt.jpg	1016	klimt	objects	nails	0.521192268285058	0.283448639259108	0.19535909245583	0.262603703703704	35.0674740740741	133.537621821362	89.81524	0.137999999999999	0.525506678137735	18.38343	18.3625	3.16	1.69	2.3	1.57	5.13	2.27	3.09	1.75	4.05	1.53	-0.28	0.95	-0.3	0.81	-0.96	1.27	-0.14	0.92	-0.45	1.07	69	61
1016_munch.jpg	1016	munch	objects	nails	0.426105420315441	0.282300491906687	0.291594087777851	0.262192592592593	35.5127333333333	135.445219798847	82.58772	0.113222222222222	0.431828455192676	17.6511	16.92254	2.69	1.8	2.17	1.59	5.93	1.85	2.94	1.92	3.46	1.54	-0.5	0.83	-0.33	0.68	-0.49	1.16	-0.2	1.15	-0.86	1	72	63
1016_pointilism.jpg	1016	pointilism	objects	nails	0.282569792792763	0.413570713849326	0.303859493357896	0.274818518518519	34.2581185185185	124.657241816148	87.08312	0.126277777777777	0.459495155051817	18.00797	17.43031	3.62	2.03	2.62	2.05	6.12	2.1	3.44	2	4.44	1.55	-0.23	0.87	-0.31	0.77	-0.11	0.84	-0.16	0.75	-0.25	0.83	72	63
1017_azulejos.jpg	1017	azulejos	objects	note pad	0.361598361146858	0.338464255134151	0.299937383718917	0.290548148148148	12.1739555555556	41.8999592086478	60.59269	0.0652962962962962	0.224734856210483	17.73562	17.10304	2.86	1.69	2.11	1.72	4.06	2.21	2.72	1.72	4.11	1.57	-0.54	0.82	-0.44	0.74	-1.67	1.24	-0.41	0.76	-0.4	0.81	65	57
1017_klimt.jpg	1017	klimt	objects	note pad	0.434738903084452	0.349578482629689	0.215682614285886	0.302085185185185	17.7239925925926	58.6721675269424	66.85155	0.101981481481481	0.337591800203521	18.08199	17.95691	3.1	1.86	2.38	1.85	3.75	2.23	2.8	1.77	4.06	1.4	-0.51	0.79	-0.44	0.72	-1.47	1.28	-0.56	0.77	-0.5	0.85	81	72
1017_munch.jpg	1017	munch	objects	note pad	0.391792661302807	0.333997232365753	0.274210106331391	0.29792962962963	12.7540777777778	42.809027734613	46.12477	0.0744814814814811	0.24999689213212	16.96148	16.59432	3	1.83	2.03	1.71	5	2.36	2.71	1.9	3.82	1.57	-0.41	0.84	-0.51	0.72	-0.68	1.16	-0.46	0.91	-0.45	0.82	76	68
1017_pointilism.jpg	1017	pointilism	objects	note pad	0.353327975805399	0.361664339961866	0.285007684232683	0.300462962962963	11.4460148148148	38.094594761171	47.48686	0.10987037037037	0.365670261941446	17.23918	16.72326	3.44	1.92	2.48	1.67	5.15	2.15	3.1	1.87	4.23	1.52	-0.21	1.02	-0.25	0.79	-0.71	1.1	-0.24	1.03	-0.31	1	84	77
1018_azulejos.jpg	1018	azulejos	objects	paintbrushes	0.353757341608349	0.310275594428296	0.335967063963347	0.224933333333333	22.4321296296296	99.7279029177369	87.80523	0.112888888888889	0.501877099387472	17.88598	17.33999	2.77	1.6	1.98	1.45	4.08	2.46	2.68	1.82	4.02	1.43	-0.56	0.81	-0.53	0.58	-1.6	1.36	-0.37	1	-0.51	0.81	65	57
1018_klimt.jpg	1018	klimt	objects	paintbrushes	0.491850510131472	0.309459192551246	0.198690297317276	0.235118518518519	25.5631518518518	108.72453608897	79.51378	0.124314814814814	0.528732554109825	18.11598	18.35044	3.28	1.74	2.52	1.63	4.73	2.3	3.04	1.79	4.37	1.43	-0.25	0.95	-0.11	0.89	-1.08	1.44	-0.11	1.01	-0.18	0.97	92	84
1018_munch.jpg	1018	munch	objects	paintbrushes	0.416374997963368	0.290751776013793	0.292873226022843	0.233755555555556	23.7552666666667	101.624393953798	67.38933	0.0912777777777779	0.39048388630098	16.69715	16.52361	3.51	1.7	2.74	1.85	5.75	2.38	3.44	1.84	4.56	1.3	-0.11	0.89	-0.04	0.79	-0.42	1.32	0.1	1.02	-0.03	0.87	88	81
1018_pointilism.jpg	1018	pointilism	objects	paintbrushes	0.358564537366162	0.367270243118231	0.274165219515588	0.240696296296296	20.7071592592593	86.0302363513264	68.00421	0.128722222222222	0.534791038345539	17.46705	17.03899	3.42	1.66	2.49	1.75	6.02	2	3.19	1.75	4.37	1.24	-0.19	0.74	-0.24	0.68	-0.24	0.87	-0.12	0.62	-0.17	0.71	90	81
1019_azulejos.jpg	1019	azulejos	objects	thumbtacks	0.375895180296987	0.295307115665734	0.328797704037261	0.239581481481481	31.0775	129.715785242784	94.34042	0.129055555555555	0.538670830305933	17.95425	17.35837	2.8	1.7	2.2	1.65	4.92	2.32	2.81	1.57	3.84	1.43	-0.63	0.77	-0.48	0.73	-0.85	1.1	-0.47	0.7	-0.59	0.85	89	79
1019_klimt.jpg	1019	klimt	objects	thumbtacks	0.499966230125639	0.295336210652076	0.204697559222285	0.258933333333333	31.7166407407407	122.489601212953	85.75998	0.131962962962962	0.509640691154592	18.21543	18.33661	3.38	2.19	2.78	2.15	4.18	2.24	3.37	2.12	4.11	1.72	-0.34	0.93	-0.2	0.85	-1.3	1.31	-0.11	0.93	-0.43	1.01	79	70
1019_munch.jpg	1019	munch	objects	thumbtacks	0.440364690269281	0.28508846667606	0.274546843054664	0.257448148148148	31.2496259259259	121.382212887169	75.37114	0.0979074074074073	0.380299520939131	17.02677	16.64135	3.48	1.87	2.48	1.6	5.58	2.29	3.06	1.73	4.56	1.26	-0.14	1.28	-0.09	1.21	-0.49	1.15	-0.2	1.25	-0.06	0.82	69	62
1019_pointilism.jpg	1019	pointilism	objects	thumbtacks	0.36255300290028	0.384837765209661	0.25260923189004	0.261455555555556	27.7855518518519	106.272562435369	78.01086	0.124777777777777	0.477242786111936	17.59388	17.21445	3.53	1.98	2.46	1.72	4.99	2.13	3.44	1.86	4.01	1.41	-0.21	0.88	-0.35	0.75	-0.84	1.08	-0.11	0.89	-0.46	0.83	93	83
1020_azulejos.jpg	1020	azulejos	plants	rose	0.392750040080056	0.293255774450354	0.313994185469606	0.205240740740741	29.188537037037	142.216096724714	93.15656	0.108925925925925	0.530722728503109	17.89882	17.25565	4.3	2.15	3.23	2.2	7.01	1.28	3.61	2.12	5.1	1.52	0.4	1.07	0.43	1.69	0.39	0.39	0.24	1.02	0.34	1.05	80	72
1020_klimt.jpg	1020	klimt	plants	rose	0.557237644485496	0.279189201008257	0.16357315450625	0.211714814814815	28.9726	136.847296328044	84.69341	0.122222222222221	0.577296502982693	18.16607	18.23112	4.07	2.2	3.45	2.18	6.02	2.24	3.66	1.97	4.63	1.75	0.22	1.03	0.27	0.93	-0.06	0.92	0.12	0.92	0.07	1.02	100	93
1020_munch.jpg	1020	munch	plants	rose	0.522754886697925	0.258273964685826	0.218971148616253	0.209896296296296	29.8212222222222	142.075981084133	73.08072	0.0937407407407401	0.44660502540937	16.85805	16.40664	5.29	1.97	4.38	2.21	7.19	1.43	4.32	2.05	5.97	1.22	0.97	0.88	1	1.1	0.5	0.41	0.55	1.04	0.99	0.82	78	71
1020_pointilism.jpg	1020	pointilism	plants	rose	0.396961352613814	0.37793879101463	0.225099856371545	0.217877777777778	27.5174481481482	126.297635439509	80.2563	0.109425925925925	0.502235368113278	17.61994	17.20258	4.31	2.11	3.29	2.18	6.91	1.38	3.68	2.1	5.14	1.53	0.34	0.96	0.36	1.15	0.31	0.45	0.28	0.95	0.4	0.89	78	70
1021_azulejos.jpg	1021	azulejos	plants	rose	0.377722004170301	0.316923599054129	0.305354396775572	0.390133333333333	49.8062777777778	127.664758487127	79.82581	0.203851851851851	0.522518417255256	18.16666	17.49058	4.38	2.08	3.6	2.23	6.22	1.91	3.94	2.05	5.23	1.37	0.43	0.99	0.43	0.99	-0.02	0.91	0.45	0.95	0.39	0.86	81	73
1021_klimt.jpg	1021	klimt	plants	rose	0.492953968820289	0.306326996200279	0.200719034979432	0.402925925925926	50.5284148148148	125.403731960658	69.43018	0.214055555555554	0.53125287250666	18.32238	18.43892	4.14	2.18	3.36	2.36	6.6	1.62	3.77	2.03	4.97	1.63	0.24	0.92	0.24	1	0.03	0.67	0.21	0.94	0.26	0.82	84	75
1021_munch.jpg	1021	munch	plants	rose	0.466469648446466	0.295583739198851	0.237946612354682	0.400966666666667	49.6697592592593	123.875033483895	60.42645	0.149537037037036	0.372941317741382	17.04496	16.58812	4.3	2.12	3.63	2.27	6.11	2.33	3.78	2.06	4.87	1.87	0.4	1.09	0.42	1.12	0	0.95	0.19	0.98	0.25	1.07	100	93
1021_pointilism.jpg	1021	pointilism	plants	rose	0.371324815913703	0.393128920043268	0.235546264043029	0.4137	47.0926703703704	113.832899130699	67.90712	0.214537037037035	0.518581186939897	17.78323	17.47895	3.93	2.09	3.18	2.27	6.61	1.69	3.58	1.93	5.07	1.54	0.1	0.87	0.13	0.84	0.02	0.7	0.06	0.88	0.28	0.75	84	75
1022_azulejos.jpg	1022	azulejos	objects	scissors	0.308031895959365	0.290883768147899	0.401084335892752	0.118103703703704	16.6768962962963	141.205531861515	102.3149	0.0607037037037037	0.513986452584045	17.50678	16.75182	3.45	1.67	2.38	1.69	7	1.82	2.85	1.68	4.13	1.31	-0.2	0.69	-0.29	0.63	0.4	0.47	-0.36	0.72	-0.3	0.65	78	71
1022_klimt.jpg	1022	klimt	objects	scissors	0.504714522463551	0.284441196867651	0.210844280668783	0.136725925925926	16.3271259259259	119.414996207606	92.25179	0.0591666666666667	0.432739191678405	17.83409	17.67801	3.57	1.73	2.38	1.5	7.31	1.29	3.04	1.62	4.49	1.09	-0.13	0.72	-0.28	0.59	0.52	0.54	-0.15	0.71	-0.12	0.78	84	76
1022_munch.jpg	1022	munch	objects	scissors	0.427067705592241	0.268264483583461	0.304667810824328	0.135577777777778	16.7152111111111	123.288723160138	85.94589	0.0573518518518519	0.423018084467028	16.65622	16.11455	3.25	1.76	2.37	1.76	7.46	1.28	2.86	1.85	4.34	1.41	-0.21	0.75	-0.25	0.68	0.48	0.53	-0.37	0.8	-0.19	0.8	76	67
1022_pointilism.jpg	1022	pointilism	objects	scissors	0.273547904329577	0.391444615540957	0.335007480129487	0.141762962962963	15.6982814814815	110.73612707702	89.34359	0.0646851851851852	0.456291148500366	17.35529	16.92378	3.41	1.9	2.56	1.93	7.33	1.22	3.02	1.91	4.29	1.36	-0.22	0.8	-0.18	0.66	0.48	0.45	-0.26	0.66	-0.31	0.66	64	56
1023_azulejos.jpg	1023	azulejos	objects	screw	0.324978356222182	0.288757814025398	0.386263829752404	0.102466666666667	12.6748962962963	123.697751753054	105.6186	0.0528148148148149	0.515434106845949	17.7899	17.06665	3.17	1.85	2.52	1.68	5.74	2.4	2.94	1.76	3.98	1.56	-0.27	1.25	-0.09	1.63	-0.19	1.27	-0.23	1.37	-0.4	1.15	102	95
1023_klimt.jpg	1023	klimt	objects	screw	0.523570700152959	0.28093207238776	0.195497227459271	0.1112	13.3007703703704	119.611244337863	94.19721	0.0593148148148149	0.533406608046897	18.03603	17.99839	3.15	1.85	2.4	1.93	6.78	1.75	3.13	2.03	4.36	1.26	-0.36	0.81	-0.31	0.85	0.2	0.75	-0.16	0.84	-0.22	0.71	87	78
1023_munch.jpg	1023	munch	objects	screw	0.420300970217801	0.270831848704667	0.308867181077518	0.111137037037037	12.9801518518518	116.794114706568	83.67099	0.0553703703703704	0.498217082680708	17.06485	16.52584	3.37	1.93	2.49	1.9	6.57	1.89	3.2	1.86	4.32	1.38	-0.22	1.01	-0.27	0.79	0.19	0.8	-0.01	1.05	-0.31	0.95	93	85
1023_pointilism.jpg	1023	pointilism	objects	screw	0.266059614876823	0.386374816205783	0.347565568917394	0.116566666666667	12.0453444444445	103.33438185111	86.81033	0.0565000000000001	0.484701172433515	17.52452	16.99149	3.73	1.79	2.66	1.77	6.66	1.86	3.24	1.72	4.62	1.31	0.04	0.86	-0.08	0.78	0.19	0.59	-0.07	0.86	0.06	0.81	86	79
1024_azulejos.jpg	1024	azulejos	objects	screwdriver	0.36655007877327	0.291412492812384	0.342037428414345	0.117107407407407	15.3067629629629	130.707043233499	100.0737	0.0632407407407408	0.540023403649705	17.52482	16.92662	3.11	1.52	2.35	1.62	5.55	2.29	2.8	1.59	4.17	1.23	-0.51	0.73	-0.46	0.68	-0.44	1.1	-0.49	0.78	-0.34	0.81	84	75
1024_klimt.jpg	1024	klimt	objects	screwdriver	0.528095506285963	0.291112586677379	0.180791907036648	0.126955555555556	15.4444444444445	121.652371783651	90.02038	0.068425925925926	0.538975436139798	17.74696	17.7575	3.04	1.74	2.31	1.75	6.47	2	2.92	1.74	4.14	1.38	-0.58	0.8	-0.52	0.68	0.1	0.85	-0.48	0.88	-0.43	0.8	72	63
1024_munch.jpg	1024	munch	objects	screwdriver	0.500446388027471	0.261665578459872	0.237888033512651	0.127596296296296	15.6124740740741	122.358364053293	79.03391	0.0529259259259261	0.414792023453602	16.42899	16.1053	2.97	1.65	2.3	1.65	6.39	1.73	2.75	1.67	4.25	1.24	-0.45	0.67	-0.33	0.72	-0.16	0.83	-0.39	0.65	-0.35	0.7	64	56
1024_pointilism.jpg	1024	pointilism	objects	screwdriver	0.368067321850013	0.374321563902216	0.257611114247779	0.130314814814815	13.6959814814815	105.099189995737	83.39958	0.0602777777777779	0.462555066079296	17.28549	16.96125	2.82	1.8	2.13	1.71	6.49	1.74	2.74	1.82	4.01	1.61	-0.62	0.72	-0.53	0.54	-0.01	0.68	-0.51	0.83	-0.46	0.89	84	75
1025_azulejos.jpg	1025	azulejos	plants	sun flower	0.406823918490969	0.317273754306923	0.275902327202108	0.412059259259259	42.0876148148148	102.139713813188	77.44203	0.187851851851851	0.455885525275038	18.13795	17.48846	4.28	2.2	3.59	2.32	6.64	1.71	3.71	2.15	5.19	1.4	0.34	1.01	0.42	0.98	0.19	0.64	0.27	0.92	0.34	0.9	78	70
1025_klimt.jpg	1025	klimt	plants	sun flower	0.516828706299592	0.306734058002185	0.176437235698222	0.420422222222222	46.6844037037037	111.041712916468	74.57464	0.17698148148148	0.420961291118273	18.49455	18.60084	4.73	2.12	4.07	2.31	6.97	1.53	4.14	2.14	5.58	1.29	0.56	0.86	0.7	1.05	0.39	0.45	0.39	0.9	0.72	0.82	88	78
1025_munch.jpg	1025	munch	plants	sun flower	0.472085904713405	0.300099197178721	0.227814898107873	0.418503703703704	44.7317148148148	106.884872030868	67.3754	0.126555555555555	0.302400084958758	17.32607	16.79634	5.17	2.02	4.12	2.29	6.96	1.62	4.51	2.19	5.8	1.54	0.75	0.96	0.76	1.29	0.31	0.49	0.51	1.02	0.74	1.01	82	71
1025_pointilism.jpg	1025	pointilism	plants	sun flower	0.420095681304719	0.376322606592023	0.203581712103257	0.422940740740741	39.8284407407407	94.170262885966	69.55506	0.170518518518517	0.403173546771281	17.82317	17.39073	5.71	1.96	4.66	2.24	7.22	1.3	4.58	2.15	6.12	1.31	1.23	0.99	1.27	1.3	0.55	0.51	0.79	1.06	1.33	0.91	76	68
1026_azulejos.jpg	1026	azulejos	objects	stone (tower)	0.331951839218277	0.303579331545678	0.364468829236074	0.204422222222222	24.5179296296296	119.937692502808	89.67132	0.103759259259259	0.507573286951477	17.86657	17.2804	3.68	1.97	2.74	1.8	3.65	2.39	3.39	1.98	4.19	1.59	-0.05	1.1	-0.06	1.01	-1.78	1.68	-0.02	0.97	-0.26	1.02	98	89
1026_klimt.jpg	1026	klimt	objects	stone (tower)	0.496175349448796	0.302548054997723	0.201276595553493	0.209540740740741	25.0566148148148	119.578725961538	80.20399	0.110574074074073	0.527697256787326	18.13539	18.27811	4.13	2.1	3.31	2.19	5.35	2.35	3.5	1.97	5.07	1.49	0.3	1.11	0.28	1.1	-0.53	1.04	0.17	1	0.27	0.96	78	70
1026_munch.jpg	1026	munch	objects	stone (tower)	0.43064311686077	0.281887535294342	0.287469347844899	0.209855555555556	23.8985259259259	113.880835142338	67.47862	0.0859999999999993	0.409805686450995	16.88272	16.4551	4.42	2.05	3.7	2.31	6.38	1.82	4.01	2.15	5.3	1.52	0.38	0.88	0.5	1.06	-0.15	1	0.37	0.87	0.42	0.99	71	63
1026_pointilism.jpg	1026	pointilism	objects	stone (tower)	0.288382111738911	0.378983918211819	0.332633970049268	0.216514814814815	22.7069888888889	104.874989308746	74.36063	0.112351851851851	0.518910689543094	17.62619	17.29211	4.3	2.04	3.86	2.29	5.74	2.11	3.85	2.06	5.33	1.45	0.35	0.85	0.58	0.95	-0.31	1.01	0.32	0.93	0.46	0.76	80	72
1027_azulejos.jpg	1027	azulejos	objects	ballpen	0.314258901755655	0.299873567406899	0.385867530837501	0.193833333333333	24.9880814814815	128.91529569122	96.22589	0.0964074074074075	0.497372695137098	17.74483	17.09236	3.4	1.79	2.61	1.9	5.88	2.04	3.14	1.79	4.29	1.52	-0.2	0.66	-0.17	0.74	-0.4	0.97	-0.23	0.76	-0.22	0.85	85	76
1027_klimt.jpg	1027	klimt	objects	ballpen	0.481450615447518	0.297447923739196	0.221101460813284	0.20632962962963	25.7541777777778	124.820549641889	83.59035	0.103703703703704	0.502611786246387	17.98071	18.11123	3.49	1.92	2.53	1.8	5.95	1.88	3.48	1.92	4.68	1.3	-0.05	0.72	-0.12	0.87	-0.38	0.88	0.06	0.9	0.04	0.68	77	68
1027_munch.jpg	1027	munch	objects	ballpen	0.403643462517317	0.275147773986162	0.32120876349652	0.206155555555556	26.6016518518518	129.036793503647	78.45567	0.0801481481481484	0.38877510689519	16.69587	16.48853	3.97	1.95	2.93	1.89	6.67	1.6	3.53	1.86	4.91	1.52	0.2	0.9	0.08	0.9	0.07	0.65	0.08	0.88	0.21	0.9	94	85
1027_pointilism.jpg	1027	pointilism	objects	ballpen	0.28954419931043	0.381468233075145	0.328987567614429	0.211355555555556	23.9152444444445	113.151719062139	81.20926	0.0985740740740741	0.466389794273298	17.45645	17.1711	3.35	1.67	2.35	1.65	6.29	1.99	2.79	1.82	4.65	1.17	-0.18	0.68	-0.29	0.57	0.03	0.81	-0.29	0.79	0.01	0.62	77	69
1028_azulejos.jpg	1028	azulejos	objects	tacker	0.330407150177805	0.304212735971683	0.36538011385048	0.25672962962963	40.8940666666667	159.288457376978	88.3629	0.144333333333333	0.562199748979324	17.96287	17.37652	2.7	1.76	2.02	1.52	6.9	1.65	2.42	1.77	3.84	1.46	-0.77	0.8	-0.63	0.64	0.25	0.59	-0.72	0.79	-0.61	0.73	81	70
1028_klimt.jpg	1028	klimt	objects	tacker	0.550714725417142	0.276017085864293	0.173268188718575	0.260466666666667	39.8592	153.02994625032	77.4446	0.141314814814814	0.542544720302587	18.19524	18.33988	3.15	1.91	2.47	1.75	6.48	1.92	3.04	1.91	3.89	1.51	-0.26	1.18	-0.1	1.44	0.1	1.09	-0.17	1.25	-0.62	1.3	100	93
1028_munch.jpg	1028	munch	objects	tacker	0.438438139441535	0.275765803152706	0.285796057405737	0.2624	42.3003666666667	161.205665650407	68.38263	0.0924259259259258	0.352232949412827	16.87709	16.43437	3	1.75	2.23	1.67	6.58	2.25	2.7	1.69	3.88	1.52	-0.58	0.72	-0.47	0.84	0.07	1.07	-0.54	0.77	-0.6	0.81	84	73
1028_pointilism.jpg	1028	pointilism	objects	tacker	0.25832862489433	0.423667592727403	0.318003782378258	0.266681481481481	40.0665185185185	150.241097716793	76.46352	0.111648148148148	0.418657296816842	17.72554	17.46711	2.99	1.68	2.02	1.3	6.73	1.96	2.76	1.61	4.07	1.36	-0.46	0.72	-0.5	0.63	0.22	0.59	-0.35	0.71	-0.39	0.75	82	75
1030_azulejos.jpg	1030	azulejos	objects	pliers	0.388363294293389	0.299242004698489	0.31239470100814	0.124807407407407	15.4750111111111	123.991127069856	104.1176	0.0672037037037038	0.538459255742181	17.80254	16.98168	3.18	1.85	2.42	1.85	6.83	1.84	2.7	1.89	4.37	1.44	-0.29	0.82	-0.29	0.68	0.34	0.66	-0.42	0.78	-0.29	0.87	90	82
1030_klimt.jpg	1030	klimt	objects	pliers	0.504576444891514	0.287371111235269	0.208052443873209	0.139544444444444	15.3186925925926	109.776441861082	94.3633	0.0700370370370371	0.501897709477931	18.05981	17.86054	3.21	1.95	2.32	1.79	6.96	1.75	2.93	1.84	4.18	1.45	-0.33	0.93	-0.37	0.82	0.31	0.73	-0.27	0.83	-0.34	0.78	92	83
1030_munch.jpg	1030	munch	objects	pliers	0.480799682511393	0.266654393150282	0.252545924338316	0.13737037037037	14.5129074074074	105.648018333783	80.23338	0.0537407407407408	0.391210568886493	16.97489	16.33395	3.24	1.82	2.38	1.83	7.11	1.48	2.83	1.71	3.92	1.41	-0.31	0.82	-0.35	0.73	0.47	0.45	-0.4	0.85	-0.49	0.74	96	86
1030_pointilism.jpg	1030	pointilism	objects	pliers	0.397459915706361	0.361521018319708	0.241019065973953	0.143607407407407	12.4789592592593	86.8963480682932	79.26566	0.0692407407407408	0.482152989116419	17.5052	17.02823	3.05	1.85	2.4	1.79	5.48	2.56	2.92	1.85	3.97	1.59	-0.41	0.75	-0.34	0.78	-0.37	1.13	-0.35	0.77	-0.38	0.79	106	99
1031_azulejos.jpg	1031	azulejos	objects	telephone	0.318843015883858	0.312335733623622	0.368821250492392	0.303907407407407	53.1755444444445	174.972847480349	83.90696	0.164129629629629	0.540064590823225	18.02412	17.35968	3.62	1.94	2.8	1.98	7.15	1.39	3.07	1.91	4.86	1.21	-0.12	0.83	-0.11	0.74	0.43	0.58	-0.27	0.81	0.12	0.82	89	80
1031_klimt.jpg	1031	klimt	objects	telephone	0.56227389420348	0.26871870938932	0.169007396407191	0.319044444444444	51.231362962963	160.577511550695	77.3759	0.149981481481481	0.470095888184623	18.26099	18.32597	3.92	2.13	3.02	2.29	7.3	1.15	3.42	2.18	4.93	1.58	0.08	0.91	0.1	0.88	0.44	0.55	-0.07	0.93	0.17	0.83	64	56
1031_munch.jpg	1031	munch	objects	telephone	0.432776472857661	0.281476271051738	0.285747256090567	0.32092962962963	55.0546037037037	171.547275853712	71.5526	0.0963333333333333	0.300169646051401	17.12271	16.6433	3.49	2.1	2.95	2.11	6.16	2.26	2.99	1.93	4.22	1.67	-0.13	0.84	-0.05	1	-0.03	1.05	-0.3	0.82	-0.29	0.85	100	93
1031_pointilism.jpg	1031	pointilism	objects	telephone	0.265624620581239	0.435753540252387	0.298621839166374	0.326633333333333	52.1722185185185	159.727171706864	77.50655	0.126944444444444	0.388645099840118	17.80406	17.42835	4.3	1.9	3.3	2.11	7.29	1.19	3.63	1.92	5.3	1.39	0.19	0.79	0.16	0.81	0.52	0.44	0.02	0.81	0.37	0.77	79	70
1032_azulejos.jpg	1032	azulejos	objects	clock (silver)	0.316658000497255	0.315411550968933	0.367930448533723	0.266807407407407	27.7721	104.090438379744	90.12191	0.138759259259258	0.520072739387542	18.15531	17.59444	4	1.9	3	2.02	6.8	1.64	3.48	1.98	4.72	1.31	0.14	0.82	0.06	0.93	0.24	0.63	0.05	0.85	0.07	0.8	91	82
1032_klimt.jpg	1032	klimt	objects	clock (silver)	0.446585380595051	0.312558278361233	0.240856341043703	0.279777777777778	31.4194777777778	112.301548848292	70.23196	0.103296296296296	0.36920836642838	18.2071	18.19419	4.22	2.07	3.22	2.08	6.75	1.63	3.94	2.05	4.94	1.56	0.16	0.91	0.02	0.73	0.16	0.68	0.15	0.82	0.09	0.92	83	72
1032_munch.jpg	1032	munch	objects	clock (silver)	0.378239425442631	0.305728697859321	0.316031876697996	0.280162962962963	29.4031555555555	104.950187721432	60.46576	0.0761111111111111	0.27166728359156	17.18034	16.68545	3.89	1.86	2.94	1.85	7.23	1.1	3.32	1.85	4.67	1.34	0.08	0.8	0.05	0.82	0.36	0.56	-0.07	0.81	-0.01	0.75	84	75
1032_pointilism.jpg	1032	pointilism	objects	clock (silver)	0.260273417958357	0.398651570698613	0.341075011343023	0.283374074074074	27.7283777777778	97.850792696475	68.59189	0.143370370370369	0.505940322306593	17.8238	17.34024	3.76	1.94	2.98	2.03	6.66	1.73	3.29	1.91	4.64	1.53	0.03	0.85	0.06	0.91	0.21	0.59	-0.01	0.81	-0.03	0.87	80	72
1033_azulejos.jpg	1033	azulejos	objects	clock (schwarz)	0.319437153929788	0.31646842648374	0.364094419586376	0.310659259259259	31.6920518518519	102.015474856339	91.24196	0.142296296296295	0.458046209971622	18.2257	17.59823	3.59	1.98	2.83	1.94	6.93	1.55	3.19	2.09	4.64	1.31	-0.14	0.79	-0.08	0.75	0.29	0.51	-0.21	0.76	-0.03	0.71	86	77
1033_klimt.jpg	1033	klimt	objects	clock (schwarz)	0.472224667165403	0.311180901750259	0.216594431084339	0.338348148148148	37.7229259259259	111.491450839591	74.26272	0.143407407407406	0.423845699148365	18.43253	18.38421	3.77	2.06	2.83	1.97	7.11	1.3	3.24	2.04	4.35	1.56	0.01	0.88	0	0.93	0.36	0.48	-0.14	0.83	-0.16	0.84	93	84
1033_munch.jpg	1033	munch	objects	clock (schwarz)	0.391338240120385	0.302047838342194	0.306613921537422	0.333125925925926	35.1527074074074	105.523781464022	65.62548	0.091148148148148	0.27361469358712	17.18708	16.71795	3.74	1.83	2.88	1.96	6.99	1.86	3.27	1.85	4.59	1.35	-0.01	0.91	0.01	0.98	0.4	0.59	-0.13	0.88	-0.07	0.86	78	71
1033_pointilism.jpg	1033	pointilism	objects	clock (schwarz)	0.27964589111278	0.394686442754072	0.325667666133148	0.339974074074074	32.6652296296296	96.0815312714477	72.74506	0.123259259259259	0.362554878912334	17.87446	17.37589	3.64	1.89	2.99	1.79	5.97	2.37	3.27	1.88	4.28	1.52	-0.04	0.76	0.02	0.74	-0.13	1.11	-0.12	0.8	-0.2	0.84	108	101
1034_azulejos.jpg	1034	azulejos	plants	tree leaf	0.380342842182229	0.298293703370333	0.321363454447447	0.196022222222222	28.9350777777778	147.611211880739	89.69783	0.106574074074073	0.543683633752784	18.10831	17.32039	4.67	2.04	3.74	2.11	6.87	1.67	3.86	1.93	5.35	1.36	0.44	1.02	0.42	1.05	0.28	0.57	0.13	0.98	0.39	0.87	85	74
1034_klimt.jpg	1034	klimt	plants	tree leaf	0.566762482162053	0.279641577159059	0.153595940678887	0.20322962962963	28.5494111111111	140.478586528648	83.56132	0.12498148148148	0.614976672984395	18.27539	18.32252	4.17	2.09	3.41	2.31	7.02	1.52	3.59	2.21	4.98	1.37	0.25	0.93	0.29	0.85	0.29	0.65	0.06	0.89	0.21	0.75	64	56
1034_munch.jpg	1034	munch	plants	tree leaf	0.537091442914004	0.260113652604767	0.202794904481229	0.200792592592593	29.0426296296296	144.639945401557	67.14349	0.073759259259259	0.36734053934408	17.1384	16.54595	4.31	1.9	3.39	2.03	6.74	1.53	3.49	1.94	4.99	1.43	0.32	0.95	0.31	1.04	0.15	0.62	0.03	0.95	0.28	0.91	88	79
1034_pointilism.jpg	1034	pointilism	plants	tree leaf	0.424831788402761	0.363215686054763	0.211952525542463	0.215237037037037	26.7626	124.340124582717	78.14089	0.0976481481481476	0.453677255050416	17.75179	17.29243	4.11	1.98	2.89	1.88	7.04	1.35	3.24	1.94	4.95	1.3	0.17	0.86	0.01	0.82	0.28	0.59	-0.13	0.87	0.2	0.86	70	62
1035_azulejos.jpg	1035	azulejos	objects	books	0.338731062377882	0.308505945336527	0.352762992285548	0.274777777777778	35.0300074074074	127.484863189109	92.82734	0.135296296296296	0.492384418385225	18.14399	17.53538	3.65	2.04	2.91	2.11	5.62	2.05	3.35	1.94	4.61	1.4	-0.15	0.78	-0.11	0.72	-0.33	0.93	-0.15	0.81	-0.1	0.71	79	70
1035_klimt.jpg	1035	klimt	objects	books	0.508307340644047	0.302225308330462	0.1894673510255	0.282755555555556	37.1098925925926	131.243725767578	77.18617	0.142833333333332	0.505147752279154	18.26534	18.42221	3.16	1.79	2.23	1.62	5.25	2.34	2.93	1.85	4.12	1.48	-0.25	0.85	-0.34	0.78	-0.71	1.07	-0.31	1.06	-0.3	0.96	75	65
1035_munch.jpg	1035	munch	objects	books	0.419161450724374	0.287401968103912	0.29343658117168	0.285496296296296	36.8457592592593	129.058624357843	67.36858	0.117962962962962	0.413185615691971	17.01216	16.67254	3.91	1.9	2.84	1.76	6.73	1.81	3.09	1.92	4.79	1.45	0.03	0.92	-0.04	0.77	0.26	0.67	-0.28	0.88	0.13	0.81	77	70
1035_pointilism.jpg	1035	pointilism	objects	books	0.267271012902684	0.401271986558495	0.331457000538797	0.290518518518519	34.4880703703704	118.712123916369	76.07365	0.137962962962962	0.474885262621109	17.85606	17.58856	3.56	2.07	2.7	2.09	5.81	2.11	3.21	1.89	4.74	1.44	-0.21	0.88	-0.17	0.77	-0.44	1.19	-0.14	0.88	-0.11	0.86	73	65
1037_azulejos.jpg	1037	azulejos	plants	flower bouquet	0.365295330581195	0.317657966533798	0.317046702884964	0.261814814814815	31.8533666666667	121.66372895742	92.29369	0.133333333333332	0.509265808459467	18.36577	17.69876	4.34	1.89	3.44	2.08	6.42	1.75	3.86	1.96	5.35	1.48	0.32	0.98	0.32	1	0.05	0.79	0.29	0.97	0.47	1.08	91	82
1037_klimt.jpg	1037	klimt	plants	flower bouquet	0.51714612289205	0.304741102815196	0.178112774292755	0.267566666666667	32.6418592592593	121.995238292983	84.39947	0.146703703703702	0.548288415486617	18.45389	18.42206	3.64	2.04	2.83	1.92	5.84	2.07	3.24	1.81	4.42	1.32	-0.01	1.25	0.09	1.79	-0.38	1.16	-0.14	1.15	-0.1	1.12	86	76
1037_munch.jpg	1037	munch	plants	flower bouquet	0.449999189579215	0.298122990005105	0.251877820415667	0.2664	32.4367925925926	121.759731954176	74.14803	0.115166666666666	0.432307307307304	17.5655	17.09771	4.74	1.89	3.76	2.22	5.5	2.18	4.54	1.94	5.48	1.6	0.76	1.1	0.68	1.21	-0.56	1.03	0.82	1.25	0.64	1.13	96	87
1037_pointilism.jpg	1037	pointilism	plants	flower bouquet	0.341440174264753	0.418799191936853	0.239760633798379	0.276303703703704	28.7939740740741	104.211321412295	78.01727	0.140999999999999	0.510308034637137	17.90756	17.38555	5.03	1.8	3.91	2.29	7.32	1.25	4.46	1.99	5.94	1.3	0.94	0.72	0.7	1.04	0.38	0.67	0.65	0.89	0.98	0.74	79	70
1038_azulejos.jpg	1038	azulejos	objects	hair brush	0.356855793358366	0.292615827465095	0.350528379176579	0.169407407407407	25.8438296296296	152.554306952339	90.44998	0.0973703703703703	0.574770441626585	17.83015	17.28013	3	1.65	2.07	1.61	6.83	1.71	2.97	1.87	4.3	1.49	-0.39	0.63	-0.44	0.54	0.33	0.58	-0.23	0.96	-0.1	0.73	75	67
1038_klimt.jpg	1038	klimt	objects	hair brush	0.565064894549758	0.273124880762259	0.161810224687973	0.179485185185185	25.0510814814815	139.571861909577	87.64304	0.105777777777778	0.589339881554238	18.1433	18.14265	3.44	1.87	2.62	1.97	6.96	1.52	3.01	1.92	4.82	1.52	-0.14	0.8	-0.18	0.76	0.39	0.43	-0.19	0.78	0.05	0.8	79	71
1038_munch.jpg	1038	munch	objects	hair brush	0.4735102914775	0.262851334739177	0.26363837378333	0.179581481481481	25.9593185185185	144.55454039227	77.48074	0.0761851851851852	0.424237424464289	17.0528	16.5632	3.33	1.83	2.3	1.65	7.01	1.38	2.8	1.79	4.23	1.35	-0.23	0.86	-0.32	0.71	0.34	0.56	-0.29	0.85	-0.27	0.75	89	81
1038_pointilism.jpg	1038	pointilism	objects	hair brush	0.343586826291223	0.386756728737459	0.26965644497133	0.180903703703704	23.7610074074074	131.346163295389	81.08562	0.100037037037037	0.552985013512406	17.62096	17.26513	3.58	1.74	2.46	1.82	7.02	1.68	2.99	1.85	4.67	1.05	-0.01	0.86	-0.23	0.69	0.45	0.61	-0.18	0.82	-0.03	0.74	95	87
1039_azulejos.jpg	1039	azulejos	objects	inflatable ring	0.336823854451154	0.299531841769828	0.363644303778925	0.274837037037037	47.7005333333333	173.559334824677	80.88842	0.147148148148148	0.535401450017516	18.03045	17.30714	2.9	1.78	2.13	1.56	3.65	2.15	2.47	1.57	3.56	1.65	-0.61	0.87	-0.48	0.8	-1.59	1.22	-0.64	0.78	-0.8	0.99	79	72
1039_klimt.jpg	1039	klimt	objects	inflatable ring	0.559318959666339	0.268783867032197	0.17189717330146	0.289737037037037	46.2288037037037	159.554346853469	77.27836	0.14161111111111	0.48875736619412	18.27744	18.30616	3.54	2.01	2.64	2.15	3.97	2.36	3.22	1.97	4.34	1.54	-0.26	0.84	-0.32	0.86	-1.4	1.37	-0.33	0.79	-0.42	0.98	74	65
1039_munch.jpg	1039	munch	objects	inflatable ring	0.435893496240136	0.274192382898992	0.289914120860849	0.292	49.5521962962963	169.699302384576	72.59368	0.0885555555555557	0.303272450532725	17.20352	16.69508	2.78	1.75	2.12	1.61	3.54	2.15	2.42	1.6	3.66	1.42	-0.59	0.88	-0.42	0.8	-1.8	1.29	-0.53	0.82	-0.71	0.88	78	70
1039_pointilism.jpg	1039	pointilism	objects	inflatable ring	0.27987570784445	0.424338652862209	0.295785639293329	0.294959259259259	46.9044333333333	159.020040432451	77.32765	0.120314814814814	0.407903163023141	17.89779	17.5208	3.27	1.88	2.52	1.78	3.86	2.14	2.88	1.81	4.08	1.68	-0.35	0.89	-0.24	0.77	-1.44	1.25	-0.37	0.89	-0.43	1.04	83	76
1043_azulejos.jpg	1043	azulejos	objects	cardboard folder	0.382116371826578	0.320388998249299	0.297494629924068	0.25162962962963	28.6520074074074	113.865793347071	69.14139	0.111018518518518	0.441198115984691	17.71933	17.18852	2.8	1.83	2.12	1.74	5.66	2.18	2.39	1.67	3.93	1.55	-0.61	0.75	-0.45	0.78	-0.55	1.01	-0.67	0.8	-0.52	0.81	64	56
1043_klimt.jpg	1043	klimt	objects	cardboard folder	0.526359799928373	0.3109986358562	0.162641564215426	0.255425925925926	31.9518296296296	125.092351192634	73.22178	0.143444444444444	0.561589211919086	18.24426	18.48587	3.02	1.75	2.36	1.6	4.9	2.35	2.73	1.72	3.95	1.52	-0.45	0.75	-0.38	0.63	-0.72	1	-0.49	0.79	-0.44	0.75	100	93
1043_munch.jpg	1043	munch	objects	cardboard folder	0.477709613318336	0.29161095313463	0.230679433547024	0.25542962962963	29.2530074074074	114.524722326944	53.46505	0.102296296296296	0.400487196589623	16.87223	16.64098	2.77	1.7	2.27	1.74	4.47	2.36	2.61	1.73	3.94	1.57	-0.59	0.66	-0.44	0.69	-1	1.12	-0.54	0.88	-0.47	0.77	102	95
1043_pointilism.jpg	1043	pointilism	objects	cardboard folder	0.420368410032853	0.368687695734237	0.210943894232903	0.262718518518519	26.5806296296296	101.175317901148	61.7542	0.111314814814814	0.423703724589053	17.50509	17.19178	2.99	1.76	2.24	1.74	5.22	2.21	2.6	1.85	4.24	1.45	-0.46	0.72	-0.43	0.6	-0.67	1.02	-0.54	0.73	-0.29	0.81	87	78
1045_azulejos.jpg	1045	azulejos	objects	brown stones	0.352188271966713	0.306833820055728	0.340977907977513	0.279714814814815	42.2124962962963	150.912622644757	86.5134	0.159499999999999	0.57022364048038	18.08682	17.47378	2.91	1.74	2.3	1.79	2.83	1.99	2.88	1.74	3.72	1.63	-0.5	0.96	-0.39	0.85	-2.19	1.11	-0.41	0.88	-0.71	0.99	98	89
1045_klimt.jpg	1045	klimt	objects	brown stones	0.552205312311682	0.285248826623367	0.16254586106493	0.288485185185185	41.5529333333333	144.038361299765	81.23341	0.156629629629628	0.542938208522161	18.35812	18.49439	3.47	2.08	2.86	1.93	5	2.2	3.22	1.84	4.33	1.61	-0.06	1.41	0.18	2.03	-0.69	1.45	-0.05	1.39	-0.16	0.96	102	95
1045_munch.jpg	1045	munch	objects	brown stones	0.451874150192793	0.280906699188632	0.267219150618568	0.290611111111111	42.5612222222222	146.454215255209	71.38833	0.114611111111111	0.394379659720893	17.27143	16.66536	3.48	1.85	2.98	1.96	4.83	2.24	3.2	1.86	4.31	1.67	-0.16	0.86	0.02	0.85	-0.73	1	-0.17	0.77	-0.17	0.81	102	94
1045_pointilism.jpg	1045	pointilism	objects	brown stones	0.343465090614661	0.401458797758156	0.255076111627171	0.295081481481482	39.0732407407407	132.415089366402	76.45654	0.137296296296296	0.465282658901494	17.87393	17.43833	4	1.89	3.04	2.02	4.19	2.14	3.53	1.81	4.71	1.4	0.02	0.79	-0.05	0.73	-1.26	1.19	-0.05	0.74	-0.04	0.8	75	66
1048_azulejos.jpg	1048	azulejos	objects	gaming pieces	0.356766693405112	0.313998143501875	0.329235163093015	0.401885185185185	48.6701074074074	121.104507460211	84.70256	0.207092592592591	0.515302878102274	18.26306	17.67557	2.59	1.63	2.11	1.62	3.09	2.07	2.49	1.67	3.74	1.41	-0.6	0.8	-0.38	0.73	-1.78	1.12	-0.45	0.86	-0.61	0.89	82	74
1048_klimt.jpg	1048	klimt	objects	gaming pieces	0.484034576916847	0.307577086207763	0.20838833687539	0.408122222222222	48.8828888888889	119.775121831695	72.95319	0.171759259259258	0.420852504242553	18.38025	18.46852	2.65	1.59	1.94	1.29	3.82	2.42	2.56	1.67	3.63	1.65	-0.68	0.9	-0.55	0.68	-1.63	1.33	-0.41	0.94	-0.75	1.06	78	70
1048_munch.jpg	1048	munch	objects	gaming pieces	0.434815041686684	0.293329573801803	0.271855384511513	0.409185185185185	48.2241962962963	117.854208906589	65.94278	0.124722222222222	0.304806299782765	17.18498	16.7914	3.1	1.84	2.15	1.51	3.04	1.96	2.68	1.61	3.86	1.9	-0.45	0.85	-0.45	0.76	-2.06	1.32	-0.47	0.9	-0.57	1.14	79	72
1048_pointilism.jpg	1048	pointilism	objects	gaming pieces	0.372263543780085	0.363026823989859	0.264709632230055	0.419859259259259	45.3749481481481	108.071805366878	72.96108	0.160388888888888	0.382006316049468	17.7864	17.40492	2.82	1.72	2.13	1.71	2.78	1.8	3.01	1.94	3.66	1.46	-0.51	0.69	-0.4	0.66	-2.05	1.2	-0.19	0.82	-0.58	0.69	79	71
1049_azulejos.jpg	1049	azulejos	objects	shoe brushes	0.344562757748322	0.327160861634362	0.32827638061732	0.379225925925926	56.7817	149.730532956998	80.63184	0.199925925925924	0.527194772978089	18.12688	17.59073	2.53	1.71	1.94	1.61	3.73	2.34	2.49	1.74	3.55	1.55	-0.78	0.64	-0.65	0.62	-1.68	1.31	-0.63	0.82	-0.81	0.8	85	76
1049_klimt.jpg	1049	klimt	objects	shoe brushes	0.539192532443706	0.290614959332117	0.170192508224177	0.389137037037037	57.5115444444444	147.792522866361	75.70033	0.182537037037035	0.469081633624254	18.24773	18.53888	2.88	1.75	2.03	1.54	5.7	2.24	2.5	1.79	3.82	1.45	-0.57	0.78	-0.5	0.68	-0.56	1.11	-0.64	0.71	-0.7	0.77	64	56
1049_munch.jpg	1049	munch	objects	shoe brushes	0.424742192266413	0.295333549969327	0.27992425776426	0.387759259259259	58.8771962962963	151.839562538803	67.16799	0.104888888888889	0.270500023878886	16.81984	16.59665	2.64	1.71	2.08	1.55	5.65	2.29	2.53	1.79	3.81	1.42	-0.59	0.9	-0.43	0.83	-0.54	1.19	-0.59	0.99	-0.61	1	72	63
1049_pointilism.jpg	1049	pointilism	objects	shoe brushes	0.297758260224127	0.42094638752337	0.281295352252503	0.396962962962963	55.1961777777778	139.046165329353	75.31494	0.155555555555554	0.391864153760027	17.75254	17.5247	2.9	1.53	2.34	1.6	4.25	2.26	2.76	1.67	4.03	1.5	-0.5	0.7	-0.38	0.63	-1.13	1.16	-0.34	0.87	-0.5	0.94	88	80
1050_azulejos.jpg	1050	azulejos	objects	chess men	0.340428977331801	0.310726060050147	0.348844962618054	0.331959259259259	36.663862962963	110.446875453257	90.243	0.163685185185184	0.493088174586348	18.11383	17.42423	5.1	1.84	4.22	2.29	7.23	1.31	4.08	1.89	5.48	1.37	0.91	1.03	0.93	1.35	0.65	1.37	0.45	1.11	0.66	0.81	78	71
1050_klimt.jpg	1050	klimt	objects	chess men	0.483151218377668	0.303723574812025	0.213125206810307	0.339366666666667	37.5440925925926	110.629877004005	78.32572	0.13487037037037	0.397417848061201	18.27822	18.20741	4.67	2.4	3.67	2.48	7.34	1.33	3.97	2.16	5.37	1.4	0.54	1	0.45	1.04	0.46	0.79	0.36	0.97	0.48	0.86	67	59
1050_munch.jpg	1050	munch	objects	chess men	0.423673679714551	0.297914263573921	0.278412056711528	0.340955555555556	36.3003777777778	106.466597145278	74.16921	0.0956111111111109	0.280421038910252	17.14455	16.64484	4.65	1.89	3.73	2.1	7.12	1.56	4.29	2.05	5.43	1.42	0.58	0.84	0.59	1.07	0.44	0.5	0.48	1.02	0.54	0.83	84	77
1050_pointilism.jpg	1050	pointilism	objects	chess men	0.327299550433716	0.392330842075765	0.280369607490519	0.356625925925926	33.8648814814815	94.9591126712293	78.59485	0.127518518518518	0.357569400450725	17.78882	17.36247	4.26	1.93	3.45	2.25	6.96	1.44	3.94	2.14	5.28	1.4	0.28	0.87	0.3	0.94	0.38	0.52	0.24	0.93	0.48	0.85	89	79
1051_azulejos.jpg	1051	azulejos	objects	book	0.365374710864669	0.318458905552315	0.316166383583018	0.383977777777778	64.6865518518518	168.464311206281	74.28205	0.202611111111109	0.527663637942006	17.9452	17.41508	3.15	1.71	2.38	1.6	5.02	2.1	2.73	1.79	4.13	1.3	-0.46	0.78	-0.39	0.6	-0.86	1.12	-0.49	0.86	-0.43	0.77	86	75
1051_klimt.jpg	1051	klimt	objects	book	0.554682893885469	0.288687120309364	0.156629985805168	0.401233333333333	62.8460740740741	156.632235791495	74.25939	0.201666666666665	0.502616931129014	18.16771	18.58803	3.22	2	2.53	2.02	4.95	2.27	2.81	1.78	4.28	1.6	-0.35	0.81	-0.27	0.83	-0.89	1.16	-0.41	0.84	-0.26	0.85	85	76
1051_munch.jpg	1051	munch	objects	book	0.486125941657905	0.281711080889504	0.232162977452591	0.397922222222222	65.3799296296296	164.303288377591	63.96008	0.122555555555555	0.307988719180184	16.60022	16.43484	3.28	1.62	2.41	1.66	5.37	2.25	2.64	1.64	4.14	1.41	-0.31	0.8	-0.24	0.74	-0.5	0.93	-0.51	0.73	-0.34	0.74	78	71
1051_pointilism.jpg	1051	pointilism	objects	book	0.384631665182873	0.380464076438919	0.234904258378208	0.407377777777778	63.2243148148148	155.198241690305	72.31622	0.154259259259258	0.378663902829294	17.66798	17.53769	3.2	1.71	2.33	1.7	6.04	1.77	2.77	1.8	4.45	1.36	-0.3	0.71	-0.36	0.57	-0.21	0.84	-0.37	0.8	-0.1	0.77	93	84
1052_azulejos.jpg	1052	azulejos	objects	shelf	0.327933751294713	0.319968800745723	0.352097447959567	0.366877777777778	52.0887074074074	141.978365991298	88.19778	0.193407407407406	0.52717122464843	18.16413	17.69092	3.25	1.77	2.43	1.81	5.83	1.89	2.85	1.72	4.27	1.45	-0.29	0.8	-0.29	0.71	-0.43	0.98	-0.42	0.84	-0.32	0.76	87	78
1052_klimt.jpg	1052	klimt	objects	shelf	0.491826933182058	0.303148344807278	0.205024722010664	0.39412962962963	50.7125185185185	128.669642437626	83.67986	0.17198148148148	0.436357656345436	18.20387	18.44993	2.66	1.76	2.15	1.69	6.19	2.02	2.69	1.89	4.17	1.64	-0.67	0.7	-0.44	0.61	-0.25	1.02	-0.41	0.81	-0.31	0.86	68	60
1052_munch.jpg	1052	munch	objects	shelf	0.403931189057959	0.300683922441479	0.295384888500562	0.389218518518519	49.9580851851852	128.354851601975	74.02534	0.133462962962962	0.342899827765035	16.97951	16.63115	3.02	1.85	2.33	1.78	6.09	1.84	2.84	1.84	4.13	1.34	-0.49	0.89	-0.41	0.72	-0.15	0.8	-0.49	0.81	-0.42	0.88	89	79
1052_pointilism.jpg	1052	pointilism	objects	shelf	0.26484512348684	0.421705453001237	0.313449423511923	0.403455555555556	48.503337037037	120.2197772943	80.82629	0.144999999999999	0.359395224587588	17.73279	17.45161	3.08	1.77	2.22	1.61	5.53	2.38	2.85	1.9	3.97	1.51	-0.32	0.76	-0.34	0.69	-0.33	0.86	-0.26	0.85	-0.32	0.75	78	70
1053_azulejos.jpg	1053	azulejos	objects	hand fan	0.334327579487946	0.321219955548391	0.344452464963665	0.331274074074074	52.6670592592592	158.983341532132	84.72866	0.183314814814813	0.553362998077004	18.22725	17.58259	3.76	2.05	2.83	2	6.05	2.01	3.09	1.82	4.64	1.34	-0.15	0.87	-0.12	0.88	-0.19	0.91	-0.29	0.76	-0.12	0.73	75	66
1053_klimt.jpg	1053	klimt	objects	hand fan	0.5500365989005	0.279183677263636	0.170779723835865	0.337881481481482	52.439237037037	155.200092076994	75.79656	0.191055555555554	0.565451396501068	18.39365	18.56413	3.92	2.08	2.88	1.99	6.13	1.75	3.61	1.93	4.78	1.42	-0.02	0.83	-0.09	0.73	-0.08	0.8	0.01	0.84	0	0.86	77	68
1053_munch.jpg	1053	munch	objects	hand fan	0.4369399450794	0.283332038184222	0.279728016736378	0.338151851851852	54.8280925925926	162.140447530695	66.67124	0.133074074074073	0.393533477179875	17.40108	17.0049	3.71	1.96	2.98	1.97	5.15	2.29	3.15	2.02	4.36	1.58	-0.03	0.91	0.07	0.88	-0.76	1.11	-0.16	0.86	-0.23	1	97	87
1053_pointilism.jpg	1053	pointilism	objects	hand fan	0.270086819267025	0.427725275873547	0.302187904859427	0.345922222222222	52.3367259259259	151.296223728305	76.25928	0.150888888888888	0.436193106992577	17.97977	17.62044	4.06	2.02	3.14	2.05	5.26	2.22	3.67	1.95	4.65	1.56	0.2	0.79	0.07	0.78	-0.49	1.01	0.13	0.84	0.06	0.82	104	97
1055_azulejos.jpg	1055	azulejos	objects	football	0.379953062062867	0.304947287869557	0.315099650067587	0.208303703703704	34.296062962963	164.644518331496	72.69523	0.111814814814814	0.536787454215709	17.82119	17.05736	2.77	1.53	2.01	1.38	5.85	1.97	2.5	1.48	3.87	1.47	-0.49	1.2	-0.38	1.09	-0.53	1.36	-0.39	1.12	-0.6	1.26	78	70
1055_klimt.jpg	1055	klimt	objects	football	0.579746164262865	0.27435014882099	0.145903686916145	0.217018518518519	32.7615185185185	150.961856813721	77.08408	0.137722222222221	0.634610461643481	18.25198	18.4342	3.14	1.73	2.25	1.58	5.04	2.4	2.76	1.69	3.93	1.61	-0.38	0.91	-0.31	0.88	-0.83	1.26	-0.24	1.01	-0.43	0.97	80	72
1055_munch.jpg	1055	munch	objects	football	0.526004596968882	0.257895046935544	0.216100356095574	0.217151851851852	33.6951962962963	155.168818543092	59.0324	0.0884629629629627	0.40737834933738	17.0075	16.46711	3.34	1.86	2.6	1.92	6.13	2.19	3.18	1.97	4.44	1.56	-0.2	0.81	-0.2	0.83	-0.27	1.07	-0.16	0.98	-0.12	0.83	87	78
1055_pointilism.jpg	1055	pointilism	objects	football	0.40787232034462	0.360999573290335	0.231128106365043	0.221125925925926	31.7911814814815	143.769579927643	70.53054	0.11724074074074	0.530198981642768	17.75034	17.46737	3.12	1.76	2.5	1.81	5.3	2.47	2.78	1.62	4.38	1.52	-0.43	0.82	-0.22	0.88	-0.79	1.3	-0.41	0.7	-0.28	0.91	64	56
1056_azulejos.jpg	1056	azulejos	objects	envelope	0.362606235453898	0.308832715632707	0.328561048913304	0.292551851851852	45.5418962962963	155.671194723316	72.38877	0.164407407407407	0.561976984137029	17.64067	17.24427	2.71	1.43	2.06	1.43	3.15	2.03	2.38	1.36	3.61	1.44	-0.56	0.73	-0.45	0.72	-1.83	1.26	-0.54	0.8	-0.77	1.03	82	74
1056_klimt.jpg	1056	klimt	objects	envelope	0.554503357043022	0.290770180450717	0.154726462506243	0.299788888888889	45.2755111111111	151.024646973796	70.60272	0.158629629629629	0.529137788320173	18.17695	18.52365	2.76	1.76	2.11	1.82	5.82	1.98	2.72	1.85	3.92	1.55	-0.44	0.84	-0.41	0.7	-0.46	0.87	-0.38	0.97	-0.44	0.86	72	63
1056_munch.jpg	1056	munch	objects	envelope	0.459102779994812	0.284054507462109	0.256842712543075	0.303125925925926	45.6929333333333	150.739113435316	57.8777	0.109222222222222	0.360319632471531	16.6899	16.4095	3.51	2.01	2.69	1.98	4.4	2.61	3.23	1.92	4.27	1.54	-0.26	0.95	-0.22	0.94	-1.16	1.29	-0.19	1	-0.34	0.94	84	73
1056_pointilism.jpg	1056	pointilism	objects	envelope	0.384561101547073	0.381918083671114	0.233520814781813	0.3035	43.3597481481482	142.86572701202	64.6256	0.133833333333333	0.440966501922019	17.55969	17.32152	2.79	1.65	2.11	1.6	5.45	2.4	2.6	1.66	3.89	1.51	-0.57	0.73	-0.49	0.7	-0.5	1	-0.54	0.71	-0.5	0.77	89	79
1057_azulejos.jpg	1057	azulejos	objects	checkerboard	0.321607981522224	0.338726796233029	0.339665222244742	0.632625925925926	87.6093777777778	138.485278878748	85.2642	0.298185185185182	0.471345186729032	18.36719	17.95223	3.78	2.29	2.88	2.14	3.32	2.11	3.51	2.29	4.22	1.92	0.05	1.06	0.08	1.02	-1.72	1.28	0.11	1.19	-0.14	1.11	76	68
1057_klimt.jpg	1057	klimt	objects	checkerboard	0.511617921652803	0.308626778613077	0.179755299734118	0.633903703703704	93.1487185185185	146.944587914977	67.79393	0.199370370370368	0.314512076843074	18.27084	18.72958	3.65	1.99	2.9	2.04	3.95	2.55	3.64	2.13	4.29	1.75	-0.06	1.07	0.02	1.13	-1.52	1.42	0.18	1.33	-0.28	1.18	99	90
1057_munch.jpg	1057	munch	objects	checkerboard	0.417478827490626	0.312740894127167	0.269780278382205	0.639111111111111	94.8987740740741	148.485564441354	61.65513	0.148888888888888	0.232962447844227	16.89809	16.88463	3.57	2.36	2.88	2.21	6.12	1.96	3.26	2.01	4.63	1.73	-0.07	1.04	0.01	0.98	-0.29	0.99	-0.08	0.96	-0.02	1.01	72	63
1057_pointilism.jpg	1057	pointilism	objects	checkerboard	0.301052873461407	0.440875956438003	0.25807117010059	0.641985185185185	88.6117481481481	138.027714958231	70.73913	0.19285185185185	0.300399224627311	17.83552	17.71098	2.88	1.67	2.19	1.58	4.18	2.11	2.63	1.44	4.09	1.34	-0.41	0.86	-0.37	0.77	-1.19	1.14	-0.34	0.8	-0.4	0.77	84	76
1058_azulejos.jpg	1058	azulejos	objects	wastebin	0.330962939438226	0.291593282921603	0.377443777640208	0.144844444444444	25.3238444444444	174.834765265419	80.68228	0.0809999999999994	0.559220619822027	17.47817	16.90516	2.68	1.84	2.04	1.73	5.15	2.23	2.29	1.61	3.49	1.57	-0.69	0.83	-0.6	0.74	-0.6	1.02	-0.79	0.77	-0.8	0.87	101	94
1058_klimt.jpg	1058	klimt	objects	wastebin	0.600651110065847	0.253854904772728	0.145493985161408	0.154459259259259	24.2862259259259	157.233862459237	83.55531	0.0937777777777768	0.607136006138494	17.88795	18.06742	2.9	1.72	2.26	1.72	5.25	2.1	2.67	1.65	3.8	1.46	-0.64	0.68	-0.49	0.75	-0.74	1.12	-0.58	0.69	-0.68	0.92	81	70
1058_munch.jpg	1058	munch	objects	wastebin	0.463902693435659	0.252422413244722	0.283674893319617	0.154592592592593	26.5607333333333	171.811164350743	70.77505	0.0632407407407404	0.409080019166265	16.39923	16.03087	2.92	1.56	2.01	1.37	5.63	2.15	2.32	1.24	3.83	1.14	-0.57	0.83	-0.51	0.65	-0.47	1.03	-0.62	0.71	-0.65	0.75	78	70
1058_pointilism.jpg	1058	pointilism	objects	wastebin	0.2901561610677	0.413052225067226	0.296791613865078	0.1571	24.4566185185185	155.675483886178	79.16792	0.0819814814814809	0.521842657425085	17.42272	17.21414	3.04	1.76	2.14	1.59	5.83	2.15	2.6	1.65	4.07	1.44	-0.45	0.72	-0.48	0.59	-0.25	0.78	-0.51	0.7	-0.41	0.77	78	71
1059_azulejos.jpg	1059	azulejos	objects	sofa	0.346741367931354	0.315059975794386	0.338198656274263	0.342048148148148	50.7781	148.45307678148	86.30866	0.181259259259258	0.529923229348259	17.96571	17.34999	2.88	1.74	2.36	1.87	6.54	1.74	2.81	1.7	4.33	1.59	-0.59	0.74	-0.4	0.72	0.07	0.78	-0.47	0.76	-0.29	0.93	95	85
1059_klimt.jpg	1059	klimt	objects	sofa	0.529925729684483	0.277972002355734	0.192102267959783	0.347566666666667	50.4027925925926	145.01618660955	75.06698	0.147111111111111	0.423260125955051	18.15982	18.28842	3.1	1.71	2.3	1.63	6.67	1.85	2.85	1.75	4.23	1.46	-0.33	0.81	-0.34	0.73	0.23	0.64	-0.26	0.79	-0.33	0.89	81	73
1059_munch.jpg	1059	munch	objects	sofa	0.434755554881645	0.282190889819337	0.283053555299019	0.349937037037037	52.9889407407407	151.424213879746	73.51756	0.0866111111111113	0.247504842140915	16.8128	16.46515	3.21	1.94	2.49	1.88	6.45	1.56	2.86	1.74	4.39	1.5	-0.32	0.81	-0.29	0.63	-0.1	0.79	-0.42	0.7	-0.21	0.77	84	75
1059_pointilism.jpg	1059	pointilism	objects	sofa	0.315766868412233	0.403163979763467	0.2810691518243	0.357477777777778	49.335362962963	138.009593965955	79.50971	0.127277777777778	0.356043887731948	17.74305	17.42122	3.2	1.89	2.4	1.6	6.35	2.11	3.19	1.9	4.29	1.53	-0.46	0.79	-0.4	0.67	-0.08	1	-0.25	0.88	-0.29	0.9	84	73
1080_azulejos.jpg	1080	azulejos	objects	shopping bag	0.416990661703951	0.294824494075446	0.288184844220541	0.288525925925926	40.7049777777778	141.079099381274	86.48475	0.144351851851851	0.500308079381783	17.91063	17.20844	2.82	1.74	2.17	1.71	6.11	1.93	2.65	1.61	4.05	1.5	-0.56	0.69	-0.48	0.62	-0.25	0.79	-0.53	0.69	-0.43	0.81	84	75
1080_klimt.jpg	1080	klimt	objects	shopping bag	0.553885458928516	0.282725931047501	0.163388610023987	0.296318518518519	39.8673185185185	134.542109341799	81.04565	0.164240740740739	0.554270929680268	18.14504	18.42186	2.82	1.94	2.18	1.7	6.21	2	2.82	1.88	4.03	1.56	-0.56	0.79	-0.54	0.59	-0.01	0.73	-0.48	0.79	-0.43	0.76	101	94
1080_munch.jpg	1080	munch	objects	shopping bag	0.547762025829601	0.25889962320139	0.193338350969005	0.295951851851852	40.0334666666667	135.270201609371	68.60738	0.111703703703703	0.377438772573113	16.64922	16.42551	3.58	1.87	2.67	1.89	6.76	1.71	3.34	1.95	4.44	1.44	-0.17	0.81	-0.18	0.9	0.19	0.63	-0.12	0.96	-0.2	0.83	86	75
1080_pointilism.jpg	1080	pointilism	objects	shopping bag	0.477160219171539	0.326454024007737	0.196385756820701	0.299781481481481	37.7338703703704	125.871251899532	74.32977	0.139037037037036	0.46379461583128	17.48259	17.30322	2.77	1.55	2.2	1.7	6.11	1.85	2.81	1.69	3.95	1.29	-0.67	0.63	-0.51	0.59	-0.11	0.65	-0.49	0.71	-0.53	0.84	88	78
1083_azulejos.jpg	1083	azulejos	objects	colored cardboard box	0.389476206856597	0.323026321635967	0.287497471507437	0.398192592592593	41.3271851851852	103.786926110574	59.40084	0.137666666666666	0.345728848872683	17.70898	17.24431	2.89	1.62	2.13	1.49	5.28	2.16	2.71	1.76	3.89	1.26	-0.58	0.67	-0.45	0.61	-0.71	1	-0.31	0.94	-0.61	0.78	89	81
1083_klimt.jpg	1083	klimt	objects	colored cardboard box	0.490088538617102	0.320160967857604	0.189750493525293	0.401681481481481	46.9571925925926	116.901561952533	64.87496	0.210185185185184	0.523263319010821	18.38177	18.73778	3.32	1.9	2.42	1.78	5.86	2.03	3.13	1.88	4.49	1.32	-0.3	0.81	-0.28	0.79	-0.51	1.01	-0.15	0.87	-0.11	0.7	69	61
1083_munch.jpg	1083	munch	objects	colored cardboard box	0.459799374666383	0.300453139977188	0.239747485356429	0.399681481481481	40.5975222222222	101.574689104287	43.13453	0.159259259259258	0.398465444705968	16.92666	16.71766	2.91	1.66	2.09	1.34	5.96	1.98	2.36	1.45	4.03	1.27	-0.48	0.73	-0.44	0.5	-0.28	0.82	-0.53	0.64	-0.42	0.79	80	72
1083_pointilism.jpg	1083	pointilism	objects	colored cardboard box	0.434563260888961	0.351013718349477	0.214423020761561	0.400611111111111	36.5800592592593	91.3106457726621	48.1326	0.172907407407407	0.431609115702859	17.50104	17.33696	2.5	1.57	1.88	1.45	5.93	1.94	2.4	1.64	3.95	1.34	-0.63	0.7	-0.53	0.55	-0.4	0.87	-0.62	0.68	-0.49	0.81	72	63
1084_azulejos.jpg	1084	azulejos	objects	yellow lunch box	0.373825540278415	0.317830949546781	0.308343510174805	0.426755555555556	41.1982444444444	96.5382732764008	79.60918	0.20785185185185	0.487051308755117	18.23296	17.61379	3.94	1.92	2.9	1.91	5.08	1.78	3.81	2.09	5.05	1.39	0	0.91	-0.14	0.82	-0.91	1.13	0.09	1.01	0.16	0.87	88	77
1084_klimt.jpg	1084	klimt	objects	yellow lunch box	0.473318199780307	0.315237826142005	0.211443974077688	0.431425925925926	46.7945962962963	108.464961153797	64.63219	0.24735185185185	0.573335622612348	18.44359	18.6105	4.17	2.07	3.37	2.35	5.46	1.91	3.88	2.06	5.42	1.6	0.3	0.96	0.24	1.01	-0.43	1.01	0.39	1.05	0.49	0.93	81	73
1084_munch.jpg	1084	munch	objects	yellow lunch box	0.441670691895059	0.305496795467606	0.252832512637335	0.4279	40.6507407407407	95.0005626098171	47.55313	0.169851851851851	0.396942864809186	17.26091	17.05288	3.74	1.98	2.57	1.89	5.25	2.04	3.15	1.83	4.76	1.42	-0.07	0.95	-0.26	0.81	-0.74	1.15	-0.19	0.78	0.07	0.88	92	83
1084_pointilism.jpg	1084	pointilism	objects	yellow lunch box	0.381200028441764	0.378912811467374	0.239887160090862	0.433718518518519	36.423337037037	83.9792065172838	55.14227	0.256814814814812	0.592123240879896	17.73842	17.41251	3.49	1.9	2.57	1.94	5.28	2.05	3.12	1.92	4.69	1.41	-0.2	0.81	-0.19	0.92	-0.67	0.99	-0.16	0.99	0.06	0.87	89	80
1085_azulejos.jpg	1085	azulejos	objects	blue plastic jar	0.280235452990127	0.303657082896356	0.41610746411353	0.199285185185185	34.720837037037	174.226884977791	80.26957	0.113296296296295	0.568513390451051	17.5622	17.08603	2.72	1.48	2.04	1.52	3.44	2	2.54	1.62	3.64	1.49	-0.69	0.83	-0.51	0.86	-1.72	1.15	-0.62	0.71	-0.72	0.88	79	72
1085_klimt.jpg	1085	klimt	objects	blue plastic jar	0.571392791350314	0.263292196466992	0.165315012182698	0.210825925925926	34.5182851851852	163.728844228168	78.96738	0.111444444444443	0.528608822444349	17.95366	18.16379	3.43	2.02	2.66	1.82	4.18	2.29	3.12	1.83	4.22	1.54	-0.25	1.08	-0.18	0.88	-1.35	1.41	-0.17	1.07	-0.38	1.06	89	78
1085_munch.jpg	1085	munch	objects	blue plastic jar	0.375554222167368	0.27769588536749	0.346749892465141	0.211811111111111	36.9090814814815	174.254699330291	68.73789	0.0869999999999992	0.410743324765248	16.47396	16.33443	2.46	1.48	1.8	1.3	3.58	2.18	2.2	1.45	3.42	1.44	-0.73	0.87	-0.58	0.86	-1.89	1.21	-0.73	0.84	-0.95	0.94	65	57
1085_pointilism.jpg	1085	pointilism	objects	blue plastic jar	0.210542841971504	0.433336666887871	0.356120491140618	0.212951851851852	33.9199333333333	159.284519192306	74.75613	0.0906296296296289	0.425587421952446	17.42482	17.20417	2.85	1.7	2.11	1.63	4.01	2.02	2.48	1.58	3.98	1.47	-0.5	0.79	-0.47	0.7	-1.27	1.14	-0.52	0.85	-0.53	0.85	92	84
1086_azulejos.jpg	1086	azulejos	objects	bucket (grey)	0.306161576751615	0.312130849913531	0.381707573334821	0.229718518518519	35.3256185185185	153.777844060364	69.69106	0.112555555555555	0.489971623887524	17.7115	16.97874	2.58	1.43	1.77	1.19	6.26	1.87	2.24	1.42	3.8	1.25	-0.74	0.63	-0.63	0.51	-0.1	0.67	-0.65	0.66	-0.64	0.67	78	70
1086_klimt.jpg	1086	klimt	objects	bucket (grey)	0.500029558845287	0.294052476335303	0.205917964819411	0.244877777777778	35.206237037037	143.770649001013	71.96225	0.10237037037037	0.418046795831629	18.15858	18.33582	2.92	1.69	2.18	1.7	4.96	2.23	2.85	1.74	3.84	1.65	-0.5	0.61	-0.49	0.65	-0.71	0.95	-0.42	0.86	-0.49	0.81	106	99
1086_munch.jpg	1086	munch	objects	bucket (grey)	0.389316790279941	0.285310763360274	0.325372446359783	0.244074074074074	35.2285037037037	144.335295902883	59.2691	0.078333333333333	0.320940819423368	16.91943	16.46905	2.71	1.71	2	1.54	5.69	2.02	2.5	1.68	3.92	1.39	-0.55	0.62	-0.47	0.53	-0.51	0.87	-0.59	0.74	-0.53	0.78	72	63
1086_pointilism.jpg	1086	pointilism	objects	bucket (grey)	0.225666829594622	0.408850732375717	0.365482438029645	0.247881481481481	33.7501481481482	136.154374850586	65.75073	0.0998518518518512	0.402820941907719	17.51686	17.15604	2.99	1.39	1.79	1.25	6.44	1.74	3.07	1.76	4.33	1.29	-0.36	0.91	-0.52	0.9	0.12	0.82	-0.11	1.08	-0.17	0.86	87	78
1091_azulejos.jpg	1091	azulejos	objects	flower pots	0.348450514534231	0.298381479968825	0.353168005496937	0.118714814814815	14.3255	120.671544005241	102.4705	0.0580555555555557	0.489033787788976	17.87916	17.1507	3.33	1.97	2.57	1.77	3.88	2.26	3.1	1.89	4.32	1.38	-0.32	0.97	-0.25	0.89	-1.61	1.32	-0.28	0.91	-0.28	1	92	82
1091_klimt.jpg	1091	klimt	objects	flower pots	0.490045892923274	0.293145462725868	0.216808644350849	0.137655555555556	14.583	105.938332391638	93.00167	0.0674814814814816	0.490219818656336	18.02571	17.895	3.5	1.99	2.81	1.89	5.06	2.19	3.23	1.89	4.36	1.58	0.01	1.04	0.12	1.18	-0.88	1.08	-0.04	0.98	-0.09	0.96	78	69
1091_munch.jpg	1091	munch	objects	flower pots	0.408184412410485	0.283160902992717	0.308654684596794	0.136837037037037	13.3656666666667	97.6757971092946	78.49134	0.0484074074074075	0.35375954095166	17.01813	16.57937	3.2	1.73	2.45	1.78	5.07	1.99	2.89	1.69	3.94	1.5	-0.31	0.87	-0.25	0.9	-0.85	1.1	-0.34	0.88	-0.49	0.91	96	86
1091_pointilism.jpg	1091	pointilism	objects	flower pots	0.309736501547936	0.367025590205815	0.323237908246267	0.140922222222222	12.1983407407407	86.5608031748535	80.66972	0.067777777777778	0.480958763699442	17.55139	17.03577	3	1.66	2.25	1.46	4.92	2.28	2.87	1.87	4.25	1.4	-0.44	0.79	-0.42	0.7	-0.87	1.05	-0.36	0.88	-0.26	0.89	89	79
1092_azulejos.jpg	1092	azulejos	objects	paper bag	0.424314180581739	0.318756541400363	0.256929278017871	0.297066666666667	37.817362962963	127.302613205665	69.22392	0.137814814814814	0.463918811091159	17.77946	17.21083	3.01	1.73	2.18	1.61	6.86	1.62	2.74	1.89	4.06	1.53	-0.39	0.78	-0.36	0.66	0.34	0.46	-0.39	0.72	-0.24	0.75	76	68
1092_klimt.jpg	1092	klimt	objects	paper bag	0.548885710243069	0.303130905193473	0.147983384563429	0.303555555555556	40.9710074074074	134.97037579307	73.6722	0.172907407407405	0.569607125427031	18.27469	18.61696	3.6	1.8	2.55	1.75	6.87	1.61	2.98	1.72	4.54	0.99	-0.11	0.82	-0.19	0.77	0.28	0.66	-0.21	0.86	-0.08	0.65	86	78
1092_munch.jpg	1092	munch	objects	paper bag	0.528818839844026	0.28268839308005	0.188492767075886	0.303259259259259	39.0166481481481	128.657730825598	54.23717	0.0902592592592585	0.297630679042499	16.73324	16.47041	3.56	1.72	2.66	1.78	6.67	1.87	2.9	1.64	4.44	1.33	-0.18	0.79	-0.17	0.81	0.24	0.62	-0.38	0.86	-0.18	0.83	87	80
1092_pointilism.jpg	1092	pointilism	objects	paper bag	0.476630264713314	0.357962326955967	0.165407408330689	0.307944444444444	35.3041148148148	114.644428408203	59.62962	0.103203703703703	0.335137410547836	17.40869	17.15723	3.26	1.73	2.52	1.77	7.11	1.38	2.86	1.72	4.37	1.5	-0.39	0.67	-0.3	0.77	0.38	0.5	-0.44	0.79	-0.27	0.88	84	73
1094_azulejos.jpg	1094	azulejos	objects	yellow pencil case (triangle)	0.404178010670996	0.317582725318409	0.278239264010596	0.338381481481482	33.2826851851852	98.3584711535304	72.69543	0.16224074074074	0.479461050972493	18.08073	17.4416	2.78	1.81	2.08	1.64	4.48	2.44	2.5	1.52	3.81	1.57	-0.61	0.7	-0.58	0.55	-1.03	1.25	-0.64	0.62	-0.54	0.87	101	94
1094_klimt.jpg	1094	klimt	objects	yellow pencil case (triangle)	0.5201488203799	0.312036469218251	0.167814710401849	0.346544444444444	38.1811666666667	110.176825162718	67.9569	0.214185185185183	0.61805978603567	18.44288	18.58724	2.97	1.69	2.09	1.5	5.25	2.33	2.84	1.61	4.28	1.63	-0.39	0.75	-0.43	0.56	-0.56	1.06	-0.3	0.73	-0.15	0.91	79	71
1094_munch.jpg	1094	munch	objects	yellow pencil case (triangle)	0.477791174483457	0.302175060018028	0.220033765498515	0.343607407407407	32.1749111111111	93.6385840860586	45.38533	0.137685185185185	0.400704938883738	17.13972	16.78227	2.69	1.57	1.94	1.44	4.81	2.47	2.35	1.49	4.22	1.33	-0.65	0.72	-0.52	0.57	-1.09	1.57	-0.57	0.63	-0.29	0.75	80	72
1094_pointilism.jpg	1094	pointilism	objects	yellow pencil case (triangle)	0.435003203988526	0.376059976081707	0.188936819929767	0.349451851851852	27.6127555555556	79.0173393250805	51.23223	0.204666666666665	0.585679158894349	17.57175	17.21766	3.11	1.82	2.34	1.87	4.49	2.21	2.65	1.79	4.23	1.67	-0.39	0.75	-0.3	0.71	-1.42	1.45	-0.47	0.78	-0.34	0.92	65	57
1095_azulejos.jpg	1095	azulejos	objects	brown wallet	0.371861930417164	0.325298091077633	0.302839978505202	0.448222222222222	71.4055037037037	159.308263097009	57.07175	0.218648148148147	0.487811931912077	17.89499	17.41521	2.86	1.83	2.28	1.67	5.1	2.05	2.98	1.78	4.17	1.51	-0.66	0.82	-0.5	0.73	-0.81	1.09	-0.42	0.87	-0.39	0.9	93	83
1095_klimt.jpg	1095	klimt	objects	brown wallet	0.542660541226401	0.302737823219934	0.154601635553665	0.454162962962963	71.9616925925926	158.449055649791	60.68478	0.237740740740739	0.523470120041749	18.28117	18.7541	3.45	2.21	2.63	1.99	5.79	1.97	3.2	2	4.44	1.59	-0.2	0.84	-0.2	0.71	-0.45	1.02	-0.18	0.91	-0.11	0.78	86	77
1095_munch.jpg	1095	munch	objects	brown wallet	0.459617810863814	0.290286511865813	0.250095677270373	0.454351851851852	72.978537037037	160.62119421235	45.02421	0.144277777777777	0.317546362339514	16.79262	16.60225	3.05	1.88	2.27	1.75	5.76	2.22	2.84	1.84	4.11	1.47	-0.38	1.04	-0.16	1.04	-0.4	1.04	-0.21	1.32	-0.4	1.11	74	66
1095_pointilism.jpg	1095	pointilism	objects	brown wallet	0.378885896166039	0.388126294054241	0.23298780977972	0.456196296296296	70.0920518518519	153.644500012178	54.22201	0.183370370370369	0.401954973898498	17.68858	17.57343	2.81	1.64	2.01	1.47	5.72	2.2	2.87	1.89	4.21	1.57	-0.47	0.63	-0.44	0.53	-0.24	0.93	-0.29	0.72	-0.2	0.76	75	67
1096_azulejos.jpg	1096	azulejos	objects	car rim	0.326757763574517	0.314891969183064	0.358350267242421	0.379266666666667	55.5560259259259	146.482754243081	95.59463	0.195666666666665	0.515907892423972	18.29509	17.70055	3.39	1.99	2.55	1.98	7.05	1.5	3.19	2	4.27	1.7	-0.39	0.92	-0.35	0.89	0.37	0.51	-0.28	0.94	-0.38	1.06	85	74
1096_klimt.jpg	1096	klimt	objects	car rim	0.513436048203335	0.292650738776897	0.193913213019768	0.395659259259259	54.887962962963	138.72533418205	81.30994	0.206518518518517	0.521960534691275	18.527	18.47715	3.71	2.13	2.96	2.24	6.85	1.63	3.43	2.03	4.51	1.59	-0.02	0.98	0.03	0.92	0.17	0.81	0	0.98	-0.13	0.89	89	80
1096_munch.jpg	1096	munch	objects	car rim	0.408416446955239	0.298239405045937	0.293344147998824	0.394248148148148	56.6548148148148	143.703439270247	75.02073	0.155648148148147	0.394797410918107	17.56271	16.97837	3.47	1.9	2.64	1.94	6.95	1.62	2.96	1.87	4.51	1.45	-0.26	0.88	-0.24	0.91	0.4	0.6	-0.39	0.97	-0.12	0.91	81	72
1096_pointilism.jpg	1096	pointilism	objects	car rim	0.265738027454435	0.424759981153554	0.30950199139201	0.406892592592593	54.0366	132.803105742711	82.4194	0.179388888888888	0.440875287863752	17.99985	17.59544	3.47	2.03	2.77	2.03	7.03	1.44	3.34	2.03	4.67	1.61	-0.32	0.84	-0.22	0.76	0.38	0.52	-0.23	0.86	-0.13	0.94	73	64
1098_azulejos.jpg	1098	azulejos	objects	paper bag	0.380790390323431	0.315886802895902	0.303322806780705	0.209281481481481	23.1573777777778	110.651824585	77.82417	0.100129629629629	0.478444766927403	17.74022	17.13913	3.04	1.8	2.14	1.64	6.9	1.73	2.6	1.82	4.06	1.33	-0.33	0.8	-0.37	0.66	0.34	0.57	-0.45	0.75	-0.26	0.84	80	72
1098_klimt.jpg	1098	klimt	objects	paper bag	0.517776257174603	0.309593826577752	0.172629916247639	0.214955555555556	25.1448814814815	116.977118439643	76.95605	0.126777777777777	0.589786002274366	18.18799	18.29912	3.31	1.69	2.36	1.71	6.78	1.67	3.01	1.86	4.26	1.35	-0.1	0.99	-0.07	1.37	0.24	1.02	-0.06	1.08	-0.07	1.04	81	73
1098_munch.jpg	1098	munch	objects	paper bag	0.451379173926821	0.291624871483352	0.256995954589838	0.2146	22.7666	106.088536812675	57.65549	0.0879259259259254	0.409720064892476	17.00885	16.67238	3.23	1.77	2.41	1.92	6.8	1.55	2.91	2	4.5	1.34	-0.4	0.67	-0.42	0.63	0.29	0.53	-0.43	0.81	-0.15	0.78	81	72
1098_pointilism.jpg	1098	pointilism	objects	paper bag	0.409547300857668	0.355532602604159	0.234920096538175	0.223359259259259	20.2576666666667	90.6954416568558	62.43401	0.104944444444444	0.469845954864274	17.33694	16.98068	3.28	1.87	2.39	1.76	6.79	1.68	2.79	1.67	4.47	1.43	-0.24	0.81	-0.29	0.64	0.29	0.45	-0.27	0.86	-0.11	0.82	76	68
1111_azulejos.jpg	1111	azulejos	objects	plastic cow figure	0.340629165396654	0.312379142557617	0.346991692045664	0.296492592592593	32.6738814814815	110.201341611183	88.84632	0.154592592592592	0.521404569472721	18.24438	17.5619	4.97	2.1	3.91	2.39	7.39	1.23	4.33	2.02	5.59	1.61	0.8	1.14	0.75	1.49	0.41	0.81	0.64	1.16	0.72	0.93	90	81
1111_klimt.jpg	1111	klimt	objects	plastic cow figure	0.452335911512106	0.310510787809892	0.237153300677982	0.307737037037037	32.2033962962963	104.645825560543	74.31006	0.131203703703703	0.426350058371142	18.25705	18.31917	4.4	2.08	3.47	2.25	6.97	1.77	3.91	2.03	5.18	1.58	0.4	0.98	0.41	1.12	0.42	0.63	0.35	0.97	0.48	0.98	78	71
1111_munch.jpg	1111	munch	objects	plastic cow figure	0.428954190569496	0.293672236389443	0.277373573040999	0.300518518518519	30.2226407407407	100.568314025142	63.56419	0.115648148148148	0.384828691151096	17.11418	16.7447	4.62	2.21	3.48	2.27	7.24	1.14	3.89	2.21	5.27	1.44	0.49	1.08	0.34	1.11	0.45	0.48	0.26	0.97	0.42	0.92	87	78
1111_pointilism.jpg	1111	pointilism	objects	plastic cow figure	0.345772935758178	0.364647895601637	0.289579168640156	0.323844444444444	28.7101074074074	88.654006267298	69.39515	0.162796296296295	0.502699055330631	17.76027	17.34563	4.64	1.96	3.53	2.19	7.45	1.13	4	2.04	5.31	1.32	0.57	0.91	0.43	0.97	0.66	0.46	0.4	0.9	0.64	0.81	75	67
1112_azulejos.jpg	1112	azulejos	objects	hand shovel	0.321841289295486	0.306594740419617	0.37156397028496	0.173903703703704	19.0293740740741	109.424777441752	98.42194	0.0862962962962963	0.496230353111556	17.76047	17.10499	2.65	1.52	2.01	1.52	4.5	1.86	2.44	1.57	3.77	1.35	-0.55	0.67	-0.48	0.64	-1.04	1.04	-0.5	0.72	-0.59	0.87	78	70
1112_klimt.jpg	1112	klimt	objects	hand shovel	0.464410150764729	0.302277148513841	0.233312700721436	0.188240740740741	19.7963296296296	105.164958189867	84.71809	0.090537037037037	0.480964092474176	18.03027	17.96483	2.87	1.58	2.12	1.48	5.36	2.25	2.85	1.89	4.1	1.51	-0.44	0.65	-0.39	0.53	-0.46	0.91	-0.31	0.76	-0.19	0.71	75	67
1112_munch.jpg	1112	munch	objects	hand shovel	0.387006941943296	0.290499900259866	0.322493157796846	0.187892592592593	19.2961407407408	102.697719343202	79.4868	0.077814814814815	0.414145197216693	16.8488	16.49071	3.13	1.73	2.34	1.69	5.74	2.08	2.75	1.79	4.25	1.43	-0.34	0.78	-0.34	0.65	-0.26	0.91	-0.35	0.85	-0.32	0.87	93	85
1112_pointilism.jpg	1112	pointilism	objects	hand shovel	0.272290637758693	0.388305326964461	0.339404035276859	0.192196296296296	17.6267777777778	91.7123696837724	78.77343	0.0941851851851852	0.490046827125046	17.45138	16.97474	2.79	1.65	2.17	1.46	5.21	2.21	2.49	1.67	3.89	1.44	-0.67	0.64	-0.52	0.52	-0.73	1	-0.66	0.71	-0.55	0.76	82	71
1128_azulejos.jpg	1128	azulejos	objects	brown plant starter set	0.319988047960456	0.327880080118765	0.352131871920779	0.459488888888889	77.6284148148148	168.945140333059	73.14619	0.245703703703701	0.534732633683153	18.08169	17.48362	2.78	1.66	1.99	1.43	4.39	2.17	2.66	1.62	3.7	1.5	-0.56	0.91	-0.52	0.71	-1.07	1.1	-0.42	0.92	-0.69	1.02	90	82
1128_klimt.jpg	1128	klimt	objects	brown plant starter set	0.529700174227834	0.292246323316148	0.178053502456017	0.469388888888889	75.9197296296296	161.741642008916	64.99062	0.25659259259259	0.546652463802417	18.20763	18.4775	3.36	1.98	2.61	2.07	4.66	2.31	3.3	1.94	4.32	1.48	-0.36	0.79	-0.29	0.74	-0.92	1.06	-0.2	0.81	-0.32	0.76	74	65
1128_munch.jpg	1128	munch	objects	brown plant starter set	0.418217698019541	0.300633493170277	0.28114880881018	0.470892592592593	80.532562962963	171.021086824864	56.93148	0.151055555555555	0.320785584508536	16.85357	16.67585	3.2	1.91	2.44	1.83	5.12	2.11	2.93	1.79	3.9	1.41	-0.45	0.93	-0.32	0.8	-0.79	1.09	-0.36	0.95	-0.6	0.91	84	73
1128_pointilism.jpg	1128	pointilism	objects	brown plant starter set	0.267670325676657	0.437346142826126	0.294983531497216	0.473925925925926	77.0644444444444	162.608627696155	63.80512	0.194222222222221	0.409815567364799	17.80527	17.5933	2.68	1.78	1.92	1.55	4.82	2.25	2.53	1.87	3.8	1.67	-0.56	0.76	-0.53	0.49	-0.77	0.93	-0.48	0.86	-0.43	0.91	77	69
1129_azulejos.jpg	1129	azulejos	objects	screw and nuts	0.355627930876478	0.321542158559357	0.322829910564163	0.452611111111111	49.9285666666667	110.312286731312	87.0514	0.227777777777776	0.503252731066647	18.70073	17.9468	3.61	2	2.74	2.15	6.46	2.04	3.28	2.02	4.52	1.46	-0.23	0.81	-0.22	0.8	0.11	0.82	-0.2	0.86	-0.2	0.77	74	65
1129_klimt.jpg	1129	klimt	objects	screw and nuts	0.475397744715157	0.316208440836456	0.208393814448386	0.468859259259259	51.2410518518519	109.288770222447	78.00738	0.23598148148148	0.503309845803838	18.9255	18.6725	3.38	2.01	2.7	1.98	6.81	1.83	3.46	2.04	4.49	1.67	-0.05	0.99	0.11	1.49	0.17	0.84	0.14	1.19	0.01	1.02	79	70
1129_munch.jpg	1129	munch	objects	screw and nuts	0.42182706585568	0.309324473578777	0.26884846056554	0.469274074074074	48.2548777777778	102.828774150777	68.09897	0.181944444444444	0.387714673569894	18.20756	17.50881	3.55	1.9	2.51	1.86	6.71	1.75	3.38	2.1	4.58	1.45	-0.14	0.84	-0.22	0.83	0.1	0.7	0.02	0.88	-0.07	0.81	65	57
1129_pointilism.jpg	1129	pointilism	objects	screw and nuts	0.370503674519461	0.391210694856314	0.238285630624224	0.480888888888889	44.2062592592593	91.9261398644485	72.07169	0.206759259259258	0.429952248921747	18.38653	17.75944	3.8	1.92	2.78	2	6.77	1.56	3.51	1.95	4.52	1.54	-0.09	0.77	-0.21	0.69	0.26	0.55	-0.07	0.79	-0.18	0.8	74	65
1130_azulejos.jpg	1130	azulejos	objects	screw and nuts	0.367583127586205	0.319976241113696	0.3124406313001	0.367762962962963	40.2769407407407	109.51875201418	82.88338	0.187666666666666	0.510292458910729	18.3494	17.70498	3.5	1.96	2.56	1.83	7	1.61	2.86	1.81	4.44	1.44	-0.14	0.94	-0.17	0.91	0.37	0.63	-0.28	0.93	-0.17	0.9	88	80
1130_klimt.jpg	1130	klimt	objects	screw and nuts	0.496283305597233	0.31843478840108	0.185281906001688	0.376066666666667	43.0250555555556	114.408054127519	74.62801	0.180444444444443	0.479820362819828	18.67604	18.79406	4.14	2.14	3.19	2.31	6.97	1.53	3.8	2.1	5.03	1.48	0.24	0.97	0.12	0.95	0.35	0.62	0.24	0.94	0.29	0.91	90	80
1130_munch.jpg	1130	munch	objects	screw and nuts	0.448566566408714	0.304257657703012	0.247175775888274	0.376762962962963	39.4333888888889	104.66365530936	60.22708	0.125259259259259	0.332461710870377	17.67066	17.10364	3.33	1.77	2.51	1.88	7.07	1.32	2.98	1.88	4.52	1.2	-0.24	0.87	-0.29	0.68	0.35	0.44	-0.28	0.79	-0.11	0.73	86	77
1130_pointilism.jpg	1130	pointilism	objects	screw and nuts	0.39351450719429	0.390820742924534	0.215664749881176	0.385859259259259	35.6393444444444	92.3635848803056	65.93753	0.155981481481481	0.404244495210304	18.02567	17.51982	3.46	1.65	2.27	1.42	6.92	1.49	2.92	1.59	4.17	1.33	-0.14	0.74	-0.29	0.68	0.32	0.53	-0.17	0.74	-0.31	0.8	78	70
1131_azulejos.jpg	1131	azulejos	objects	tape	0.351348262646054	0.30272980472551	0.345921932628412	0.246959259259259	23.6135074074074	95.6170158520674	81.0693	0.123962962962962	0.501957137929478	17.83725	17.04335	3.39	2.05	2.53	1.84	3.9	2.2	3.18	1.93	4.1	1.58	-0.26	0.8	-0.27	0.73	-1.56	1.21	-0.26	0.77	-0.44	0.81	87	78
1131_klimt.jpg	1131	klimt	objects	tape	0.470199882881631	0.305044852935747	0.224755264182616	0.246111111111111	25.3489925925926	102.998164033108	62.96107	0.121666666666665	0.494356659142207	18.03814	18.00401	3.33	1.95	2.41	1.79	4.51	2.25	3.17	1.95	4.27	1.54	-0.29	0.75	-0.36	0.63	-1.19	1.11	-0.21	0.84	-0.34	0.89	87	78
1131_munch.jpg	1131	munch	objects	tape	0.404050261521845	0.307494617775567	0.288455120702561	0.2489	21.8248777777778	87.685326547922	48.35721	0.121185185185184	0.486883026055379	16.90982	16.5992	3.06	1.69	2.3	1.6	3.69	2.19	3.12	1.99	4.1	1.59	-0.46	0.79	-0.31	0.73	-1.93	1.47	-0.13	1.02	-0.41	0.87	67	59
1131_pointilism.jpg	1131	pointilism	objects	tape	0.315368872058049	0.38870610009967	0.29592502784227	0.252822222222222	20.067862962963	79.3753918724913	56.77211	0.149703703703702	0.592130321408683	17.50327	17.01227	4.14	1.91	3.12	2.11	4.42	2.19	3.7	2.19	4.89	1.65	0.12	0.84	0.03	0.84	-1.1	1.18	0.01	0.95	0.03	1.1	73	64
1132_azulejos.jpg	1132	azulejos	objects	tape	0.431003376033931	0.292073296991179	0.276923326974871	0.252659259259259	31.8627333333333	126.109501890997	78.96169	0.130685185185185	0.517238851915916	17.98232	17.29272	3.33	1.65	2.29	1.69	5.64	1.97	2.83	1.64	4.48	1.31	-0.33	0.96	-0.32	1.22	-0.67	1.48	-0.33	1.01	-0.18	1.2	95	86
1132_klimt.jpg	1132	klimt	objects	tape	0.557466762749097	0.292775581825469	0.149757655425417	0.254477777777778	32.726537037037	128.602730355557	74.11742	0.160314814814814	0.629975694596047	18.31319	18.51938	3.38	1.83	2.56	1.89	5.49	1.9	3.28	1.85	4.29	1.38	-0.32	0.78	-0.31	0.71	-0.47	0.91	-0.2	0.93	-0.34	0.84	79	70
1132_munch.jpg	1132	munch	objects	tape	0.527651157819826	0.267320993670706	0.205027848509455	0.255322222222222	30.5917703703704	119.816325050408	54.83367	0.108740740740741	0.425896108040674	16.88818	16.5653	2.78	1.71	2.06	1.55	5.17	2.19	2.64	1.68	3.79	1.42	-0.57	0.74	-0.55	0.53	-0.6	0.96	-0.53	0.7	-0.59	0.81	102	95
1132_pointilism.jpg	1132	pointilism	objects	tape	0.471661775546541	0.348940203107369	0.179398021346064	0.258481481481481	27.6240222222222	106.870411233701	60.75382	0.143666666666666	0.555810288006876	17.56682	17.21046	2.84	1.62	1.95	1.32	5.01	2.03	2.7	1.61	3.78	1.49	-0.58	0.76	-0.55	0.58	-0.79	0.94	-0.45	0.74	-0.58	0.81	80	73
1133_azulejos.jpg	1133	azulejos	objects	hammer	0.39416514271536	0.295079309427044	0.310755547857592	0.239988888888889	24.9668481481482	104.033350309428	92.52422	0.116740740740741	0.486442273562047	17.97959	17.29141	3.12	1.84	2.17	1.68	6.58	1.83	2.9	1.86	4.07	1.54	-0.31	0.81	-0.37	0.64	0.19	0.67	-0.29	0.82	-0.29	0.85	78	70
1133_klimt.jpg	1133	klimt	objects	hammer	0.502255615825391	0.296842070468896	0.200902313705716	0.250777777777778	27.4970074074074	109.646905922316	84.25612	0.113388888888889	0.452148870181657	18.27464	18.28325	3.54	1.86	2.57	2	6.66	1.89	3.22	1.9	4.32	1.35	-0.13	0.75	-0.15	0.77	0.05	0.81	-0.1	0.74	-0.25	0.7	65	57
1133_munch.jpg	1133	munch	objects	hammer	0.468298035988425	0.282470770604811	0.249231193406755	0.251255555555556	25.2815518518518	100.620867052875	72.79118	0.0914259259259259	0.363876236383201	17.08038	16.56846	3.89	2.02	2.91	2.12	6.91	1.68	3.38	1.77	4.47	1.42	0.11	1.02	0.09	1.19	0.21	0.75	0.02	1.08	-0.18	0.93	90	81
1133_pointilism.jpg	1133	pointilism	objects	hammer	0.38815372839295	0.366026575331317	0.245819696275723	0.260507407407407	22.9832962962963	88.2251162261683	75.76822	0.114574074074074	0.439811194677054	17.69509	17.15767	3	1.67	2.33	1.77	7.15	1.33	2.95	1.79	4.38	1.35	-0.3	0.68	-0.22	0.75	0.34	0.43	-0.23	0.77	-0.18	0.76	73	64
1134_azulejos.jpg	1134	azulejos	objects	hammer	0.377509394184632	0.301983264239805	0.320507341575568	0.143166666666667	19.1814518518518	133.979873237615	93.59413	0.0758148148148149	0.529556331651792	17.70292	17.10108	3.1	1.77	2.44	1.79	6.88	1.58	3.16	1.89	4	1.53	-0.46	0.79	-0.35	0.82	0.35	0.64	-0.32	0.87	-0.52	0.98	98	88
1134_klimt.jpg	1134	klimt	objects	hammer	0.535056364041353	0.287998609563726	0.176945026394907	0.152348148148148	19.1015962962963	125.38121748432	90.42787	0.0832777777777778	0.546628093547917	18.0517	18.06676	3.55	2.01	2.69	1.98	6.61	1.78	3.3	1.87	4.3	1.57	-0.09	0.86	-0.09	0.82	0.06	0.76	-0.07	1	-0.3	0.93	97	88
1134_munch.jpg	1134	munch	objects	hammer	0.473949985165857	0.268457142639529	0.257592872194606	0.150996296296296	19.2657222222222	127.590693909588	79.39783	0.0616851851851853	0.408521180308568	16.83537	16.41735	3.02	1.94	2.26	1.87	6.93	1.57	2.92	1.98	4.04	1.53	-0.5	0.77	-0.47	0.61	0.36	0.54	-0.44	0.81	-0.5	0.85	87	77
1134_pointilism.jpg	1134	pointilism	objects	hammer	0.349670608416439	0.400369711168621	0.249959680414958	0.156766666666667	17.0635074074074	108.846528220757	82.26007	0.073462962962963	0.468613414605335	17.51686	17.02956	3.32	1.66	2.28	1.5	6.91	1.59	2.9	1.66	4.23	1.43	-0.27	0.69	-0.34	0.65	0.34	0.46	-0.34	0.76	-0.28	0.77	78	71
1135_azulejos.jpg	1135	azulejos	objects	bucket	0.294197802167177	0.332178721049626	0.373623476783198	0.42017037037037	47.9741	114.177732136876	73.23558	0.206814814814813	0.492216561183291	18.10271	17.44981	3.03	1.77	2.36	1.81	6.49	1.83	2.59	1.6	4.44	1.36	-0.35	0.78	-0.27	0.98	0.08	0.86	-0.44	0.71	-0.13	0.79	76	68
1135_klimt.jpg	1135	klimt	objects	bucket	0.438469519463465	0.316118944965044	0.245411535571491	0.432274074074074	51.5785259259259	119.319036276711	65.68115	0.188092592592591	0.435123464194524	18.4053	18.48308	3.24	1.53	2.15	1.25	6.55	1.72	2.74	1.49	4.31	1.1	-0.26	0.81	-0.36	0.65	0.11	0.64	-0.28	0.75	-0.21	0.79	78	70
1135_munch.jpg	1135	munch	objects	bucket	0.360793069932911	0.306815511925098	0.332391418141991	0.432218518518519	47.8411074074074	110.687315229779	57.10737	0.137092592592592	0.317183523423507	17.25242	16.91982	2.97	1.82	2.28	1.76	6.88	1.5	2.67	1.78	4.27	1.33	-0.39	0.81	-0.29	0.71	0.17	0.51	-0.49	0.71	-0.19	0.8	72	63
1135_pointilism.jpg	1135	pointilism	objects	bucket	0.225510554368081	0.402210900391624	0.372278545240295	0.438285185185185	46.3724888888889	105.804372258888	62.50786	0.218444444444443	0.498407091611242	17.86288	17.47399	3.27	1.68	2.42	1.63	6.7	1.63	2.89	1.94	4.39	1.38	-0.38	0.81	-0.36	0.66	0.13	0.64	-0.42	0.77	-0.23	0.77	81	70
1138_azulejos.jpg	1138	azulejos	objects	cog wheel	0.298860487604797	0.319344861842863	0.381794650552319	0.247140740740741	25.8292407407407	104.512273708188	90.21288	0.126203703703704	0.510655197218558	18.43315	17.74059	2.71	1.58	2.03	1.4	3.01	1.81	2.45	1.42	3.83	1.34	-0.58	0.77	-0.52	0.71	-1.97	1.14	-0.53	0.84	-0.64	0.84	77	69
1138_klimt.jpg	1138	klimt	objects	cog wheel	0.463977536167906	0.307338455898711	0.228684007933375	0.258785185185185	28.8474	111.472378062743	81.1862	0.127518518518518	0.492758186397984	18.56511	18.46633	3.1	1.87	2.31	1.75	3.8	2.17	3.14	1.78	4.18	1.6	-0.36	0.95	-0.39	0.79	-1.36	1.17	-0.09	0.93	-0.45	1.09	94	85
1138_munch.jpg	1138	munch	objects	cog wheel	0.376502790721791	0.301377645799883	0.322119563478296	0.258959259259259	26.1147518518518	100.845020666772	66.19831	0.103240740740741	0.398675610349119	17.74392	17.15404	2.47	1.81	1.82	1.61	2.41	1.66	2.58	1.78	3.14	1.4	-0.82	0.86	-0.72	0.69	-2.66	1.28	-0.63	0.95	-1.12	0.87	90	80
1138_pointilism.jpg	1138	pointilism	objects	cog wheel	0.242178693680542	0.391258805562755	0.366562500756693	0.265837037037037	24.3950814814815	91.7670530539456	72.62522	0.129222222222222	0.486095630851538	18.0508	17.52137	3.16	1.89	2.3	1.68	3.03	2.2	2.82	1.82	3.82	1.66	-0.18	1.19	-0.17	1.19	-2.02	1.68	-0.22	1.14	-0.44	1.21	74	66
1139_azulejos.jpg	1139	azulejos	objects	screw	0.342228240738395	0.31311235030408	0.344659408957526	0.371714814814815	45.8420185185185	123.325777427937	92.38767	0.190055555555554	0.511294002769942	18.51642	17.84163	3.1	1.61	2.24	1.72	6.67	1.83	2.81	1.74	4.13	1.23	-0.35	0.79	-0.38	0.65	0.21	0.6	-0.29	0.68	-0.4	0.66	78	70
1139_klimt.jpg	1139	klimt	objects	screw	0.493721298201049	0.305526425271918	0.200752276527033	0.387044444444444	46.9995111111111	121.431819486708	79.57766	0.184518518518517	0.476737287324642	18.64413	18.64145	3.26	2.01	2.32	1.78	6.99	1.66	3.25	1.96	4.3	1.47	-0.09	0.94	-0.2	0.81	0.27	0.66	-0.01	0.99	-0.15	0.75	72	63
1139_munch.jpg	1139	munch	objects	screw	0.419583034348368	0.298064408640044	0.282352557011588	0.38482962962963	46.3490592592593	120.440464274715	71.63429	0.14824074074074	0.385211348937479	17.80679	17.16776	3.28	1.9	2.45	1.91	6.46	1.94	2.91	1.78	4.28	1.42	-0.24	0.87	-0.24	0.87	0.14	0.64	-0.23	0.8	-0.3	0.88	97	89
1139_pointilism.jpg	1139	pointilism	objects	screw	0.324883883976117	0.395257422136932	0.27985869388695	0.396022222222222	43.1245481481481	108.894263322298	77.58745	0.17674074074074	0.446289957540727	18.14027	17.64612	3.67	1.96	2.98	2.07	6.46	1.91	3.59	2.01	4.54	1.54	-0.02	0.92	0.04	0.97	0.09	0.73	0.12	1.08	-0.04	0.87	114	106
1140_azulejos.jpg	1140	azulejos	objects	calculator	0.331246266863583	0.327894637158673	0.340859095977745	0.418707407407407	61.7370777777778	147.446824884344	81.52724	0.22272222222222	0.531928067863171	18.22044	17.6343	3.63	2.19	2.82	1.96	6.96	1.74	3.37	1.98	4.59	1.72	-0.17	0.95	-0.1	0.86	0.36	0.65	-0.1	0.84	-0.11	1.05	73	64
1140_klimt.jpg	1140	klimt	objects	calculator	0.516883310273782	0.295610507161354	0.187506182564865	0.433588888888889	63.3092666666667	146.012197934551	74.17635	0.180555555555554	0.416421085001149	18.40872	18.5619	3.31	1.96	2.38	1.83	7.2	1.48	3.26	1.98	4.2	1.55	-0.29	0.96	-0.29	1	0.41	0.7	-0.11	0.97	-0.33	1.04	101	92
1140_munch.jpg	1140	munch	objects	calculator	0.405775028268022	0.298974836179405	0.295250135552574	0.433118518518519	64.9485	149.955490756101	66.40426	0.11661111111111	0.269236031536999	17.48178	17.13161	3.42	1.87	2.34	1.69	7.08	1.65	2.84	1.92	4.1	1.47	-0.16	0.82	-0.24	0.71	0.47	0.52	-0.31	0.87	-0.27	0.79	77	69
1140_pointilism.jpg	1140	pointilism	objects	calculator	0.283386329571547	0.435741347377736	0.280872323050718	0.436151851851852	61.1447925925926	140.191523509481	72.77319	0.170703703703702	0.391385942714477	17.94129	17.56502	3.07	2.01	2.4	2.09	7.25	1.54	3.25	2.22	4.32	1.77	-0.41	0.89	-0.31	0.88	0.42	0.6	-0.15	0.97	-0.19	0.95	84	75
1141_azulejos.jpg	1141	azulejos	objects	book, closed	0.289899273619398	0.326558562770326	0.383542163610277	0.399844444444444	60.3184814814815	150.854869486282	77.09372	0.22385185185185	0.559847348042753	18.27405	17.61349	3.73	1.66	2.83	1.68	6.92	1.56	3.06	1.71	4.77	1.3	0	0.71	0.03	0.75	0.3	0.57	-0.1	0.76	0.1	0.79	78	70
1141_klimt.jpg	1141	klimt	objects	book, closed	0.473570542620128	0.312294481007242	0.21413497637263	0.411848148148148	62.5870592592593	151.966348618243	68.46872	0.16174074074074	0.392719358987039	18.47385	18.58207	4.25	2.12	3.39	2.27	7.1	1.29	3.95	2.3	5.11	1.58	0.27	0.84	0.21	0.83	0.44	0.4	0.24	1.03	0.35	0.93	93	83
1141_munch.jpg	1141	munch	objects	book, closed	0.363108448574473	0.306730551130949	0.330161000294577	0.407788888888889	62.0112	152.066919157516	58.18602	0.109074074074074	0.267476817162111	17.40988	16.84578	3.8	1.9	2.97	1.94	6.74	1.75	3.23	1.89	4.61	1.43	0.07	0.98	0.03	0.89	0.24	0.69	-0.13	0.91	0.03	0.85	101	94
1141_pointilism.jpg	1141	pointilism	objects	book, closed	0.233526358853017	0.414956206368957	0.351517434778026	0.416925925925926	57.9079851851852	138.892742293684	69.1566	0.15124074074074	0.362752065381539	18.05706	17.62185	4.16	1.97	3.21	2.26	7.3	1.24	3.64	2	5.24	1.43	0.42	0.86	0.36	1.37	0.39	0.49	0.18	0.96	0.52	0.95	76	67
1142_azulejos.jpg	1142	azulejos	objects	stapler	0.319255338788867	0.306504833111355	0.374239828099684	0.318448148148148	47.4056111111111	148.864458426862	77.40627	0.180166666666665	0.565764529372765	18.04957	17.3233	2.65	1.5	1.71	1.18	6.4	1.8	2.26	1.42	3.75	1.15	-0.69	0.66	-0.66	0.54	-0.03	0.67	-0.63	0.71	-0.66	0.69	80	72
1142_klimt.jpg	1142	klimt	objects	stapler	0.485068599819971	0.300438725456083	0.214492674723928	0.32637037037037	46.5130407407407	142.51612573763	66.36115	0.156277777777777	0.47883567862006	18.2674	18.43113	2.61	1.56	1.92	1.45	6.04	2.11	2.6	1.82	3.8	1.49	-0.63	0.71	-0.53	0.46	-0.1	0.74	-0.45	0.69	-0.45	0.77	77	69
1142_munch.jpg	1142	munch	objects	stapler	0.423614917828062	0.281011067875167	0.295374014296732	0.328325925925926	47.378762962963	144.304056493096	57.00171	0.12611111111111	0.384103420268927	17.1319	16.75842	2.85	1.62	2.02	1.47	6.12	2.07	2.26	1.46	3.97	1.42	-0.47	0.67	-0.49	0.55	-0.1	0.85	-0.61	0.64	-0.48	0.77	84	76
1142_pointilism.jpg	1142	pointilism	objects	stapler	0.292052183791168	0.373778388513338	0.334169427695494	0.334185185185185	45.8135518518519	137.090313642913	66.25753	0.173703703703703	0.519782777346777	17.79545	17.34575	2.72	1.65	2.06	1.42	6.21	2.01	2.58	1.56	3.85	1.52	-0.63	0.75	-0.55	0.72	-0.05	0.86	-0.56	0.82	-0.52	0.86	101	94
1143_azulejos.jpg	1143	azulejos	objects	ball pen	0.285544375636941	0.327476228531799	0.386979395831265	0.209837037037037	21.8906518518519	104.322154758543	88.77023	0.12187037037037	0.58078579497317	18.01138	17.16487	3.88	1.8	2.92	1.89	6.89	1.68	3.11	1.75	5.1	1.22	0.15	0.91	0.05	0.87	0.38	0.64	-0.09	0.96	0.28	0.76	92	84
1143_klimt.jpg	1143	klimt	objects	ball pen	0.42764022249893	0.315401709933555	0.256958067567527	0.216225925925926	23.5433185185185	108.882958496771	81.58176	0.104425925925926	0.482948219454959	18.31753	18.09618	3.68	1.86	2.47	1.73	6.52	2.04	3.32	1.95	4.52	1.34	0.02	0.71	-0.21	0.57	0.2	0.65	0	0.73	0.06	0.6	75	67
1143_munch.jpg	1143	munch	objects	ball pen	0.334732982029732	0.320200009719294	0.34506700825097	0.215903703703704	20.6727518518518	95.749871341819	67.64987	0.0764814814814816	0.354238858201531	17.3102	16.60844	3.65	1.92	2.76	1.99	6.83	1.71	3.18	1.96	4.79	1.49	-0.05	0.85	-0.14	0.8	0.29	0.71	-0.19	0.87	0.12	0.8	119	111
1143_pointilism.jpg	1143	pointilism	objects	ball pen	0.27369296791034	0.390440321979951	0.335866710109707	0.227685185185185	19.1707407407407	84.1984546563644	73.05082	0.106259259259259	0.466693777958519	17.7679	17.18038	4.01	2.08	3.04	2.05	7.38	1.08	3.78	2.03	5.27	1.38	0.26	0.91	0.17	0.83	0.46	0.45	0.28	0.94	0.47	0.71	76	67
1144_azulejos.jpg	1144	azulejos	objects	book, open	0.350244239680324	0.327314491166804	0.322441269152793	0.323492592592593	27.5970407407407	85.3096527483599	67.74827	0.134222222222222	0.41491590625465	18.00947	17.48415	4.36	2.12	3.34	2.29	6.95	1.5	3.81	2.07	5.21	1.55	0.29	0.8	0.2	0.89	0.37	0.57	0.13	0.84	0.34	0.91	77	68
1144_klimt.jpg	1144	klimt	objects	book, open	0.443987508604319	0.32108018925188	0.234932302143766	0.328581481481481	33.3977851851852	101.642323342764	63.75352	0.115518518518518	0.351567343350203	18.32332	18.4662	3.89	1.93	2.94	2.05	7.14	1.46	3.25	2.02	4.68	1.45	0.09	0.81	0.01	0.74	0.34	0.47	-0.14	0.75	-0.04	0.81	64	56
1144_munch.jpg	1144	munch	objects	book, open	0.401439603698669	0.312917810042902	0.285642586258429	0.333066666666667	27.9523333333333	83.9241393114492	46.63583	0.0898518518518517	0.269771372653678	17.0866	16.77729	3.96	2.04	3.21	2.11	6.93	1.68	3.62	1.8	4.97	1.38	0.14	0.85	0.14	0.83	0.39	0.58	0.25	0.94	0.23	0.86	82	74
1144_pointilism.jpg	1144	pointilism	objects	book, open	0.332173423984804	0.378083772652104	0.289742803363092	0.335551851851852	26.6264777777778	79.3513063058091	53.61058	0.163666666666666	0.48775372796609	17.7471	17.33166	3.86	2.02	3.02	2.11	7.09	1.42	3.29	1.94	4.72	1.59	0.05	0.86	0.06	0.84	0.27	0.67	-0.08	0.84	0	0.89	65	57
1145_azulejos.jpg	1145	azulejos	objects	books, closed	0.330142543019568	0.325905303359871	0.343952153620561	0.429585185185185	46.2253888888889	107.604709107839	81.01392	0.201444444444443	0.468927820119319	18.20317	17.60254	4.3	1.82	3.33	2.01	7	1.34	3.85	1.93	5.26	1.34	0.24	0.77	0.13	0.88	0.34	0.4	0.13	0.77	0.34	0.84	84	73
1145_klimt.jpg	1145	klimt	objects	books, closed	0.453151153189667	0.311320852121846	0.235527994688488	0.434111111111111	49.774237037037	114.65782783039	66.97634	0.13774074074074	0.317293746267381	18.2449	18.44277	4.23	2.25	3.29	2.27	7.01	1.56	3.64	2.13	5.18	1.55	0.3	0.95	0.19	0.86	0.25	0.62	0.12	0.8	0.36	0.89	70	62
1145_munch.jpg	1145	munch	objects	books, closed	0.411799215757413	0.302914897311202	0.285285886931384	0.437259259259259	47.5167444444444	108.669498560054	62.72741	0.092648148148148	0.211883787904455	17.00021	16.67319	4.82	1.8	3.82	2.3	7.12	1.48	3.73	2.04	5.42	1.43	0.71	1.04	0.63	1.12	0.47	0.56	0.31	1.15	0.75	1.01	83	74
1145_pointilism.jpg	1145	pointilism	objects	books, closed	0.314769103455858	0.383479607121952	0.301751289422189	0.441474074074074	45.0326481481482	102.005193040152	70.33512	0.184870370370369	0.418757026124596	17.91062	17.55856	4.59	1.91	3.64	2.12	7.01	1.68	3.84	1.91	5.43	1.54	0.57	0.85	0.45	0.92	0.48	0.59	0.37	0.91	0.56	0.87	97	89
1146_azulejos.jpg	1146	azulejos	objects	clipboard	0.396456675836707	0.322581079301409	0.280962244861886	0.403025925925926	57.7149333333333	143.204021430475	61.1261	0.164129629629629	0.407243353520128	18.08271	17.45814	2.39	1.46	1.86	1.46	5.84	2.06	2.23	1.48	3.71	1.26	-0.77	0.73	-0.6	0.71	-0.21	0.87	-0.67	0.76	-0.69	0.8	77	69
1146_klimt.jpg	1146	klimt	objects	clipboard	0.532833722330577	0.30845857624175	0.158707701427673	0.410255555555556	58.8194851851852	143.372793832209	67.80334	0.200055555555554	0.487636432575897	18.54578	18.73288	2.95	1.89	2.29	1.69	6.45	1.89	2.95	1.91	4.04	1.59	-0.5	0.79	-0.45	0.62	0.08	0.73	-0.35	0.81	-0.44	0.83	101	94
1146_munch.jpg	1146	munch	objects	clipboard	0.49177653919086	0.289095608702676	0.219127852106464	0.410607407407407	57.9112333333333	141.037965435128	52.7864	0.107444444444444	0.26167195843556	17.2722	16.75277	3.37	1.96	2.6	1.98	6.7	1.85	2.89	1.83	4.39	1.33	-0.28	0.88	-0.27	0.67	0.23	0.74	-0.36	0.81	-0.24	0.87	84	75
1146_pointilism.jpg	1146	pointilism	objects	clipboard	0.440674822634087	0.368014419397844	0.191310757968068	0.4199	54.4993037037037	129.791149568239	59.1717	0.138722222222222	0.330369664734989	17.85711	17.42654	2.96	1.69	2.18	1.82	6.28	2.02	2.77	1.83	3.88	1.61	-0.42	0.75	-0.38	0.77	-0.01	0.85	-0.36	0.8	-0.47	0.98	83	75
1147_azulejos.jpg	1147	azulejos	objects	briefcase	0.387677485899123	0.322086249226319	0.290236264874559	0.376537037037037	42.0538	111.685693208085	69.44038	0.181148148148146	0.481089853932027	18.11358	17.4621	3.09	1.71	2.21	1.64	6.75	1.59	2.89	1.97	4.28	1.13	-0.42	0.67	-0.48	0.57	0.17	0.6	-0.39	0.77	-0.31	0.68	87	78
1147_klimt.jpg	1147	klimt	objects	briefcase	0.508598469359804	0.321132489829005	0.170269040811192	0.382066666666667	47.1132703703704	123.311648151379	66.82191	0.180685185185183	0.472915333759859	18.48418	18.73861	3.54	1.98	2.58	1.94	7.08	1.33	3.14	1.96	4.7	1.45	-0.15	0.79	-0.12	0.93	0.31	0.46	-0.17	0.78	0.03	0.72	65	57
1147_munch.jpg	1147	munch	objects	briefcase	0.469857985518223	0.297265844710118	0.232876169771659	0.383203703703704	42.7306925925926	111.509080365341	50.17349	0.0948518518518514	0.24752331706374	17.1787	16.87188	3.58	1.67	2.48	1.68	6.86	1.77	2.96	1.66	4.58	1.27	-0.1	0.82	-0.24	0.74	0.31	0.5	-0.25	0.8	-0.02	0.78	80	73
1147_pointilism.jpg	1147	pointilism	objects	briefcase	0.431437042150345	0.368301330761563	0.200261627088093	0.390614814814815	38.9260222222222	99.6532152542052	56.00442	0.140185185185184	0.358883431627252	17.70377	17.33964	3.39	1.86	2.46	1.85	6.63	1.83	2.72	1.74	4.61	1.29	-0.21	0.79	-0.27	0.69	0.17	0.69	-0.35	0.8	-0.08	0.83	79	70
1148_azulejos.jpg	1148	azulejos	objects	phone	0.311481306985405	0.325327924559256	0.363190768455339	0.443025925925926	63.6116111111111	143.584398538669	85.62293	0.226740740740739	0.5118001621843	18.38537	17.81269	2.81	1.75	2.14	1.65	6.17	2.05	2.82	1.72	3.48	1.44	-0.61	0.79	-0.51	0.77	-0.1	0.81	-0.44	0.84	-0.84	0.92	96	86
1148_klimt.jpg	1148	klimt	objects	phone	0.496478193764202	0.301386381731006	0.202135424504791	0.463044444444444	62.7500407407407	135.516237142263	81.18132	0.214870370370368	0.464038329254047	18.54228	18.65633	3.22	1.93	2.3	1.65	7.06	1.51	3.25	1.71	4.24	1.41	-0.18	0.88	-0.23	0.82	0.25	0.66	0.01	1.05	-0.23	0.83	79	70
1148_munch.jpg	1148	munch	objects	phone	0.389425700317448	0.301011162512203	0.309563137170348	0.459596296296296	63.1441851851852	137.390544036231	73.39977	0.155944444444443	0.339307443730808	17.62041	17.19389	3.34	1.84	2.61	1.95	6.95	1.49	3.11	1.79	4.24	1.53	-0.28	0.85	-0.12	0.89	0.33	0.59	-0.09	0.97	-0.33	0.99	88	80
1148_pointilism.jpg	1148	pointilism	objects	phone	0.241116692563589	0.418944002628308	0.339939304808103	0.468348148148148	61.5685666666667	131.458973223465	78.38705	0.177277777777776	0.378517089218211	18.134	17.76767	3.38	1.94	2.46	1.88	6.86	1.68	3.17	1.96	4.44	1.55	-0.21	0.86	-0.2	0.8	0.21	0.63	-0.13	0.8	-0.17	0.77	65	57
1149_azulejos.jpg	1149	azulejos	objects	magnifying glass	0.323439460181765	0.322476545239571	0.354083994578621	0.295418518518519	28.0418814814815	94.922558078307	87.97395	0.1295	0.438361144891741	18.1724	17.49199	3.69	1.74	2.69	1.64	6.94	1.5	3.16	1.79	4.96	1.11	0	0.89	-0.02	0.82	0.35	0.65	-0.11	0.87	0.23	0.74	88	79
1149_klimt.jpg	1149	klimt	objects	magnifying glass	0.446938033633593	0.312997601629996	0.240064364736401	0.302344444444444	31.1824333333333	103.135459924295	78.20271	0.128851851851851	0.426175688753321	18.31825	18.18051	4.59	2.05	3.58	2.18	6.94	1.65	4.26	1.95	5.23	1.44	0.43	0.91	0.36	1	0.4	0.81	0.51	0.99	0.39	0.92	81	71
1149_munch.jpg	1149	munch	objects	magnifying glass	0.388656468032686	0.3091447817888	0.302198750178488	0.300851851851852	29.0296518518518	96.4915179121014	70.55376	0.0972407407407408	0.323218022897944	17.21157	16.73805	3.96	2.04	3.01	2.1	7.35	1.06	3.51	2.2	5.03	1.28	0.15	0.85	0.05	0.67	0.48	0.41	0.06	0.78	0.29	0.63	68	60
1149_pointilism.jpg	1149	pointilism	objects	magnifying glass	0.286430235224914	0.392930552708414	0.320639212066632	0.311451851851852	27.0219111111111	86.7611187746754	74.01043	0.139222222222222	0.447010417162155	17.80118	17.31012	4.22	2.26	3.03	2.17	7.3	1.28	3.73	1.87	5.15	1.32	0.28	0.95	0.09	0.78	0.47	0.44	0.28	0.78	0.3	0.75	67	59
1151_azulejos.jpg	1151	azulejos	objects	pen, open	0.318126487628317	0.303686325586752	0.378187186784965	0.168244444444444	23.1395074074074	137.535046008894	97.46486	0.0833888888888889	0.495641262712984	17.78403	17.10316	3.62	1.83	2.55	1.84	6.84	1.7	3.12	2.01	4.62	1.39	-0.05	0.81	-0.14	0.7	0.33	0.51	-0.17	0.84	0.11	0.75	76	68
1151_klimt.jpg	1151	klimt	objects	pen, open	0.4863324955285	0.299273295456566	0.214394209014943	0.190696296296296	23.3372333333333	122.37905919826	87.17922	0.0876296296296296	0.459524549409571	18.08058	18.0006	3.78	1.87	2.89	1.84	6.85	1.72	3.26	1.98	4.7	1.37	0.04	0.85	0.01	0.76	0.24	0.64	-0.09	0.82	0.07	0.81	92	83
1151_munch.jpg	1151	munch	objects	pen, open	0.409752741449966	0.287989802932409	0.302257455617648	0.19017037037037	23.6618777777778	124.424628987652	82.5376	0.0815925925925926	0.429049974681572	17.05531	16.47955	4.25	2.05	3.37	2.12	7.08	1.55	3.47	1.82	4.84	1.4	0.32	0.9	0.32	0.98	0.49	0.66	0.16	0.86	0.14	0.88	91	83
1151_pointilism.jpg	1151	pointilism	objects	pen, open	0.246574458910108	0.425072487418718	0.328353053671183	0.193881481481481	22.0481740740741	113.719855581875	83.54645	0.0818518518518519	0.422174677160541	17.56246	17.10246	3.9	2	2.95	2.01	7.16	1.4	3.49	2.01	4.97	1.43	-0.06	0.87	-0.09	0.76	0.39	0.44	-0.11	0.85	0.2	0.82	81	70
1152_azulejos.jpg	1152	azulejos	objects	monthly planner	0.306877980405603	0.324636810346066	0.36848520924833	0.473925925925926	36.0856888888889	76.1420443888715	95.19187	0.133314814814814	0.281298843388558	18.29311	17.72009	3.44	1.88	2.55	1.87	6.36	1.97	3.13	1.79	4.54	1.53	-0.23	0.94	-0.24	0.82	0.03	0.7	-0.2	0.82	-0.1	0.86	78	71
1152_klimt.jpg	1152	klimt	objects	monthly planner	0.398124184080924	0.319985276681072	0.281890539238001	0.49992962962963	36.5254777777778	73.0612382483461	82.65208	0.130351851851851	0.26074040050081	18.43731	18.29136	3.57	2.01	2.59	1.81	6.63	1.68	3.63	1.97	4.48	1.37	-0.14	0.95	-0.3	0.8	0.19	0.71	0.05	0.99	-0.12	0.88	94	84
1152_munch.jpg	1152	munch	objects	monthly planner	0.363562432835529	0.314624533964338	0.321813033200131	0.491055555555556	34.1955333333333	69.6367914922503	77.23308	0.108888888888888	0.221744541237695	17.40461	16.94758	3.61	1.94	2.61	1.88	7	1.53	3.12	1.73	4.63	1.45	-0.06	0.92	-0.14	0.79	0.36	0.45	-0.2	0.8	-0.02	0.9	82	75
1152_pointilism.jpg	1152	pointilism	objects	monthly planner	0.280471241732293	0.388081184036274	0.331447574231431	0.500007407407407	34.5410666666667	69.0811099094828	77.74426	0.121962962962962	0.243922312262039	17.99785	17.60802	3.62	2.05	2.68	1.92	6.83	1.73	3.21	1.76	4.35	1.56	0.03	0.96	0.02	0.9	0.32	0.48	-0.06	0.89	-0.03	0.86	82	74
1153_azulejos.jpg	1153	azulejos	objects	clipboard	0.351317374207855	0.30681782180968	0.341864803982385	0.264514814814815	23.4924296296296	88.8132849801873	98.7185	0.101333333333333	0.383091334238788	18.39318	17.7102	3.03	1.85	2.27	1.74	5.95	2.12	2.75	1.74	4.15	1.41	-0.35	0.85	-0.23	0.81	-0.16	0.77	-0.34	0.94	-0.23	0.92	79	71
1153_klimt.jpg	1153	klimt	objects	clipboard	0.436534677204206	0.307082093190863	0.256383229604875	0.285937037037037	23.2090888888889	81.1685297203477	85.54838	0.119981481481481	0.419608046319443	18.43404	18.29596	3.78	1.91	2.92	2.05	6.97	1.5	3.4	1.93	4.88	1.47	0.05	0.89	0	0.91	0.4	0.56	-0.09	0.95	0.26	0.99	88	78
1153_munch.jpg	1153	munch	objects	clipboard	0.418404199880616	0.293935783086138	0.287660017033176	0.286874074074074	21.6780444444445	75.5664118983681	75.87998	0.102018518518519	0.355621255938856	17.50121	16.94878	3.69	2.09	2.85	2.25	7.14	1.33	2.98	2.14	4.62	1.72	-0.06	0.97	-0.04	1.06	0.41	0.55	-0.29	1.03	-0.02	1	86	77
1153_pointilism.jpg	1153	pointilism	objects	clipboard	0.350341985720392	0.357732082919745	0.291925931359794	0.30172962962963	20.0628296296296	66.49273939141	75.45786	0.108444444444445	0.359409331385715	17.93726	17.41434	3.61	1.85	2.64	1.89	6.89	1.51	3.09	2.04	4.76	1.39	-0.07	0.88	-0.15	0.71	0.19	0.59	-0.2	0.84	0.02	0.9	66	58
1154_azulejos.jpg	1154	azulejos	objects	adhesive tape	0.397288655275131	0.312732141938624	0.289979202786243	0.500651851851852	60.6785259259259	121.199044209031	71.28019	0.218722222222221	0.436874889033553	18.28242	17.69166	3.28	1.91	2.45	1.78	4.95	2.39	3.01	1.81	4.32	1.43	-0.39	0.8	-0.37	0.67	-0.75	1.29	-0.39	0.7	-0.36	0.72	78	68
1154_klimt.jpg	1154	klimt	objects	adhesive tape	0.491431477506802	0.3144931597792	0.194075362713997	0.511637037037037	63.1909444444445	123.507369228765	64.97602	0.238055555555553	0.465282101026476	18.48503	18.69205	3.55	2.06	2.68	2	4.56	2.3	3.45	2.12	4.4	1.54	-0.23	0.95	-0.22	0.73	-0.98	1.25	-0.08	0.93	-0.31	0.9	77	68
1154_munch.jpg	1154	munch	objects	adhesive tape	0.481219962731701	0.291015231080504	0.227764806187794	0.510633333333333	59.8638851851852	117.234581601642	52.24053	0.147574074074073	0.289002038137098	17.16953	16.88592	3.21	1.71	2.51	1.94	4.89	2.56	2.99	1.8	4.18	1.47	-0.43	0.74	-0.36	0.75	-0.78	1.2	-0.41	0.66	-0.44	0.87	76	67
1154_pointilism.jpg	1154	pointilism	objects	adhesive tape	0.422113349844538	0.366349743089215	0.211536907066246	0.518474074074074	55.6976333333333	107.426072234763	57.34766	0.203888888888888	0.393247992685085	17.81867	17.42517	3.02	1.64	2.2	1.61	4.02	2.33	3.02	1.8	3.97	1.5	-0.46	0.7	-0.38	0.72	-1.48	1.29	-0.14	0.93	-0.45	0.95	81	73
1155_azulejos.jpg	1155	azulejos	objects	paper clips	0.349266769408148	0.326943112961123	0.323790117630731	0.376248148148148	35.5035777777778	94.3621329500822	91.3186	0.169222222222221	0.449762272731743	19.26477	18.32335	3.67	2	2.73	2.09	6.73	1.76	3.64	2.02	4.68	1.5	-0.2	0.9	-0.25	0.77	0.2	0.68	0.05	0.85	-0.02	0.85	75	66
1155_klimt.jpg	1155	klimt	objects	paper clips	0.437225559268439	0.315042779871082	0.247731660860479	0.392103703703704	34.6837888888889	88.4556523217592	84.03532	0.198814814814813	0.50704651074923	19.25889	18.67567	3.66	2.17	3.05	2.23	6.83	1.74	3.73	2.17	4.32	1.74	-0.05	1.31	0.11	1.07	0.32	0.74	0.15	1.07	-0.21	0.96	113	106
1155_munch.jpg	1155	munch	objects	paper clips	0.384344678396822	0.314818222246053	0.300837099357125	0.391040740740741	30.6502592592593	78.3812428372529	71.01536	0.172129629629628	0.440183366325377	18.757	17.82679	3.69	2	2.88	1.94	7.21	1.37	3.23	2.02	4.55	1.49	0	0.97	0.1	1.06	0.5	0.61	0	1.1	-0.09	1.03	86	78
1155_pointilism.jpg	1155	pointilism	objects	paper clips	0.325795029223526	0.372531551249426	0.301673419527046	0.419366666666667	30.6699888888889	73.1340645947593	73.93175	0.197166666666665	0.470153405929572	18.90711	17.97934	3.75	1.98	2.83	1.92	7.2	1.05	3.71	2.14	4.67	1.57	0.06	1.11	0.05	0.98	0.36	0.49	0.24	0.99	0.02	0.99	65	57
1156_azulejos.jpg	1156	azulejos	objects	calculator	0.319384627019923	0.324425903627789	0.356189469352284	0.5777	73.1505111111111	126.623699344142	71.87299	0.304129629629627	0.526449073272679	18.49422	17.89384	2.9	1.71	2.13	1.66	5.18	1.85	2.71	1.76	3.85	1.26	-0.44	0.8	-0.4	0.72	-0.63	1.06	-0.34	0.87	-0.57	0.81	87	79
1156_klimt.jpg	1156	klimt	objects	calculator	0.436264824774956	0.313009727679904	0.250725447545138	0.585081481481482	75.1452185185185	128.435475907123	56.58381	0.212407407407405	0.363039019573085	18.35604	18.55845	3.18	1.94	2.39	1.78	5.49	2.27	3.13	1.82	3.96	1.41	-0.46	0.76	-0.42	0.6	-0.45	1.05	-0.25	0.87	-0.54	0.8	77	68
1156_munch.jpg	1156	munch	objects	calculator	0.383926166760353	0.300112718158395	0.315961115081249	0.58512962962963	74.6324888888889	127.548640693737	48.63752	0.184314814814813	0.314998259328415	17.54106	17.12449	2.75	1.66	1.97	1.57	6.22	1.83	2.66	1.62	4.1	1.5	-0.57	0.76	-0.55	0.69	0	0.65	-0.39	0.75	-0.45	0.91	77	69
1156_pointilism.jpg	1156	pointilism	objects	calculator	0.274631343821018	0.385561127501567	0.339807528677413	0.5897	72.4545481481481	122.866793535947	56.83639	0.327370370370367	0.5551473128207	18.11186	17.75769	2.79	1.87	2.1	1.8	4.44	2.1	2.79	1.86	4.05	1.57	-0.65	0.7	-0.54	0.55	-1.27	1.21	-0.48	0.69	-0.45	0.82	86	77
1157_azulejos.jpg	1157	azulejos	animals	butterfly	0.387967563196394	0.321324320570864	0.290708116232739	0.510096296296296	45.0725148148148	88.360796073363	81.89468	0.231462962962961	0.453763269099513	18.58905	17.89234	5.84	1.81	4.8	2.3	7.58	1.09	4.76	2.17	6.03	1.39	1.36	1.11	1.44	1.42	0.72	0.57	0.89	1.11	1.15	1.07	83	75
1157_klimt.jpg	1157	klimt	animals	butterfly	0.465185253166424	0.323396418601265	0.21141832823231	0.531722222222222	49.3683962962963	92.8462159997214	72.93818	0.244148148148146	0.459164838226583	18.74463	18.58122	5.3	2	4.47	2.3	7.64	0.67	4.72	1.88	5.92	1.49	1.07	0.94	1.15	1.13	0.62	0.39	0.85	0.97	0.99	0.9	92	83
1157_munch.jpg	1157	munch	animals	butterfly	0.443731668102756	0.313497192142238	0.242771139755004	0.525844444444444	44.5111851851852	84.6470579949006	60.52149	0.20298148148148	0.386010508670355	17.9869	17.32291	5.28	2.08	4.31	2.42	7.34	1.25	4.14	2.15	5.68	1.54	0.94	1.08	0.86	1.31	0.53	0.52	0.47	1.11	0.8	1.03	97	88
1157_pointilism.jpg	1157	pointilism	animals	butterfly	0.392147206891871	0.373073337384146	0.23477945572398	0.541866666666667	40.4702740740741	74.6867754811898	64.45862	0.214574074074073	0.395990540244967	18.26493	17.63347	5.65	1.93	4.7	2.39	7.27	1.49	4.49	2.22	5.87	1.51	1.22	0.94	1.28	1.34	0.58	0.56	0.73	1.09	1.06	0.95	77	69
1158_azulejos.jpg	1158	azulejos	animals	butterfly	0.49321244921322	0.293899944848103	0.212887605938676	0.533940740740741	42.0406222222222	78.736494547876	48.91638	0.160703703703703	0.300976665464331	17.86036	17.12048	4.85	2.05	3.84	2.27	7.35	1.18	4.26	1.99	5.61	1.48	0.72	0.92	0.7	1.14	0.43	0.59	0.5	0.94	0.73	0.86	85	76
1158_klimt.jpg	1158	klimt	animals	butterfly	0.55900790233865	0.284141437045329	0.156850660616019	0.535914814814815	50.7849851851852	94.7631671700173	50.17042	0.161425925925925	0.301215643724471	18.23981	18.23333	4.69	2.12	3.88	2.36	7.09	1.51	4.09	2.12	5.38	1.53	0.57	0.99	0.53	1.03	0.45	0.54	0.39	0.99	0.56	1.03	88	78
1158_munch.jpg	1158	munch	animals	butterfly	0.521870580718608	0.296093017873866	0.182036401407523	0.53387037037037	45.6338592592593	85.4774151028478	39.38528	0.0895000000000001	0.167643692115578	17.08271	16.60516	4.62	2.05	3.72	2.35	7.21	1.29	3.96	2.1	5.44	1.52	0.46	0.99	0.4	1.04	0.53	0.57	0.21	1.1	0.58	1.03	92	82
1158_pointilism.jpg	1158	pointilism	animals	butterfly	0.496947901799738	0.347619727427166	0.155432370773094	0.535192592592593	38.1032962962963	71.1954851835961	41.38977	0.125481481481481	0.234460422693111	17.54283	17.08497	4.95	2.01	3.96	2.2	7.33	1.18	4.39	2.19	5.81	1.5	0.66	0.93	0.58	0.92	0.54	0.42	0.44	0.93	0.73	0.89	85	74
1159_azulejos.jpg	1159	azulejos	animals	grasshopper	0.364875395699982	0.319979388715942	0.315145215584089	0.134292592592593	13.764662962963	102.497559226675	95.97897	0.058814814814815	0.437960230563447	17.73697	16.9963	3.52	1.93	2.66	1.88	5.73	2.07	3.19	1.89	4.34	1.41	-0.2	0.95	-0.19	0.92	-0.37	0.74	-0.17	1.03	-0.23	0.95	89	79
1159_klimt.jpg	1159	klimt	animals	grasshopper	0.507184710242341	0.295513478418334	0.197301811339311	0.13867037037037	14.444962962963	104.167623727999	92.96523	0.0747222222222225	0.538847787185173	18.05191	18.02728	3.33	2.06	2.63	2.09	6.7	1.78	3.17	1.95	4.03	1.82	-0.26	1.02	-0.18	0.9	0.1	0.63	-0.13	1.08	-0.46	1.1	87	78
1159_munch.jpg	1159	munch	animals	grasshopper	0.468745585479964	0.291609936224108	0.23964447829592	0.143081481481481	13.0693074074074	91.3417115344792	77.57169	0.0577222222222223	0.403422033547319	16.87234	16.31269	3.32	2.08	2.58	2.05	6.53	1.79	3.36	1.91	3.79	1.81	-0.21	1.03	-0.22	1.2	0.16	0.66	0.01	1.05	-0.56	1.12	114	107
1159_pointilism.jpg	1159	pointilism	animals	grasshopper	0.369774063640501	0.40302315082322	0.22720278553629	0.145944444444444	11.2695296296296	77.2179418855475	74.45439	0.0625555555555557	0.4286258089075	17.3804	16.97556	3.23	1.66	2.4	1.58	6.33	1.91	3.12	1.68	4.11	1.44	-0.25	0.9	-0.21	0.82	-0.01	0.61	-0.1	0.81	-0.29	0.95	82	75
1160_azulejos.jpg	1160	azulejos	animals	rhino	0.351151337781714	0.31980217541129	0.329046486806996	0.42692962962963	58.5055925925926	137.038023440414	71.29858	0.199703703703702	0.467767261496818	18.13824	17.51286	4.85	2.12	3.93	2.43	7.4	1.05	4.32	2.22	5.67	1.45	0.73	0.96	0.64	1.11	0.5	0.48	0.67	1.2	0.7	0.89	75	67
1160_klimt.jpg	1160	klimt	animals	rhino	0.479016931523282	0.306449120740072	0.214533947736646	0.434037037037037	59.4353222222222	136.936061097363	66.39048	0.136351851851852	0.314147964843416	18.43315	18.49631	4.64	2.16	3.93	2.26	7.42	1.1	4.2	1.99	5.38	1.52	0.77	1.45	1.02	1.75	0.49	0.65	0.59	1.32	0.57	1.25	74	65
1160_munch.jpg	1160	munch	animals	rhino	0.41438927751585	0.295271368201772	0.290339354282377	0.436666666666667	60.1264037037037	137.694054283291	60.31692	0.0972962962962964	0.222815945716709	17.27678	16.8139	4.99	2.02	4.23	2.26	7.38	1.06	4.26	2.15	5.55	1.34	0.75	0.93	0.82	1.05	0.53	0.41	0.52	1.05	0.71	0.81	93	84
1160_pointilism.jpg	1160	pointilism	animals	rhino	0.331128221231109	0.382533295292826	0.286338483476064	0.444840740740741	57.2164037037037	128.622220187	64.78327	0.122629629629629	0.275670860149699	17.85217	17.45105	4.86	2.06	3.92	2.27	7.23	1.28	4.47	2.08	5.38	1.56	0.66	0.93	0.57	1.08	0.51	0.51	0.63	0.95	0.51	0.93	105	98
1161_azulejos.jpg	1161	azulejos	animals	fish	0.327802977153832	0.332578021510079	0.339619001336089	0.435296296296296	47.7202259259259	109.626997362376	69.52737	0.183648148148147	0.421892282821405	18.32454	17.80559	4.38	2.13	3.44	2.25	6.38	1.96	3.8	2.21	5.25	1.54	0.38	1.03	0.39	1.1	-0.12	0.88	0.22	0.99	0.39	0.88	64	56
1161_klimt.jpg	1161	klimt	animals	fish	0.447579457174782	0.322096683683465	0.230323859141753	0.439751851851852	52.7914481481481	120.048267962571	62.95838	0.150999999999999	0.343375472699248	18.49144	18.64303	3.76	1.64	2.85	1.64	6.15	1.87	3.27	1.7	4.59	1.48	0.05	0.88	0.08	0.95	-0.13	0.77	0.04	0.96	0.03	0.93	78	70
1161_munch.jpg	1161	munch	animals	fish	0.383577268569253	0.313765755035204	0.302656976395542	0.437885185185185	49.6003962962963	113.272606551692	50.55071	0.101777777777778	0.232430283602162	17.41575	16.98132	4.34	1.83	3.46	2.09	6.52	1.8	3.85	1.83	5.18	1.45	0.34	0.87	0.36	1.03	0.11	0.62	0.22	0.86	0.35	0.95	79	72
1161_pointilism.jpg	1161	pointilism	animals	fish	0.279910738488513	0.394042274122741	0.326046987388745	0.449292592592593	46.5355444444444	103.575142817103	60.14588	0.170814814814814	0.380186136230615	17.97005	17.57119	4.69	1.83	3.91	2.11	6.53	1.79	4.2	1.87	5.59	1.21	0.72	1.2	0.64	0.97	0.17	0.73	0.62	0.87	0.69	0.86	90	82
1162_azulejos.jpg	1162	azulejos	animals	fish	0.260950254274035	0.327031426396764	0.412018319329138	0.292874074074074	31.0084333333333	105.876334159543	71.35169	0.131481481481481	0.448935201578228	17.90407	17.17189	5.26	1.98	4.26	2.34	6.93	1.79	4.22	2.26	5.59	1.59	0.98	1.06	1	1.27	0.36	0.63	0.56	1.08	0.89	1.09	81	73
1162_klimt.jpg	1162	klimt	animals	fish	0.390276939614528	0.314163493388373	0.295559566997083	0.296718518518518	34.8619925925926	117.49179918616	62.3657	0.103851851851852	0.350001248221285	18.16364	18.099	3.31	1.76	2.53	1.77	7.04	1.41	3.12	1.79	4.45	1.45	-0.19	0.87	-0.16	0.84	0.23	0.66	-0.21	0.92	-0.12	0.9	75	66
1162_munch.jpg	1162	munch	animals	fish	0.302040702597627	0.32232802325272	0.375631274149606	0.297544444444444	31.9557407407407	107.398210040206	51.33129	0.071925925925926	0.24173170519188	17.2427	16.70345	4.13	1.88	3.09	2.14	7.39	1.23	3.47	1.92	5.12	1.55	0.29	0.84	0.16	0.86	0.49	0.57	0.02	0.88	0.36	0.87	87	78
1162_pointilism.jpg	1162	pointilism	animals	fish	0.19124001880154	0.409997607985194	0.398762373213253	0.299251851851852	29.1545481481481	97.4247877422708	58.57138	0.158166666666666	0.52854031040372	17.71886	17.34684	4.7	1.98	3.88	2.19	7.47	0.93	4.11	2.09	5.63	1.49	0.73	0.9	0.72	1.15	0.49	0.43	0.5	1.04	0.73	1.06	76	67
1163_azulejos.jpg	1163	azulejos	animals	butterfly 3	0.340589498439808	0.319029871803178	0.340380629756935	0.310014814814815	44.3484037037037	143.052530345025	92.06625	0.167092592592592	0.538982605371305	18.2108	17.49785	4.97	2.04	3.97	2.38	7.17	1.23	4.43	2.27	5.67	1.64	0.68	1.06	0.61	1.24	0.45	0.6	0.54	1.14	0.63	1.07	87	76
1163_klimt.jpg	1163	klimt	animals	butterfly 3	0.523659511114416	0.297694253771495	0.178646235114081	0.323955555555556	43.4583592592593	134.149140257008	83.50375	0.163055555555555	0.503326930991903	18.51099	18.54634	4.78	1.96	3.69	2.22	6.95	1.35	3.93	1.93	5.3	1.49	0.56	0.87	0.44	0.95	0.38	0.45	0.3	0.86	0.45	0.87	85	76
1163_munch.jpg	1163	munch	animals	butterfly 3	0.43526779865121	0.295127663373267	0.269604537975497	0.322018518518519	43.9097814814815	136.357938926908	74.68398	0.124703703703703	0.387256311461268	17.41162	16.82642	5.09	2.24	4.21	2.48	7.14	1.36	4.52	2.08	5.61	1.65	0.85	1.16	0.9	1.32	0.41	0.56	0.74	1	0.72	1.02	91	82
1163_pointilism.jpg	1163	pointilism	animals	butterfly 3	0.333808758851595	0.398970138613449	0.267221102534957	0.330125925925926	41.6709296296296	126.227376758588	79.25061	0.158685185185184	0.480680772769087	17.94607	17.5291	4.58	2.15	3.93	2.34	6.9	1.58	4.21	2.19	5.3	1.77	0.51	0.9	0.6	1.08	0.34	0.65	0.43	0.96	0.56	0.98	107	100
1164_azulejos.jpg	1164	azulejos	animals	butterfly 4	0.406256385413319	0.309633093013383	0.284110521573236	0.310211111111111	42.2206074074074	136.102821256731	72.84969	0.161555555555555	0.520792291987533	18.08401	17.40253	4.14	2.02	3.31	2.21	6.65	1.61	3.65	2.09	4.77	1.64	0.26	0.95	0.32	0.97	0.1	0.61	0.26	0.9	0.05	1	81	73
1164_klimt.jpg	1164	klimt	animals	butterfly 4	0.541307560794197	0.302301011883138	0.156391427322651	0.321685185185185	43.8506407407407	136.315387715157	74.97732	0.192314814814813	0.597835472914624	18.491	18.69943	4.69	2.16	3.79	2.32	6.78	1.68	4.09	1.97	5.24	1.68	0.52	1.02	0.55	1.05	0.27	0.66	0.41	0.97	0.38	1.03	77	68
1164_munch.jpg	1164	munch	animals	butterfly 4	0.500403065682909	0.283669546888728	0.215927387428331	0.321162962962963	42.0927851851852	131.063634476555	57.81227	0.107092592592593	0.333452499019766	17.1709	16.713	4.48	2.07	3.66	2.23	6.73	1.29	4.27	2	5.13	1.77	0.52	1.03	0.53	1.06	0.09	0.75	0.55	1.05	0.38	1.17	94	85
1164_pointilism.jpg	1164	pointilism	animals	butterfly 4	0.434338947599583	0.370485869107505	0.195175183292912	0.331785185185185	39.3040148148148	118.462235716997	66.15392	0.136796296296296	0.412303811033465	17.79529	17.40698	4.44	2.11	3.58	2.27	6.98	1.42	4.01	2.11	5.23	1.62	0.31	0.99	0.35	1.31	0.27	0.58	0.21	0.83	0.31	0.94	81	70
1165_azulejos.jpg	1165	azulejos	animals	butterfly 5	0.333494702442084	0.316527682897292	0.349977614660627	0.354307407407407	56.4413259259259	159.300440086554	84.53784	0.18961111111111	0.535159884176742	18.21024	17.44642	4.53	2.15	3.62	2.29	7.04	1.69	3.7	2.03	4.81	1.65	0.52	1.06	0.46	1.08	0.49	0.57	0.22	1.04	0.21	1.08	93	83
1165_klimt.jpg	1165	klimt	animals	butterfly 5	0.531766801491315	0.289244580541483	0.178988617967202	0.36912962962963	53.4907259259259	144.910409873075	81.03055	0.197129629629628	0.534039030753018	18.56969	18.60912	4.12	1.95	3.22	1.97	7.22	1.31	3.5	1.95	4.93	1.46	0.27	0.94	0.31	1	0.51	0.4	0.19	0.89	0.23	0.89	78	70
1165_munch.jpg	1165	munch	animals	butterfly 5	0.424468020680184	0.294695351928192	0.280836627391624	0.368255555555556	55.201537037037	149.900079453681	71.77654	0.130314814814814	0.353870601132465	17.52432	16.94545	4.73	2	3.83	2.29	7.04	1.45	4.3	2.05	5.35	1.59	0.51	0.9	0.44	1.06	0.46	0.64	0.46	0.98	0.46	1.04	92	82
1165_pointilism.jpg	1165	pointilism	animals	butterfly 5	0.299575687186951	0.415398809176155	0.285025503636893	0.380233333333333	52.9056518518518	139.139962790879	79.2272	0.158574074074073	0.417044115211905	18.03036	17.49089	4.62	2.27	3.97	2.42	7.22	1.43	4	2.13	5.29	1.67	0.51	0.95	0.59	0.99	0.53	0.39	0.39	0.91	0.42	0.94	78	70
1166_azulejos.jpg	1166	azulejos	animals	butterfly 6	0.342326210993377	0.330929808485385	0.326743980521237	0.435233333333333	63.4815740740741	145.856415885902	80.85831	0.207444444444443	0.476628117740163	18.35162	17.58997	4.46	2	3.63	2.2	7.46	1	3.87	1.98	5.48	1.46	0.6	1.04	0.61	1.19	0.47	0.46	0.36	0.99	0.65	0.86	76	67
1166_klimt.jpg	1166	klimt	animals	butterfly 6	0.520665904398101	0.303794230901258	0.175539864700641	0.449325925925926	63.4156592592593	141.135099490595	77.2309	0.204462962962962	0.455043769267542	18.70745	18.76356	5.21	1.99	4.11	2.2	7.26	1.48	4.11	1.97	5.48	1.45	0.9	0.94	0.9	1.22	0.55	0.44	0.43	0.95	0.61	0.96	80	73
1166_munch.jpg	1166	munch	animals	butterfly 6	0.421306556893772	0.309624951990549	0.269068491115678	0.444525925925926	63.6223555555555	143.124060588892	67.69769	0.126722222222222	0.285072736664944	17.63403	17.02375	5.08	2.04	4.15	2.31	7.56	1.03	4.57	2.02	5.6	1.58	0.97	1.03	0.95	1.32	0.57	0.5	0.76	1.05	0.78	1.06	93	84
1166_pointilism.jpg	1166	pointilism	animals	butterfly 6	0.307320111659187	0.430906139250127	0.261773749090686	0.463711111111111	59.1843555555556	127.631954761106	76.16257	0.156925925925926	0.338413124390983	18.19254	17.62427	4.8	1.92	3.88	2.26	7.28	1.2	4.09	1.95	5.45	1.28	0.81	1.09	0.77	1.23	0.37	0.6	0.48	1.05	0.61	0.81	76	67
1167_azulejos.jpg	1167	azulejos	animals	horse	0.383999688876077	0.30002204044588	0.31597827067797	0.297233333333333	39.7666259259259	133.789253984275	81.48705	0.150351851851851	0.505837787995462	18.03299	17.31235	4.51	1.96	3.63	2.16	7.12	1.44	3.87	1.94	5.24	1.45	0.53	0.92	0.58	1.03	0.46	0.45	0.35	0.89	0.52	0.93	82	75
1167_klimt.jpg	1167	klimt	animals	horse	0.532693640711901	0.298317172199911	0.168989187088167	0.312918518518519	41.5655037037037	132.831715746615	80.14404	0.153666666666666	0.491075655714418	18.41385	18.56502	4.52	1.97	3.6	2.15	7.24	1.35	3.83	1.93	5.2	1.36	0.52	0.93	0.58	1.08	0.51	0.58	0.36	1.01	0.51	0.97	82	75
1167_munch.jpg	1167	munch	animals	horse	0.45916870748764	0.285558819062459	0.25527247344989	0.312559259259259	40.9555814814815	131.033012999016	68.84927	0.0932592592592592	0.298373049258807	17.17973	16.67549	4.64	2.13	3.61	2.42	7.21	1.35	4.08	2.14	5.37	1.52	0.44	1	0.3	0.98	0.47	0.54	0.29	0.98	0.44	0.89	72	63
1167_pointilism.jpg	1167	pointilism	animals	horse	0.397084197418289	0.374056771588125	0.228859030993559	0.324411111111111	37.5756851851852	115.827368108596	74.06517	0.127574074074074	0.393248164765785	17.73989	17.27624	4.57	2.19	3.54	2.38	7.27	1.32	3.92	2.28	5.35	1.65	0.48	1	0.42	1.1	0.49	0.48	0.29	1.05	0.51	0.98	92	83
1168_azulejos.jpg	1168	azulejos	animals	butterfly 7	0.360170093662963	0.312161530010368	0.327668376326588	0.312651851851852	43.1755518518518	138.094662149356	89.65576	0.166092592592591	0.531238153904469	18.42958	17.72798	4.82	2.17	3.93	2.29	7.22	1.27	3.99	2.13	5.2	1.62	0.58	0.92	0.57	1.01	0.44	0.56	0.33	0.9	0.35	0.9	89	80
1168_klimt.jpg	1168	klimt	animals	butterfly 7	0.531666839845742	0.298957259857449	0.169375900296802	0.323385185185185	43.9344814814815	135.858052545983	79.44823	0.183629629629628	0.567835627734379	18.5586	18.59991	4.76	1.93	3.9	2.01	7.24	1.24	4	1.88	5.4	1.22	0.66	0.98	0.77	1.19	0.51	0.42	0.51	1	0.59	0.78	86	78
1168_munch.jpg	1168	munch	animals	butterfly 7	0.456785847383537	0.292714204715621	0.250499947900828	0.321488888888889	43.3815888888889	134.939621206885	64.18578	0.142555555555555	0.443422962604545	17.7671	17.26101	5.23	1.96	4.11	2.28	7.29	1.23	4.39	2.14	5.55	1.49	0.97	0.97	0.86	1.04	0.58	0.4	0.64	0.93	0.81	0.91	75	67
1168_pointilism.jpg	1168	pointilism	animals	butterfly 7	0.355693007859287	0.389677192340817	0.254629799799896	0.333144444444444	40.3752740740741	121.194499105048	75.85158	0.155314814814814	0.466208629334398	18.08874	17.7021	5.21	2.13	4.24	2.37	7.31	1.04	4.27	2.13	5.62	1.42	0.85	0.93	0.8	1.07	0.5	0.36	0.5	0.87	0.72	0.83	96	87
1169_azulejos.jpg	1169	azulejos	animals	bird	0.331872140270007	0.300758152887099	0.367369706842918	0.192496296296296	23.9333518518519	124.331492669412	91.43488	0.106259259259259	0.552006772617075	17.97944	17.30741	4.86	2.31	4.21	2.56	7.1	1.56	4.19	2.27	5.54	1.44	0.7	0.95	0.75	1.1	0.48	0.52	0.54	1.03	0.6	0.88	77	69
1169_klimt.jpg	1169	klimt	animals	bird	0.503141887256396	0.29395734577125	0.202900766972359	0.197433333333333	25.8825111111111	131.094940626935	84.55833	0.10711111111111	0.542517868197419	18.24412	18.39536	5.02	1.94	4.09	2.25	7.25	1.13	4.45	2.06	5.73	1.36	0.85	0.93	0.82	1.04	0.56	0.44	0.73	1.09	0.85	0.88	93	82
1169_munch.jpg	1169	munch	animals	bird	0.408710077732493	0.285549474254253	0.30574044801327	0.200644444444444	24.985862962963	124.528057739875	72.39788	0.0705370370370369	0.351552405212832	17.07609	16.60422	4.64	2.24	3.63	2.43	7.04	1.31	4.01	2.26	5.29	1.59	0.62	1	0.47	1.06	0.44	0.65	0.49	1.01	0.49	1.03	81	73
1169_pointilism.jpg	1169	pointilism	animals	bird	0.317544907890896	0.390395794699613	0.292059297409489	0.207855555555556	22.1499777777778	106.564280750521	78.15803	0.107777777777777	0.518522478216707	17.69891	17.32788	4.73	2.23	4.13	2.63	7.12	1.56	4.27	2.23	5.81	1.45	0.61	0.92	0.71	1.03	0.48	0.47	0.62	1.02	0.79	0.81	78	70
1170_azulejos.jpg	1170	azulejos	animals	butterfly 8	0.347376071508888	0.320777489791259	0.331846438699851	0.498648148148148	78.0159666666667	156.454941137149	76.23273	0.247833333333331	0.497010435622234	18.50974	17.81048	4.82	1.87	3.87	2.14	7.46	0.97	4.04	1.96	5.45	1.54	0.84	0.93	0.8	1.17	0.49	0.39	0.48	0.95	0.63	0.94	76	67
1170_klimt.jpg	1170	klimt	animals	butterfly 8	0.519032845243618	0.304841384235249	0.176125770521133	0.51012962962963	77.3874814814815	151.70160090028	71.68757	0.213166666666665	0.417867644389585	18.7737	18.80835	4.65	2.15	3.82	2.28	7.24	1.3	3.85	2.2	5.19	1.64	0.62	1.16	0.75	1.37	0.56	0.56	0.4	1.19	0.44	1	82	74
1170_munch.jpg	1170	munch	animals	butterfly 8	0.440542826887087	0.297547432390259	0.261909740722653	0.509244444444444	78.9040037037037	154.943278349916	61.60542	0.156907407407407	0.308118054343398	17.697	17.01833	5.1	1.79	4.15	2.09	7.31	1.43	4.16	1.66	5.62	1.48	0.83	0.97	0.88	1.07	0.58	0.55	0.53	0.93	0.75	1.04	89	82
1170_pointilism.jpg	1170	pointilism	animals	butterfly 8	0.352230395874355	0.397854348475605	0.249915255650039	0.522255555555556	74.6481148148148	142.934075129956	70.69609	0.183629629629629	0.351608762561253	18.29649	17.71459	4.36	2.07	3.45	2.26	7.13	1.18	3.56	1.96	5.17	1.55	0.46	1.07	0.48	1.3	0.43	0.48	0.25	1.1	0.47	0.88	78	70
1171_azulejos.jpg	1171	azulejos	animals	elephant	0.355730706474373	0.317338102118811	0.326931191406816	0.433766666666667	60.8361296296296	140.25081755851	81.87256	0.193166666666665	0.445323906862365	18.26811	17.65074	5.57	1.94	4.99	2.2	7.31	1.3	4.74	2	6.06	1.33	1.19	1.05	1.4	1.16	0.61	0.66	1.05	1.21	0.96	0.95	86	77
1171_klimt.jpg	1171	klimt	animals	elephant	0.513068681636502	0.298227912021258	0.18870340634224	0.440088888888889	60.9245777777778	138.436982427792	75.84517	0.173574074074073	0.394406853834239	18.54763	18.77276	4.8	2.32	4.21	2.41	7.32	1.31	4.25	2.29	5.48	1.81	0.6	0.98	0.85	1.16	0.49	0.49	0.56	0.99	0.65	1.01	91	82
1171_munch.jpg	1171	munch	animals	elephant	0.420047677135049	0.29920675464473	0.280745568220221	0.438918518518519	61.6034148148148	140.352735680292	69.42649	0.130203703703703	0.296646639889289	17.44415	16.9888	5.86	1.82	5.05	2.17	7.41	1.34	4.8	1.79	6.14	1.17	1.39	0.94	1.6	1.31	0.63	0.57	0.98	1.05	1.17	0.95	79	72
1171_pointilism.jpg	1171	pointilism	animals	elephant	0.361589020740244	0.387200277092512	0.251210702167242	0.45162962962963	58.1589407407407	128.775742168279	75.52123	0.162055555555555	0.358824011809084	17.99885	17.55662	5.54	2.12	4.93	2.4	7.37	1.2	4.98	2.14	6.29	1.43	1.07	0.96	1.29	1.16	0.59	0.54	1.03	1.04	1.25	0.84	91	83
1172_azulejos.jpg	1172	azulejos	animals	butterfly 9	0.31240417474163	0.302392917420271	0.385202907837942	0.3151	46.7470333333333	148.356183222257	91.51369	0.168796296296296	0.535691197385895	18.28076	17.56403	5.31	2.17	4.32	2.38	7.49	1.13	4.24	2.14	5.89	1.36	1	1.09	0.95	1.28	0.54	0.56	0.53	1	0.93	0.87	74	66
1172_klimt.jpg	1172	klimt	animals	butterfly 9	0.521163593588526	0.288309359297009	0.190527047114457	0.326496296296296	47.0584222222222	144.131565215418	79.51264	0.156796296296296	0.480239126982324	18.49565	18.57467	4.49	2.18	3.73	2.33	7.29	1	3.92	2.32	5.03	1.7	0.41	0.94	0.45	1.07	0.48	0.43	0.28	1.07	0.27	1.08	86	77
1172_munch.jpg	1172	munch	animals	butterfly 9	0.399935429464609	0.29115793192603	0.308906638609324	0.326559259259259	48.1524111111111	147.453822685463	69.14257	0.124185185185185	0.380283766771386	17.469	16.94742	4.53	1.94	3.79	2.19	7.31	1.11	3.92	2.01	5.19	1.46	0.61	0.86	0.63	1.04	0.4	0.45	0.36	0.88	0.39	0.89	72	63
1172_pointilism.jpg	1172	pointilism	animals	butterfly 9	0.276378739232999	0.419996065733189	0.303625195033812	0.336837037037037	44.3551592592593	131.681360367691	78.32489	0.134629629629629	0.399687726782925	18.04068	17.55733	4.57	2.09	3.75	2.31	7.56	0.81	4.46	2.05	5.5	1.68	0.6	0.93	0.58	1.06	0.58	0.35	0.62	0.86	0.64	0.98	95	86
1173_azulejos.jpg	1173	azulejos	animals	butterfly 10	0.346560660897953	0.322516444245298	0.330922894856752	0.38857037037037	63.0268555555556	162.201908229598	76.13969	0.205333333333332	0.528432811636194	18.20916	17.5093	4.39	2.12	3.77	2.32	7.22	1.37	3.84	2.24	5.19	1.71	0.47	0.99	0.6	1	0.55	0.44	0.34	1.02	0.42	1.13	83	74
1173_klimt.jpg	1173	klimt	animals	butterfly 10	0.53860550676105	0.289881646003372	0.171512847235577	0.404822222222222	61.8540814814815	152.793196830799	74.76839	0.212796296296295	0.525653693436529	18.58581	18.75745	4.93	2.47	4.06	2.58	7.5	1.09	4.4	2.53	5.38	1.85	0.72	1.23	0.75	1.32	0.57	0.51	0.63	1.43	0.46	1.38	70	61
1173_munch.jpg	1173	munch	animals	butterfly 10	0.438971132971753	0.292782326353035	0.268246540675212	0.406092592592593	64.7640074074074	159.480888321401	66.00065	0.114648148148148	0.282320215240093	17.38486	16.87671	4.76	2.01	3.93	2.39	7.18	1.27	4.09	2.17	5.07	1.61	0.64	0.93	0.71	1.02	0.5	0.5	0.42	0.94	0.46	0.93	76	68
1173_pointilism.jpg	1173	pointilism	animals	butterfly 10	0.321681149698816	0.419595613846119	0.258723236455064	0.412655555555556	60.9597518518518	147.725508674619	73.01637	0.166833333333332	0.404291984167584	18.07826	17.62294	4.73	2.07	3.8	2.23	7.07	1.4	3.86	2.2	5.24	1.55	0.55	0.81	0.54	1.02	0.35	0.56	0.26	0.89	0.43	0.88	88	79
1174_azulejos.jpg	1174	azulejos	animals	butterfly 11	0.33362795874063	0.319239750512031	0.347132290747342	0.332444444444444	31.7910740740741	95.6282308377897	82.98264	0.161333333333332	0.485294117647055	18.51462	17.77778	4.31	1.92	3.35	1.97	7	1.24	3.63	1.84	5.33	1.48	0.44	0.97	0.48	1.08	0.37	0.38	0.33	0.95	0.59	1.03	78	70
1174_klimt.jpg	1174	klimt	animals	butterfly 11	0.473555078361753	0.317932901082755	0.208512020555493	0.333203703703704	37.4486814814815	112.389751570055	68.97223	0.155314814814813	0.466125715556046	18.5303	18.70391	4.16	2.25	3.27	2.3	7.07	1.39	3.81	2.1	4.98	1.77	0.45	1.11	0.41	1.18	0.28	0.55	0.38	1.1	0.34	1.22	73	64
1174_munch.jpg	1174	munch	animals	butterfly 11	0.413731128562605	0.30254189669897	0.283726974738426	0.331685185185185	32.9030481481481	99.1996315113617	52.51487	0.134981481481481	0.406956618837583	17.44088	17.09184	4.65	2.07	3.83	2.26	7.14	1.42	4.14	2.05	5.3	1.64	0.4	1	0.47	1.04	0.38	0.5	0.28	0.89	0.32	1.01	81	70
1174_pointilism.jpg	1174	pointilism	animals	butterfly 11	0.333084941522783	0.365742588717028	0.301172469760189	0.346162962962963	29.7231851851852	85.8647179662758	61.19939	0.178648148148147	0.516081057947441	17.94457	17.43181	4.69	2	3.67	2.39	7.2	1.24	3.91	2.26	5.25	1.76	0.62	0.97	0.46	0.94	0.39	0.38	0.28	0.94	0.39	1.05	64	56
1175_azulejos.jpg	1175	azulejos	animals	snake	0.362184200064407	0.338996264310091	0.2988195356255	0.477037037037037	58.9536592592593	123.58298136646	75.15476	0.224833333333332	0.471312111801239	18.57518	17.85255	4.17	2.14	3.37	2.24	6.67	1.86	4.2	2.24	4.39	1.81	0.17	1.04	0.21	1.09	0.2	0.79	0.4	1.21	-0.21	1.22	92	82
1175_klimt.jpg	1175	klimt	animals	snake	0.497902602093367	0.322104390764933	0.179993007141699	0.487711111111111	61.6591148148148	126.425487158457	69.79074	0.233537037037035	0.478842970185746	18.92404	18.94493	3.99	2.1	3.11	2.09	6.6	1.73	3.99	1.98	4.49	1.84	0.23	1.24	0.23	1.21	0.1	0.68	0.6	1.1	-0.08	1.36	82	74
1175_munch.jpg	1175	munch	animals	snake	0.441727739054262	0.31828608126716	0.239986179678577	0.491418518518519	58.3228296296296	118.682604402975	57.122	0.139259259259259	0.283382196664229	18.06526	17.46078	3.76	2.07	3	2.09	6.44	1.67	3.88	2.07	4.24	1.82	0.02	1.14	0.08	1.12	-0.01	0.77	0.53	1.17	-0.31	1.34	84	76
1175_pointilism.jpg	1175	pointilism	animals	snake	0.348257863949411	0.427420571998978	0.22432156405161	0.497218518518519	53.2490962962963	107.093952282699	64.17702	0.208740740740739	0.419816907388506	18.36764	17.74124	4.42	2.02	3.36	2.2	7.08	1.44	4.12	2.08	4.91	1.73	0.36	1.05	0.29	1.04	0.3	0.73	0.57	1.22	0.05	1.21	72	64
1176_azulejos.jpg	1176	azulejos	animals	turtle	0.371390331219348	0.31784478049072	0.310764888289827	0.320859259259259	39.122637037037	121.93083387201	79.49433	0.169074074074073	0.526941545849107	18.22804	17.59431	5.25	2.16	4.56	2.5	7.18	1.41	4.31	2.43	5.75	1.45	0.97	1.03	1.06	1.27	0.38	0.49	0.52	1.13	0.82	0.84	68	60
1176_klimt.jpg	1176	klimt	animals	turtle	0.520053661038209	0.309628155677606	0.170318183284162	0.3268	41.5495333333333	127.140554875561	74.03906	0.173166666666666	0.529885760913909	18.54342	18.7118	4.91	2.07	4.11	2.3	7.11	1.25	4.12	2.12	5.58	1.59	0.79	0.94	0.89	1.25	0.43	0.51	0.63	1.04	0.77	1	81	73
1176_munch.jpg	1176	munch	animals	turtle	0.457129052775781	0.293322650643251	0.249548296580964	0.32647037037037	39.3852481481482	120.639579339059	57.36893	0.121740740740741	0.372899815081624	17.40662	17.00378	5.3	2.05	4.42	2.46	7.25	1.43	4.59	2.15	5.97	1.48	0.8	0.97	0.85	1.23	0.48	0.47	0.55	0.95	0.81	0.88	83	72
1176_pointilism.jpg	1176	pointilism	animals	turtle	0.385915190834448	0.38107577871472	0.233009030450832	0.334385185185185	36.0995222222222	107.957899517079	67.13737	0.154351851851851	0.461598954410525	17.93349	17.53209	5.23	2.17	4.55	2.36	7.15	1.33	4.49	2.24	5.62	1.39	0.82	0.98	0.97	1.06	0.44	0.45	0.67	1.02	0.75	0.8	88	79
1177_azulejos.jpg	1177	azulejos	animals	chick	0.338277617574548	0.322748994216189	0.338973388209264	0.367348148148148	29.3389444444445	79.8668636070334	72.25406	0.17648148148148	0.480420229069202	18.36344	17.74319	5.25	1.83	4.32	2.19	7.33	1.12	4.23	2.08	5.89	1.33	1.03	0.88	1.04	1.19	0.45	0.45	0.59	0.96	0.97	0.82	69	61
1177_klimt.jpg	1177	klimt	animals	chick	0.419673268961383	0.319684460577531	0.260642270461087	0.374392592592593	33.6691111111111	89.9299606275844	59.51901	0.110592592592592	0.295392042419326	18.32008	18.40273	3.78	2.07	2.86	1.98	6.83	1.63	3.32	1.87	4.56	1.53	0.01	0.8	-0.08	0.76	0.31	0.5	0.03	0.86	-0.14	0.89	81	73
1177_munch.jpg	1177	munch	animals	chick	0.398115941559314	0.304868375840165	0.297015682600522	0.373218518518519	28.6192851851852	76.6823824787385	47.06615	0.0937962962962963	0.25131736942909	17.2249	16.8519	4.75	1.97	3.77	2.06	7.09	1.3	4.13	2.03	5.47	1.5	0.52	1.12	0.53	1.12	0.41	0.59	0.36	1.03	0.53	1.08	77	68
1177_pointilism.jpg	1177	pointilism	animals	chick	0.333606528734518	0.352798782615545	0.313594688649937	0.381588888888889	26.3438851851852	69.0373487076454	53.22919	0.163055555555555	0.427306874763414	17.85773	17.40493	4.7	1.99	3.64	1.97	7.34	1.29	4.17	1.89	5.49	1.47	0.65	0.87	0.6	0.95	0.55	0.42	0.58	0.81	0.72	0.93	88	81
1178_azulejos.jpg	1178	azulejos	animals	butterfly 12	0.364308180507166	0.319196396136562	0.316495423356274	0.381459259259259	45.2385925925926	118.593510301571	85.6095	0.194944444444443	0.511049187331297	18.63635	17.92995	4.99	1.95	4.11	2.12	7.27	1.13	4.21	1.99	5.45	1.51	0.89	0.92	0.93	1.01	0.49	0.44	0.67	0.94	0.74	0.94	92	84
1178_klimt.jpg	1178	klimt	animals	butterfly 12	0.507341336188255	0.312563172098954	0.180095491712791	0.385511111111111	48.3992222222222	125.545596034125	72.97251	0.206499999999998	0.535652524786715	18.73625	18.7899	4.95	2.05	4.06	2.34	7.23	1.43	4.39	2	5.42	1.55	0.76	1.01	0.82	1.23	0.52	0.45	0.62	0.95	0.57	1.14	83	76
1178_munch.jpg	1178	munch	animals	butterfly 12	0.446533587089362	0.299727863900796	0.253738549009842	0.384951851851852	46.2569555555555	120.162964103255	56.67431	0.144148148148147	0.374457604125574	17.82273	17.20728	4.8	1.96	3.86	2.15	7.11	1.44	3.95	1.88	5.58	1.35	0.69	1.11	0.67	1.04	0.47	0.55	0.39	1.04	0.71	0.9	81	72
1178_pointilism.jpg	1178	pointilism	animals	butterfly 12	0.349071738071224	0.394226113446457	0.256702148482319	0.400733333333333	41.9657148148148	104.722296160742	68.29348	0.183425925925925	0.45772565112109	18.25757	17.67528	4.92	1.88	3.74	2.25	7.15	1.21	4.45	2.15	5.59	1.46	0.65	0.8	0.42	0.88	0.44	0.39	0.49	0.74	0.6	0.87	85	74
1179_azulejos.jpg	1179	azulejos	animals	dog 1	0.356556323639636	0.313526186107787	0.329917490252494	0.314185185185185	41.4890222222222	132.052764352234	81.87524	0.158277777777777	0.503772250383117	18.30288	17.61193	4.42	2.3	3.55	2.45	6.87	1.58	4.04	2.22	5.27	1.75	0.29	1.07	0.3	1	0.3	0.6	0.32	1.02	0.35	1.06	76	67
1179_klimt.jpg	1179	klimt	animals	dog 1	0.514120810659098	0.305578586835281	0.180300602505616	0.322425925925926	42.643	132.256734248464	75.65782	0.158481481481481	0.491528344150247	18.612	18.66542	4.26	2.09	3.28	2.12	6.88	1.51	4.12	2.15	5.05	1.65	0.27	0.98	0.24	0.98	0.33	0.58	0.43	1.04	0.33	1	88	81
1179_munch.jpg	1179	munch	animals	dog 1	0.430373543395057	0.293004668772939	0.276621787831997	0.321774074074074	41.4560740740741	128.835967264817	62.56633	0.101574074074074	0.315668918841146	17.50265	16.91108	4.36	2.26	3.52	2.29	6.89	1.37	4.1	2.13	5.26	1.84	0.34	1.03	0.37	1.24	0.29	0.58	0.37	1.02	0.5	1.02	104	97
1179_pointilism.jpg	1179	pointilism	animals	dog 1	0.344349898220729	0.382842011234466	0.272808090544805	0.331974074074074	38.9100074074074	117.207970278804	71.04906	0.152074074074073	0.458090212310196	18.07521	17.44845	3.92	2.17	3.17	2.3	6.99	1.38	3.57	2.13	5.19	1.58	0.23	0.93	0.27	0.87	0.21	0.59	0.18	0.88	0.46	0.86	72	63
1180_azulejos.jpg	1180	azulejos	animals	dog 2	0.320633211283524	0.323315771239713	0.356051017476691	0.276825925925926	25.9095703703704	93.5951727921009	81.856	0.125537037037036	0.453487283090053	18.19411	17.46696	4.81	2.29	3.77	2.24	6.6	1.7	4.12	2.15	5.66	1.64	0.89	1.33	0.83	1.5	0.01	1.08	0.73	1.27	0.82	1.14	78	70
1180_klimt.jpg	1180	klimt	animals	dog 2	0.44895533652737	0.319790898164009	0.231253765308592	0.280662962962963	29.0574296296296	103.531400519933	69.57966	0.111685185185185	0.397933464416261	18.37223	18.32654	3.96	2.25	3.18	2.4	6.7	1.49	3.9	2.3	5.11	1.85	0.06	0.99	0.1	0.99	0.06	0.59	0.15	0.99	0.27	1.01	84	75
1180_munch.jpg	1180	munch	animals	dog 2	0.387641407950379	0.305370251783288	0.306988340266288	0.278988888888889	25.449437037037	91.220253030122	57.0226	0.0969629629629625	0.347551342812005	17.18098	16.79851	4.95	2.18	4.12	2.44	7.01	1.49	4.49	2.19	5.88	1.65	0.77	1.1	0.71	1.24	0.38	0.62	0.68	1.2	0.94	1.14	93	83
1180_pointilism.jpg	1180	pointilism	animals	dog 2	0.295036054151197	0.377626534321082	0.327337411527717	0.291740740740741	25.0175481481481	85.7526723371842	66.29147	0.138574074074073	0.474990478608604	17.86575	17.31113	4.1	2.23	3.39	2.47	6.7	1.75	4.04	2.15	5.24	1.78	0.16	0.99	0.2	0.98	0.08	0.72	0.28	0.94	0.35	0.95	84	75
1181_azulejos.jpg	1181	azulejos	animals	dog 3	0.321464269088483	0.315848061935611	0.362687668975908	0.346344444444444	53.9036296296296	155.635900890785	88.30134	0.182314814814814	0.526397399292074	18.20374	17.57666	4.39	2.05	3.42	2.12	6.55	1.71	4.23	1.96	5.38	1.7	0.43	1.07	0.42	1.31	0.2	0.69	0.57	1.08	0.57	1.13	121	114
1181_klimt.jpg	1181	klimt	animals	dog 3	0.533160684479219	0.288347732018143	0.178491583502639	0.35232962962963	52.2459555555556	148.287146926805	77.55467	0.179796296296295	0.510307056733484	18.45551	18.48307	4.07	2.24	3.36	2.31	6.44	1.79	3.91	2.13	5.04	1.91	0.18	0.98	0.29	0.99	-0.1	0.85	0.27	1.01	0.25	1.09	87	78
1181_munch.jpg	1181	munch	animals	dog 3	0.419058753276278	0.292465295909112	0.28847595081461	0.352366666666667	54.8738518518518	155.729406447409	70.42793	0.137666666666666	0.390691514520857	17.34701	16.8503	4.66	2.01	3.58	2.2	6.82	1.71	4.12	2.09	5.3	1.74	0.5	0.99	0.45	1.09	0.31	0.56	0.43	1.04	0.53	1.09	77	70
1181_pointilism.jpg	1181	pointilism	animals	dog 3	0.251349093497785	0.445352503969226	0.303298402532989	0.365025925925926	52.0734814814815	142.656939638991	78.67896	0.157944444444444	0.432693771117219	17.96494	17.42421	4.8	2.26	3.95	2.35	7.01	1.45	4.07	2.17	5.46	1.65	0.55	1	0.59	0.96	0.34	0.57	0.42	1.02	0.57	1.08	88	79
1184_azulejos.jpg	1184	azulejos	animals	ice bear	0.352854646885882	0.320927011020156	0.326218342093963	0.382614814814815	42.5630333333333	111.242512535574	72.40957	0.162333333333333	0.424273517511082	18.06962	17.56002	5.2	2.08	4.39	2.39	7.14	1.29	4.64	2.11	5.6	1.45	0.82	0.92	0.84	1.19	0.45	0.49	0.72	0.89	0.66	0.91	76	67
1184_klimt.jpg	1184	klimt	animals	ice bear	0.458505399264854	0.314624744080452	0.226869856654694	0.393603703703704	45.2235592592592	114.896173063713	64.67142	0.11787037037037	0.299464586489512	18.1991	18.37146	4.65	2.12	3.87	2.16	6.86	1.51	4.23	2.05	5.2	1.58	0.49	1.01	0.56	1.06	0.31	0.67	0.48	0.97	0.34	1.05	79	69
1184_munch.jpg	1184	munch	animals	ice bear	0.419924409788747	0.29860917153642	0.281466418674833	0.393885185185185	44.357937037037	112.616413882594	58.69403	0.099	0.251342278723824	16.9995	16.77197	5.11	2.09	4.25	2.52	7.19	1.23	4.36	2.31	5.77	1.51	0.89	1.05	0.82	1.06	0.38	0.49	0.54	0.93	0.72	0.93	64	56
1184_pointilism.jpg	1184	pointilism	animals	ice bear	0.346464106684589	0.370525545535127	0.283010347780283	0.399251851851852	41.0072518518519	102.710235811425	63.24314	0.131611111111111	0.329644334774299	17.68948	17.28452	5.28	2.02	4.43	2.56	7.33	1.25	4.83	2.23	6.11	1.44	0.82	0.94	0.77	1.06	0.49	0.5	0.63	1.03	0.87	0.99	81	70
1185_azulejos.jpg	1185	azulejos	animals	cat	0.33993891450066	0.311671200524576	0.348389884974743	0.22387037037037	23.5634481481482	105.254876333857	91.44261	0.104907407407407	0.468607825295719	18.01033	17.3664	5.28	2.1	4.23	2.45	6.41	1.79	4.84	2.11	5.86	1.74	0.95	1.11	0.88	1.43	-0.03	0.95	0.96	1.17	0.92	1.16	96	86
1185_klimt.jpg	1185	klimt	animals	cat	0.459145176535659	0.304413224895099	0.236441598569245	0.233233333333333	24.9404962962963	106.933669985549	78.56443	0.11324074074074	0.485525542692895	18.17223	18.18033	4.98	2.41	4.08	2.74	7.2	1.3	4.38	2.45	5.7	1.78	0.75	1.2	0.72	1.36	0.37	0.57	0.53	1.02	0.72	1.2	64	56
1185_munch.jpg	1185	munch	animals	cat	0.410131159855851	0.289855794910635	0.30001304523349	0.231622222222222	24.0652777777778	103.898829511657	68.65067	0.0840555555555549	0.362899357190825	16.99512	16.61975	5.23	2.2	4.41	2.52	6.7	1.63	4.89	2.4	5.96	1.55	0.75	1.08	0.76	1.12	0.08	0.81	0.7	0.99	0.81	0.93	81	70
1185_pointilism.jpg	1185	pointilism	animals	cat	0.298659609756129	0.371182988297589	0.330157401946264	0.2395	22.6215259259259	94.4531353900874	72.52751	0.114166666666666	0.476687543493384	17.64104	17.21378	5.42	1.9	4.74	2.22	6.84	1.59	4.86	1.96	6.32	1.33	1.08	0.96	1.19	1.14	0.35	0.71	1.16	1.33	1.25	0.96	90	81
1186_azulejos.jpg	1186	azulejos	animals	dog 4	0.326404849507402	0.285671228110698	0.38792392238193	0.156785185185185	22.5407074074074	143.768095058112	99.49319	0.08474074074074	0.540489464235089	17.73792	16.94272	4.67	2.32	3.75	2.45	6.85	1.53	4.03	2.26	5.23	1.92	0.51	1.2	0.52	1.2	0.26	0.58	0.38	1.16	0.39	1.32	92	83
1186_klimt.jpg	1186	klimt	animals	dog 4	0.55083700576503	0.281803092972754	0.167359901262214	0.164166666666667	22.2501259259259	135.533761985336	87.88801	0.0933333333333322	0.568527918781719	18.09736	18.1949	4.13	2.19	3.26	2.11	6.56	1.71	3.94	2.17	4.89	1.87	0.28	1.04	0.26	0.99	0.16	0.72	0.38	1.1	0.34	1.12	82	74
1186_munch.jpg	1186	munch	animals	dog 4	0.43747761994409	0.272161337871686	0.290361042184231	0.163811111111111	22.5723185185185	137.794795270072	76.79508	0.0688148148148143	0.420086368672135	16.92306	16.48154	4.45	2.22	3.72	2.35	7.02	1.24	4.1	2	5.28	1.74	0.46	1.14	0.55	1.2	0.27	0.53	0.41	1.09	0.45	1.08	94	85
1186_pointilism.jpg	1186	pointilism	animals	dog 4	0.298268783056318	0.398372745803902	0.303358471139783	0.171448148148148	20.6726074074074	120.576440344775	84.07081	0.080777777777777	0.471149899548504	17.55831	17.09801	4.42	2.18	3.63	2.44	6.78	1.59	4.18	2.25	5.28	1.62	0.38	0.98	0.39	1.03	0.24	0.67	0.4	1.03	0.49	1.03	89	79
1187_azulejos.jpg	1187	azulejos	animals	snail shell	0.384361856159396	0.319051530610746	0.296586613229859	0.380988888888889	38.5395703703704	101.156678040577	68.77174	0.179185185185184	0.470316039157356	18.30012	17.64105	4.3	2.03	3.38	2.22	6.46	1.8	3.68	2.08	5.07	1.55	0.34	0.92	0.2	0.96	0.07	0.75	0.08	0.92	0.34	0.85	101	94
1187_klimt.jpg	1187	klimt	animals	snail shell	0.47778578930236	0.317157476619885	0.205056734077756	0.383125925925926	42.5134703703704	110.964744209427	65.53377	0.162833333333332	0.425012567186108	18.4769	18.64137	4.19	2.17	3.49	2.24	6.74	1.78	3.79	2.07	5.17	1.69	0.17	0.93	0.31	0.97	0.09	0.77	0.14	0.87	0.29	0.87	84	75
1187_munch.jpg	1187	munch	animals	snail shell	0.454315939665472	0.301313004881619	0.244371055452911	0.3824	37.5158555555556	98.1063168293817	48.36788	0.0810185185185186	0.211868510770185	17.21227	16.85455	4.82	1.87	3.78	2.14	7.1	1.59	4.1	2.12	5.18	1.46	0.7	0.95	0.67	1.02	0.47	0.57	0.47	0.91	0.54	0.83	79	71
1187_pointilism.jpg	1187	pointilism	animals	snail shell	0.404988433091659	0.355817171113287	0.239194395795054	0.392888888888889	34.8444185185185	88.6877168174962	56.17457	0.164981481481481	0.419918929110104	17.87467	17.44737	4.21	1.78	3.17	1.81	6.4	1.8	3.29	1.75	4.99	1.4	0.37	0.89	0.31	0.97	0.02	0.79	0.06	0.87	0.35	0.9	78	70
1188_azulejos.jpg	1188	azulejos	animals	shell	0.38660830362941	0.313602007128217	0.299789689242373	0.436933333333333	38.0580074074074	87.1025497575696	74.27454	0.188518518518517	0.431458312141861	18.46564	17.78949	5.64	1.94	4.68	2.52	7.43	0.95	4.64	2.35	6.13	1.34	1.26	0.81	1.17	1.18	0.51	0.33	0.77	0.95	1.15	0.8	69	61
1188_klimt.jpg	1188	klimt	animals	shell	0.484206975341351	0.310629969398809	0.205163055259839	0.439266666666667	44.1837518518518	100.585259945026	66.19064	0.194222222222221	0.442151059847216	18.58504	18.52571	4.5	2.09	3.62	2.03	6.97	1.49	3.56	2	5.29	1.48	0.57	1.03	0.57	0.99	0.36	0.45	0.25	0.93	0.59	0.87	78	70
1188_munch.jpg	1188	munch	animals	shell	0.448341998250712	0.30228222209511	0.249375779654179	0.442	39.7561037037037	89.9459359812301	54.30117	0.138259259259258	0.312803753980223	17.61928	17.09476	4.9	1.89	3.95	2.31	7.01	1.67	4.13	2.13	5.51	1.58	0.79	0.98	0.89	1.43	0.45	0.53	0.53	0.97	0.81	0.91	79	71
1188_pointilism.jpg	1188	pointilism	animals	shell	0.399111156910314	0.354170765634069	0.246718077455616	0.452785185185185	37.3459444444445	82.4804911167097	62.85495	0.204222222222221	0.451035565880309	18.11304	17.61154	4.91	1.78	4.01	2.09	6.77	1.62	4.21	1.74	5.55	1.28	0.76	0.87	0.66	0.94	0.3	0.59	0.66	1.09	0.59	0.77	86	78
1189_azulejos.jpg	1189	azulejos	animals	penguin	0.337255690628979	0.314043206896863	0.348701102474122	0.21472962962963	21.6220703703704	100.694396053607	82.7374	0.102055555555555	0.475274677889504	17.99012	17.18075	5.22	2.22	4.4	2.55	7.29	1.21	4.59	2.24	5.92	1.6	0.74	1.06	0.8	1.19	0.51	0.33	0.51	1	0.76	1.08	82	71
1189_klimt.jpg	1189	klimt	animals	penguin	0.445273230320613	0.314425761012259	0.240301008667129	0.223766666666667	23.0581444444445	103.045483886985	70.08297	0.0659074074074072	0.294536306006587	18.07723	17.96856	4.88	2.15	4.23	2.57	7.23	1.26	4.5	2.28	5.65	1.6	0.56	1.02	0.64	1.05	0.46	0.42	0.49	0.89	0.55	0.91	82	71
1189_munch.jpg	1189	munch	animals	penguin	0.40487786242252	0.297042762369854	0.298079375207596	0.225611111111111	21.3768518518519	94.7508823770828	63.6392	0.0544074074074073	0.241155708774522	17.11043	16.63892	5.06	1.95	4.34	2.26	7.09	1.42	4.57	2.14	5.66	1.55	0.85	0.84	0.87	1	0.44	0.53	0.7	0.97	0.74	0.86	106	99
1189_pointilism.jpg	1189	pointilism	animals	penguin	0.339292866135501	0.359999961420074	0.300707172444408	0.230355555555556	19.7744296296296	85.8430767251913	69.46464	0.0884999999999994	0.384188693806673	17.66541	17.01431	5.52	1.92	4.68	2.28	7.32	1.18	4.83	2.01	6.09	1.41	1.11	0.94	1.09	1.14	0.57	0.5	0.84	0.91	1.08	0.89	104	97
1190_azulejos.jpg	1190	azulejos	animals	butterfly 13 moth	0.379555061927612	0.300215285254026	0.320229652818273	0.300225925925926	39.5720222222222	131.807478318797	87.28181	0.160499999999999	0.534597401956549	18.43914	17.6415	5.66	1.93	4.72	2.34	7.43	1.16	4.57	2.16	6.09	1.46	1.15	1.01	1.21	1.38	0.56	0.53	0.71	1.11	1.05	0.86	98	89
1190_klimt.jpg	1190	klimt	animals	butterfly 13 moth	0.535523808392446	0.292654475963417	0.171821715644134	0.316166666666667	40.5333518518518	128.202483453406	78.48273	0.172925925925925	0.546945469454692	18.50711	18.36172	5.34	2.12	4.32	2.36	7.58	0.98	4.53	2.15	5.97	1.61	1.08	1.1	1.01	1.35	0.8	0.5	0.88	1.18	1.02	1.11	88	80
1190_munch.jpg	1190	munch	animals	butterfly 13 moth	0.473222270415744	0.285954382804601	0.240823346779637	0.314992592592593	39.0023185185185	123.819795879974	64.49984	0.145129629629629	0.460739817514813	17.80657	17.14627	5.39	2.02	4.42	2.35	7.44	1.22	4.43	2.28	5.94	1.47	1.03	1.01	0.97	1.19	0.69	0.5	0.69	1.42	1	0.99	99	89
1190_pointilism.jpg	1190	pointilism	animals	butterfly 13 moth	0.356388206555993	0.387456200336836	0.256155593107143	0.327540740740741	36.7620518518519	112.236577864218	73.55306	0.138925925925926	0.424148536794969	18.15297	17.53188	4.89	1.94	3.75	2.26	6.94	1.72	4.08	2.04	5.67	1.58	0.7	0.95	0.45	0.9	0.35	0.76	0.44	1.18	0.69	1.04	88	76
1191_azulejos.jpg	1191	azulejos	animals	butterfly 14 moth	0.34710942145736	0.316616981643544	0.336273596899098	0.371133333333333	45.6616962962963	123.033131748598	81.80859	0.178444444444443	0.480809532363328	18.19065	17.55977	4.85	2.04	4.01	2.25	7.27	1.37	4.24	2.12	5.55	1.5	0.61	1	0.6	1.05	0.5	0.43	0.4	0.92	0.57	0.9	85	74
1191_klimt.jpg	1191	klimt	animals	butterfly 14 moth	0.467325823917627	0.309081273635408	0.223592902446965	0.384814814814815	47.2720111111111	122.843532242541	70.44392	0.156703703703703	0.407218479307023	18.35086	18.41698	4.75	2.07	3.71	2.22	7.5	0.95	4.14	1.99	5.64	1.41	0.78	0.89	0.62	1.03	0.51	0.45	0.5	0.86	0.76	0.82	76	67
1191_munch.jpg	1191	munch	animals	butterfly 14 moth	0.42149417775306	0.295795804173702	0.282710018073237	0.384614814814815	47.1420703703704	122.569564547503	64.12414	0.114222222222222	0.296978217745507	17.20218	16.82286	4.99	2.24	4.17	2.44	7.23	1.33	4.16	2.23	5.66	1.62	0.79	1.01	0.79	1.12	0.55	0.55	0.55	1.04	0.69	1.03	83	74
1191_pointilism.jpg	1191	pointilism	animals	butterfly 14 moth	0.33107370325199	0.381858885726363	0.287067411021647	0.387614814814815	43.3423777777778	111.818166182541	69.4993	0.168185185185184	0.433897722060844	17.90066	17.49715	5.24	1.94	4.32	2.29	7.22	1.45	4.54	2.02	5.92	1.33	0.86	1.02	0.87	1.24	0.5	0.59	0.73	1.25	0.9	0.92	82	73
1192_azulejos.jpg	1192	azulejos	animals	frog	0.359668316519173	0.330651039595033	0.309680643885795	0.402396296296296	54.8474962962963	136.302189660092	73.43546	0.188518518518517	0.468489695987922	18.42121	17.73989	4.73	2.04	3.85	2.32	7.28	1.31	3.87	2.08	5.36	1.6	0.7	0.9	0.68	1.07	0.54	0.45	0.48	1.02	0.6	1.02	78	70
1192_klimt.jpg	1192	klimt	animals	frog	0.520167550076115	0.31134767387658	0.168484776047305	0.408133333333333	56.372637037037	138.123089767324	73.09679	0.208407407407406	0.510635594758426	18.68615	18.75486	4.99	1.9	3.94	2.2	7.38	1.37	4.36	1.84	5.44	1.53	0.87	0.94	0.87	1.33	0.61	0.53	0.77	1.06	0.71	1.02	84	77
1192_munch.jpg	1192	munch	animals	frog	0.437946741116045	0.307994163763662	0.254059095120293	0.414607407407407	55.2063851851852	133.153398127635	62.98878	0.118222222222222	0.285142571285643	17.85674	17.33563	4.99	2.29	3.96	2.41	7.41	1.3	4.49	2.17	5.39	1.7	0.6	1	0.46	1.03	0.53	0.46	0.47	0.92	0.45	0.93	81	70
1192_pointilism.jpg	1192	pointilism	animals	frog	0.330323175247193	0.425646370155719	0.244030454597087	0.424011111111111	51.290762962963	120.965610614676	69.93852	0.181314814814814	0.427618074299238	18.20349	17.72195	5.03	1.99	4.15	2.26	7.3	1.4	4.49	1.96	5.5	1.57	0.77	1.09	0.73	1.18	0.55	0.57	0.66	0.98	0.68	1.05	103	96
1193_azulejos.jpg	1193	azulejos	animals	bird	0.345480598623736	0.305501839905351	0.349017561470856	0.2711	32.0598481481481	118.258384906485	91.13759	0.134129629629629	0.494760714236919	18.25671	17.64292	5.53	2.03	4.76	2.28	7.41	1.05	4.58	2.19	5.89	1.57	1.1	1.03	1.21	1.14	0.58	0.45	0.78	1.27	0.94	0.93	91	82
1193_klimt.jpg	1193	klimt	animals	bird	0.500986864225597	0.306833172157193	0.192179963617206	0.281203703703704	33.8744148148148	120.462192953573	79.01958	0.133166666666666	0.473559433651627	18.48317	18.52821	4.73	2.02	3.74	1.9	7.14	1.37	3.88	1.94	5.33	1.5	0.69	0.92	0.71	0.95	0.45	0.46	0.49	0.87	0.62	0.85	78	70
1193_munch.jpg	1193	munch	animals	bird	0.434108901040748	0.291346272622546	0.27454482633669	0.278203703703704	32.0130333333333	115.070478599481	66.04416	0.104277777777777	0.374825267922517	17.51255	16.92337	5.12	2.13	4.3	2.42	7.34	1.06	4.23	2.19	5.75	1.6	0.83	0.9	0.83	1.01	0.46	0.34	0.44	0.86	0.77	0.86	64	56
1193_pointilism.jpg	1193	pointilism	animals	bird	0.327614433149413	0.376411085786429	0.29597448106414	0.288833333333333	29.9231	103.599884593191	74.40984	0.131685185185184	0.455921010450725	17.94648	17.38499	4.92	1.97	4.15	2.26	7.15	1.25	4.4	2.05	5.7	1.32	0.62	0.89	0.67	0.86	0.46	0.47	0.52	0.86	0.65	0.88	87	76
1198_azulejos.jpg	1198	azulejos	objects	toilet tissue	0.327892901881115	0.323301922794212	0.348805175324675	0.359703703703704	29.3156481481481	81.4994336902801	72.78925	0.155925925925925	0.433484349258646	18.45248	17.69823	4.04	1.98	3.16	2.27	7.01	1.66	3.55	2.14	4.92	1.67	0.18	0.97	0.14	1.1	0.38	0.51	0.17	1.74	0.23	1.05	83	76
1198_klimt.jpg	1198	klimt	objects	toilet tissue	0.423606522968041	0.323772201926831	0.252621275105129	0.364837037037037	33.3038777777778	91.2842567965403	62.27564	0.117703703703703	0.322619941932469	18.45895	18.4129	3.42	2.04	2.64	2	6.91	1.75	3.16	1.96	4.4	1.72	-0.22	1.02	-0.24	1.08	0.32	0.92	-0.22	1.12	-0.14	1.1	104	97
1198_munch.jpg	1198	munch	objects	toilet tissue	0.3766953734999	0.308734305553767	0.314570320946333	0.364659259259259	28.0018148148148	76.7889861666904	49.85192	0.0834074074074072	0.228726969875479	17.28391	16.89427	3.38	2.09	2.59	2.02	6.79	1.71	3.08	2.16	4.21	1.57	-0.2	0.82	-0.11	0.83	0.3	0.61	-0.2	0.85	-0.2	0.85	76	68
1198_pointilism.jpg	1198	pointilism	objects	toilet tissue	0.312733108002987	0.354115896690311	0.333150995306703	0.367703703703704	26.7863888888889	72.8477538275584	55.22878	0.15011111111111	0.408239323126508	17.89433	17.41737	3.59	2.06	2.76	2.05	7.06	1.65	3.27	2.02	4.6	1.67	-0.07	0.94	-0.12	1.09	0.43	0.57	-0.14	0.92	0.02	0.91	105	98
1200_azulejos.jpg	1200	azulejos	objects	watering can	0.380372943704932	0.320905209286598	0.298721847008472	0.359540740740741	44.2759481481482	123.145844492975	76.20001	0.17424074074074	0.484620297498864	18.08855	17.42235	3.56	1.78	2.74	1.78	7.05	1.53	3.07	1.76	4.55	1.3	-0.21	0.81	-0.16	0.74	0.36	0.61	-0.3	0.74	-0.12	0.77	86	75
1200_klimt.jpg	1200	klimt	objects	watering can	0.511223804104908	0.313923728718018	0.174852467177074	0.368396296296296	46.6482296296296	126.625131953311	71.72112	0.199888888888887	0.542592015442303	18.45487	18.68515	4	1.94	3.01	2.03	7.12	1.49	3.46	1.94	4.71	1.5	0.07	0.86	-0.03	0.82	0.37	0.47	-0.11	0.75	-0.03	0.85	83	72
1200_munch.jpg	1200	munch	objects	watering can	0.467862907624348	0.2980099030713	0.234127189304352	0.367466666666667	42.9784962962963	116.958897758426	54.49933	0.112629629629629	0.306502983389775	17.06722	16.64464	3.92	1.8	2.91	1.84	6.99	1.56	3.29	1.83	5.12	1.31	0.27	1.4	0.11	0.89	0.45	0.66	0.09	1.05	0.32	0.92	91	83
1200_pointilism.jpg	1200	pointilism	objects	watering can	0.405248914712096	0.382530115077827	0.212220970210077	0.378507407407407	39.6739444444444	104.816824368621	62.53304	0.150333333333332	0.397174085344969	17.66769	17.29492	3.83	1.77	2.89	1.93	6.95	1.48	3.41	1.81	4.82	1.27	0.03	0.86	-0.04	0.82	0.39	0.43	-0.04	0.8	0.21	0.9	93	83
1202_azulejos.jpg	1202	azulejos	objects	suitcase	0.288956004465346	0.304364836046204	0.406679159488417	0.249903703703704	34.9923592592592	140.023371965498	84.29396	0.132499999999999	0.530204226813287	18.0332	17.29659	2.91	1.66	2.43	1.85	5.51	2.16	2.58	1.73	4.26	1.24	-0.36	0.78	-0.22	0.66	-0.41	1.06	-0.36	0.87	-0.26	0.82	77	69
1202_klimt.jpg	1202	klimt	objects	suitcase	0.479624521854214	0.296325689283945	0.224049788861845	0.254492592592593	35.1146259259259	137.978970500488	72.13387	0.118185185185184	0.464395383697405	18.27618	18.20138	3.94	2.09	2.93	2.13	6.74	1.47	3.49	2.13	4.89	1.44	0.06	0.83	-0.03	0.83	0.11	0.65	0.01	0.92	0.05	0.8	70	62
1202_munch.jpg	1202	munch	objects	suitcase	0.376556985240869	0.284941797134052	0.33850121762507	0.255433333333333	36.2936074074074	142.08641814201	64.15794	0.0783148148148147	0.306595908187973	17.27059	16.71696	3.32	2.11	2.53	1.86	6.82	1.61	2.99	1.91	4.31	1.42	-0.13	1	-0.2	0.76	0.13	0.62	-0.24	0.89	-0.18	0.85	76	67
1202_pointilism.jpg	1202	pointilism	objects	suitcase	0.221071081752416	0.394173879488457	0.384755038759117	0.260092592592593	33.8657296296296	130.206436454254	72.19414	0.125777777777777	0.483588465646134	17.8797	17.35025	3.5	1.84	2.46	1.79	6.27	1.91	3.06	1.8	4.49	1.31	-0.18	0.75	-0.26	0.69	0.01	0.67	-0.25	0.73	-0.1	0.73	78	71
1208_azulejos.jpg	1208	azulejos	objects	broom	0.408416472576995	0.314243793882066	0.277339733540934	0.2087	24.7983259259259	118.82283625264	73.47931	0.0962962962962957	0.461410140375159	17.81803	17.13102	3.31	1.89	2.32	1.69	6.48	1.83	2.95	1.77	4.51	1.38	-0.28	0.83	-0.28	0.71	-0.08	0.78	-0.28	0.75	-0.17	0.7	65	57
1208_klimt.jpg	1208	klimt	objects	broom	0.549291649284998	0.29918294194578	0.151525408769214	0.214418518518519	26.3997777777778	123.122657316083	76.94448	0.122203703703703	0.56993073428566	18.40432	18.42445	3.51	1.84	2.43	1.82	5.7	2.17	3.13	1.86	4.37	1.41	-0.22	0.79	-0.3	0.75	-0.35	0.89	-0.24	0.77	-0.18	0.79	82	75
1208_munch.jpg	1208	munch	objects	broom	0.488576520514766	0.292561003281514	0.218862476203726	0.213403703703704	23.7932074074074	111.493882226349	56.58262	0.0855925925925921	0.401082976101631	17.23446	16.85078	3.14	1.81	2.14	1.65	5.97	1.94	2.92	1.87	4.16	1.4	-0.38	0.78	-0.39	0.76	-0.38	0.97	-0.28	0.76	-0.41	0.87	65	57
1208_pointilism.jpg	1208	pointilism	objects	broom	0.449131681153312	0.374943946332185	0.175924372514504	0.219322222222222	20.7530777777778	94.6236891433203	61.91091	0.106629629629629	0.486177955654623	17.5985	17.23657	2.96	1.66	2.04	1.51	6.13	1.93	2.99	1.75	4.04	1.35	-0.34	0.68	-0.39	0.73	-0.27	0.88	-0.23	0.76	-0.39	0.71	76	67
1210_azulejos.jpg	1210	azulejos	objects	chair	0.271926396702351	0.281900301047155	0.446173302250509	0.15897037037037	24.3079444444444	152.908648245655	98.45745	0.0844074074074068	0.53096314244443	17.88861	17.11766	3.38	1.72	2.43	1.73	7.14	1.72	2.88	1.76	4.18	1.3	-0.2	0.9	-0.3	0.91	0.5	1.02	-0.36	0.91	-0.32	0.76	104	94
1210_klimt.jpg	1210	klimt	objects	chair	0.512612050117805	0.278777045775886	0.208610904106311	0.179151851851852	22.9922037037037	128.339190837485	95.98012	0.0843703703703697	0.470943333815712	18.14569	18.11157	3.61	1.97	2.85	2.06	7.23	1.61	3.16	1.91	4.45	1.58	-0.07	0.76	-0.11	0.77	0.54	0.57	-0.2	0.8	-0.06	0.75	106	99
1210_munch.jpg	1210	munch	objects	chair	0.373630514714761	0.274694181368963	0.351675303916284	0.17562962962963	23.0704777777778	131.358688317166	86.55025	0.0679999999999995	0.387178405735974	17.18792	16.55242	3.22	1.68	2.35	1.79	7.35	1.29	2.68	1.62	4.33	1.32	-0.31	0.78	-0.31	0.74	0.52	0.54	-0.44	0.73	-0.2	0.75	91	82
1210_pointilism.jpg	1210	pointilism	objects	chair	0.230122091019896	0.404856268412097	0.365021640568012	0.181822222222222	21.7366148148148	119.548724843152	88.81666	0.0725740740740735	0.399148537439906	17.69985	17.16805	3.47	1.73	2.62	1.85	7.26	1.58	3	1.88	4.48	1.33	-0.25	0.7	-0.27	0.63	0.49	0.56	-0.32	0.75	-0.2	0.7	86	75
1211_azulejos.jpg	1211	azulejos	objects	water hose spray	0.368888954316051	0.295001243077259	0.336109802606712	0.178296296296296	26.2719703703704	147.350062318238	89.79861	0.097888888888889	0.54902368093062	17.91764	17.20249	2.67	1.53	1.98	1.53	5.25	1.98	2.52	1.55	3.79	1.34	-0.53	0.78	-0.47	0.76	-0.56	0.99	-0.41	0.9	-0.64	0.78	80	72
1211_klimt.jpg	1211	klimt	objects	water hose spray	0.553347264050253	0.274465836863084	0.172186899086651	0.191596296296296	26.0115148148148	135.762096228567	88.13653	0.105074074074074	0.548413910421217	18.23038	18.22485	2.69	1.6	1.86	1.28	4.1	2.36	2.59	1.56	3.61	1.31	-0.56	0.75	-0.56	0.53	-1.57	1.44	-0.53	0.75	-0.75	0.79	80	70
1211_munch.jpg	1211	munch	objects	water hose spray	0.45927438593345	0.271307535495756	0.269418078570788	0.192188888888889	26.3417481481482	137.061764082403	76.31906	0.0722962962962965	0.376173132142376	17.08602	16.40837	3.06	1.83	2.31	1.87	5.29	2.47	2.67	1.88	4.38	1.58	-0.56	0.71	-0.51	0.57	-0.58	1.16	-0.63	0.7	-0.3	0.86	72	63
1211_pointilism.jpg	1211	pointilism	objects	water hose spray	0.316979579824458	0.408747841241762	0.274272578933794	0.195774074074074	23.7604666666667	121.366768194631	80.14838	0.0922962962962964	0.471442895249627	17.72034	17.17593	2.89	1.66	2.17	1.56	5.18	2.27	2.9	1.65	4.14	1.22	-0.62	0.91	-0.49	0.7	-0.8	1.41	-0.33	0.86	-0.42	0.85	87	76
1212_azulejos.jpg	1212	azulejos	objects	bowl with lid	0.364925059701101	0.320266861567584	0.314808078731316	0.350074074074074	50.6488333333333	144.680332204824	76.03686	0.178055555555555	0.5086225137537	18.17849	17.59895	3.33	1.8	2.58	1.8	5.45	2.01	3.07	1.85	4.25	1.22	-0.35	0.76	-0.3	0.65	-0.57	0.97	-0.34	0.74	-0.38	0.72	84	73
1212_klimt.jpg	1212	klimt	objects	bowl with lid	0.533743214652093	0.302569519552318	0.16368726579559	0.358803703703704	50.459462962963	140.632503070904	73.14459	0.204518518518517	0.570001135460425	18.45968	18.76148	3.47	1.75	2.43	1.72	6.05	1.8	3.27	1.73	4.45	1.2	-0.24	0.79	-0.4	0.69	-0.17	0.78	-0.19	0.85	-0.21	0.78	95	85
1212_munch.jpg	1212	munch	objects	bowl with lid	0.45605890796636	0.28893584496403	0.25500524706961	0.356396296296296	50.3365407407407	141.237552869777	60.55445	0.123648148148148	0.346940048011472	17.3393	17.03414	3.29	1.85	2.6	1.96	5.59	1.88	3.16	1.9	3.97	1.39	-0.27	0.72	-0.23	0.72	-0.45	0.8	-0.17	0.86	-0.48	0.66	96	86
1212_pointilism.jpg	1212	pointilism	objects	bowl with lid	0.368117903897091	0.397421504340076	0.234460591762833	0.362692592592593	47.0671296296296	129.77141135744	68.15081	0.176499999999999	0.486638005861506	17.89426	17.56604	3.92	1.99	2.97	2.09	5.87	1.83	3.43	1.96	4.75	1.43	0.01	0.86	-0.06	0.83	-0.21	0.78	-0.14	0.75	-0.04	0.73	77	68
1213_azulejos.jpg	1213	azulejos	objects	hand brush	0.423220763111286	0.310321747501975	0.266457489386749	0.186133333333333	15.9704555555556	85.8011580706781	78.78617	0.0736851851851849	0.395873129576566	17.83711	17.15397	3.36	1.75	2.38	1.88	6.99	1.43	3	1.93	4.42	1.37	-0.11	0.72	-0.22	0.72	0.23	0.59	-0.24	0.73	-0.14	0.73	74	65
1213_klimt.jpg	1213	klimt	objects	hand brush	0.531659884029376	0.309758965415724	0.158581150554894	0.191918518518519	19.2552592592592	100.330387124165	78.07071	0.101796296296296	0.530414141804003	18.3618	18.28856	3.38	1.92	2.41	1.85	6.94	1.55	2.89	1.79	4.32	1.65	-0.19	0.76	-0.26	0.64	0.22	0.56	-0.33	0.66	-0.21	0.82	64	56
1213_munch.jpg	1213	munch	objects	hand brush	0.479631092715755	0.301355099365943	0.219013807918326	0.190085185185185	15.8728888888889	83.5040819905306	60.47921	0.0716851851851849	0.377121368587181	17.17558	16.71914	3.28	2.05	2.36	1.89	6.92	1.86	2.87	2.04	4.3	1.56	-0.22	0.9	-0.25	0.77	0.39	0.59	-0.33	0.84	-0.13	0.77	78	70
1213_pointilism.jpg	1213	pointilism	objects	hand brush	0.441415188002245	0.37286752707901	0.185717284918744	0.193688888888889	13.8264777777778	71.3849816429555	62.34668	0.0888333333333328	0.458639284075261	17.49119	16.97335	3.49	1.94	2.55	1.8	6.93	1.61	3.23	2.01	4.43	1.48	-0.24	0.8	-0.28	0.7	0.3	0.56	-0.25	0.78	-0.17	0.79	83	72
1214_azulejos.jpg	1214	azulejos	objects	plastic container	0.436858500478035	0.311917970045812	0.251223529476139	0.316477777777778	35.7864037037037	113.077145431778	70.30618	0.135370370370369	0.427740523587165	17.94039	17.23754	2.88	1.83	2.16	1.64	6.51	1.86	2.56	1.75	4	1.49	-0.49	0.86	-0.38	0.81	-0.07	0.96	-0.5	0.76	-0.43	0.84	75	67
1214_klimt.jpg	1214	klimt	objects	plastic container	0.548201675614106	0.298866934510644	0.152931389875228	0.320333333333333	39.275362962963	122.607792808417	68.43172	0.19635185185185	0.612961035957908	18.37755	18.60173	3.21	1.99	2.36	1.86	5.82	1.94	3.14	2.07	4.06	1.56	-0.32	0.81	-0.34	0.69	-0.46	1	-0.25	0.95	-0.48	0.85	92	83
1214_munch.jpg	1214	munch	objects	plastic container	0.526671742464464	0.297577270220478	0.175750987315033	0.318640740740741	35.6694814814815	111.942626666512	46.90512	0.0826851851851849	0.259493450187718	17.01591	16.57277	2.64	1.73	2.17	1.82	6.29	1.85	2.33	1.78	3.67	1.38	-0.65	0.66	-0.48	0.61	-0.05	0.78	-0.71	0.67	-0.74	0.85	87	78
1214_pointilism.jpg	1214	pointilism	objects	plastic container	0.473418716926821	0.376308834750373	0.150272448322797	0.323796296296296	30.8301259259259	95.2145724907063	52.32996	0.14148148148148	0.436945953674575	17.50722	17.0996	2.86	1.79	2.22	1.84	5.46	2.08	2.66	1.69	4.03	1.42	-0.53	0.69	-0.48	0.64	-0.43	0.9	-0.53	0.72	-0.33	0.75	103	96
1217_azulejos.jpg	1217	azulejos	objects	clay pot	0.270276988940235	0.334905103017797	0.394817908041965	0.514437037037037	66.0420962962963	128.377413641665	69.12852	0.265537037037034	0.516170139238861	18.25233	17.57467	3.94	1.87	3.06	2	6.66	1.61	3.31	1.91	4.84	1.41	0.03	0.92	0.01	0.91	0.15	0.68	-0.16	0.93	0.05	0.93	87	76
1217_klimt.jpg	1217	klimt	objects	clay pot	0.381622066125533	0.325272732993369	0.293105200881096	0.526714814814815	69.7254333333333	132.377961227173	54.01599	0.143148148148147	0.27177543543839	18.14387	18.18437	3.53	2.08	2.59	2.09	6.16	1.78	3.19	1.93	4.41	1.49	-0.31	0.78	-0.29	0.72	-0.09	0.63	-0.32	0.82	-0.26	0.85	73	64
1217_munch.jpg	1217	munch	objects	clay pot	0.31255652189251	0.321751086590183	0.365692391517304	0.530662962962963	69.2375740740741	130.473726086865	49.4887	0.122296296296296	0.230459453234598	17.11596	16.77733	3.48	1.83	2.61	1.74	6.72	1.58	2.61	1.57	4.41	1.47	-0.13	0.79	-0.11	0.84	0.04	0.64	-0.48	0.84	-0.14	0.73	71	63
1217_pointilism.jpg	1217	pointilism	objects	clay pot	0.204207034796608	0.409102606892534	0.386690358310857	0.531511111111111	64.6829407407407	121.696309613401	58.82002	0.243203703703701	0.457570309669143	17.88116	17.50297	3.4	1.68	2.65	1.82	6.6	1.5	3.13	1.82	4.39	1.25	-0.3	0.79	-0.23	0.93	0.07	0.62	-0.29	0.76	-0.22	0.73	83	72
1218_azulejos.jpg	1218	azulejos	objects	chair	0.423418083668757	0.313181146169835	0.263400770161381	0.286259259259259	33.0050777777778	115.297852244792	75.3678	0.139592592592592	0.487643938413763	17.97016	17.25929	3.23	1.82	2.31	1.84	6.84	1.84	2.71	1.72	4.57	1.19	-0.2	0.79	-0.3	0.65	0.3	0.69	-0.32	0.71	-0.03	0.71	77	69
1218_klimt.jpg	1218	klimt	objects	chair	0.531556496048946	0.299368112096704	0.169075391854331	0.291307407407407	35.2456814814815	120.991367144292	74.72021	0.163925925925924	0.562724880169854	18.34709	18.57456	3.45	1.98	2.7	1.92	6.92	1.56	3.22	1.85	4.41	1.64	-0.2	0.79	-0.2	0.67	0.34	0.49	-0.19	0.78	-0.13	0.8	101	94
1218_munch.jpg	1218	munch	objects	chair	0.515792216274699	0.293214818323541	0.190992965401736	0.291807407407407	31.9576777777778	109.516334974869	54.89885	0.0891481481481479	0.305503376148651	16.95467	16.55842	3.45	1.86	2.64	1.8	6.76	1.77	3.32	1.86	4.59	1.55	-0.17	0.78	-0.22	0.67	0.26	0.62	-0.14	0.78	0.02	0.75	104	97
1218_pointilism.jpg	1218	pointilism	objects	chair	0.461243177735321	0.371421755399769	0.16733506686488	0.297392592592593	28.3414037037037	95.2996288731693	59.55333	0.116203703703703	0.390741755504631	17.49694	17.12002	3.49	1.94	2.74	2.13	7.2	1.36	3.26	2	4.62	1.53	-0.17	0.79	-0.15	0.76	0.34	0.57	-0.18	0.87	-0.04	0.75	88	79
1219_azulejos.jpg	1219	azulejos	objects	chair	0.277244356069858	0.316842900264514	0.405912743665629	0.342385185185185	55.0125555555556	160.674462377223	78.58271	0.200685185185183	0.586138635281895	18.0415	17.43472	4	1.7	3.03	2.01	6.95	1.77	3.32	1.75	4.86	1.31	0.14	0.82	0.06	0.79	0.38	0.51	-0.1	0.76	0.16	0.75	78	71
1219_klimt.jpg	1219	klimt	objects	chair	0.49288423181187	0.299432430560466	0.207683337627664	0.349277777777778	55.6563222222222	159.346874502943	69.80036	0.165388888888887	0.473516780658498	18.24254	18.38994	3.12	1.89	2.37	1.85	6.87	1.61	2.63	1.77	4.25	1.2	-0.35	0.86	-0.35	0.75	0.34	0.47	-0.42	0.81	-0.29	0.76	76	68
1219_munch.jpg	1219	munch	objects	chair	0.338514302595537	0.303623567998942	0.357862129405522	0.351881481481481	57.2940259259259	162.821941310205	61.30671	0.106851851851851	0.303658639272481	16.93871	16.609	3.26	1.88	2.44	1.83	6.79	1.76	2.89	1.76	4.27	1.46	-0.24	0.87	-0.24	0.74	0.3	0.55	-0.26	0.72	-0.28	0.94	82	74
1219_pointilism.jpg	1219	pointilism	objects	chair	0.187153813602451	0.425550530479458	0.387295655918091	0.355466666666667	53.4851444444444	150.464584896224	68.67077	0.162092592592591	0.455999416520793	17.71338	17.3673	3.69	1.96	2.78	1.92	7.33	1.26	2.97	1.78	4.64	1.4	-0.06	0.9	-0.06	0.86	0.46	0.5	-0.27	0.71	-0.04	0.88	67	59
1222_azulejos.jpg	1222	azulejos	objects	garbage bin	0.310516959989102	0.309151141536294	0.380331898474553	0.257692592592593	39.2447296296296	152.29281227992	82.14373	0.138722222222221	0.538324446296903	17.88777	17.18134	2.37	1.64	1.8	1.72	6.69	1.84	2.33	1.65	3.6	1.63	-0.92	0.71	-0.75	0.64	0.11	0.7	-0.79	0.61	-0.79	0.83	84	75
1222_klimt.jpg	1222	klimt	objects	garbage bin	0.524716795665517	0.284961513894309	0.190321690440171	0.26577037037037	38.7283296296296	145.72102065275	77.91692	0.130518518518517	0.49109506953928	18.22362	18.38388	3.36	1.97	2.58	1.94	6.97	1.51	3.38	2.05	3.95	1.7	-0.3	0.86	-0.29	0.82	0.3	0.52	-0.08	0.95	-0.56	1.03	89	78
1222_munch.jpg	1222	munch	objects	garbage bin	0.411124262388852	0.283704893441847	0.30517084416928	0.266944444444444	40.0859111111111	150.165744016649	69.21085	0.0868888888888882	0.325494276795003	17.01182	16.55236	2.8	1.84	2.26	1.86	6.89	1.61	2.83	2.03	3.63	1.65	-0.72	0.8	-0.49	0.85	0.23	0.6	-0.46	1	-0.75	1	81	70
1222_pointilism.jpg	1222	pointilism	objects	garbage bin	0.26311652578725	0.402288712525428	0.334594761687303	0.27127037037037	38.5037962962963	141.938820092022	75.32454	0.115907407407406	0.427276326747945	17.74097	17.31917	2.89	1.93	2.18	1.9	7.28	1.19	2.88	1.9	3.82	1.72	-0.55	0.86	-0.47	0.78	0.4	0.46	-0.43	0.78	-0.64	0.94	88	79
1223_azulejos.jpg	1223	azulejos	objects	wooden case	0.374149541512534	0.313321339145629	0.312529119341839	0.37617037037037	52.3252185185185	139.099787330406	74.45517	0.199425925925925	0.530147884134451	18.15924	17.63768	2.91	1.48	1.94	1.41	5.73	1.95	2.54	1.64	3.9	1.26	-0.51	0.76	-0.56	0.57	-0.4	0.76	-0.46	0.71	-0.54	0.73	78	70
1223_klimt.jpg	1223	klimt	objects	wooden case	0.514767563429252	0.309669203768784	0.175563232801965	0.381333333333333	52.5777037037037	137.878593628594	67.91651	0.216833333333332	0.568618881118877	18.47223	18.72243	3.66	1.61	2.93	1.82	6.12	1.95	3.4	1.78	4.63	1.44	-0.01	0.83	0.1	0.89	-0.1	0.68	0.08	0.87	0.03	0.91	82	75
1223_munch.jpg	1223	munch	objects	wooden case	0.472310302515102	0.285887166833886	0.241802530651012	0.379533333333333	51.6305518518519	136.03693619845	53.60104	0.153537037037036	0.404541639830589	17.20712	16.80843	3.36	1.85	2.49	1.91	6.5	1.81	3.04	1.79	4.54	1.25	-0.33	0.78	-0.36	0.66	0.12	0.75	-0.31	0.8	-0.16	0.7	76	67
1223_pointilism.jpg	1223	pointilism	objects	wooden case	0.406215414332624	0.354322557452898	0.239462028214478	0.391296296296296	48.5037407407407	123.956554661619	63.35499	0.191759259259258	0.490061523899666	17.85687	17.48466	3.26	1.71	2.72	1.79	6.11	1.85	3.09	1.84	4.55	1.41	-0.43	0.61	-0.24	0.56	-0.17	0.71	-0.35	0.72	-0.17	0.76	82	71
1225_azulejos.jpg	1225	azulejos	objects	pocket watch	0.374540863399467	0.315618485229345	0.309840651371136	0.272877777777778	28.0562	102.815994136569	84.73809	0.129277777777777	0.47375707479946	18.38329	17.6531	3.97	1.87	3.18	2.09	6.49	1.71	3.53	1.88	5	1.24	0.19	0.75	0.19	0.84	0.12	0.66	0.15	0.72	0.21	0.73	77	69
1225_klimt.jpg	1225	klimt	objects	pocket watch	0.493540727877079	0.310642360301204	0.195816911821702	0.276733333333333	31.0003888888889	112.02260499478	76.66072	0.139037037037036	0.502422441714175	18.59183	18.60681	4.69	1.89	3.76	2.01	7.18	1.4	4.22	1.94	5.42	1.42	0.68	0.96	0.72	1.04	0.48	0.5	0.63	1.05	0.64	1.01	91	83
1225_munch.jpg	1225	munch	objects	pocket watch	0.442243756397119	0.298181129977864	0.259575113624994	0.277314814814815	28.3125444444445	102.095318864775	61.45003	0.0917222222222219	0.33075125208681	17.70687	17.11758	4.75	1.82	3.89	2.15	7.36	1.14	4.13	2.01	5.55	1.18	0.67	0.95	0.68	0.97	0.47	0.39	0.42	0.91	0.64	0.79	84	75
1225_pointilism.jpg	1225	pointilism	objects	pocket watch	0.387905903489864	0.375660205245578	0.236433891264545	0.281414814814815	25.4833962962963	90.5545655549999	66.19378	0.142055555555555	0.504790608301963	18.00128	17.46376	4.27	1.74	3.09	1.88	6.69	1.78	3.78	2	5.08	1.41	0.27	0.72	0.09	0.75	0.14	0.68	0.15	0.81	0.3	0.83	86	77
1226_azulejos.jpg	1226	azulejos	objects	wodden bowl	0.352253590740089	0.321346973941935	0.326399435317976	0.412981481481482	56.1284592592593	135.910353795794	83.39925	0.221018518518517	0.535177794717722	18.46515	17.76717	3.63	1.8	2.72	1.84	6.08	1.65	3.21	1.71	4.64	1.4	0.07	0.8	-0.01	0.87	-0.33	0.91	-0.1	0.92	0.04	0.78	78	69
1226_klimt.jpg	1226	klimt	objects	wodden bowl	0.515133279494324	0.304519484573929	0.180347235931748	0.422388888888889	56.8745444444444	134.649717216888	74.92997	0.210425925925924	0.498180542768201	18.63476	18.71939	3.41	1.68	2.56	1.56	5.7	1.89	3.29	1.78	4.43	1.27	-0.24	0.86	-0.25	0.78	-0.36	0.78	-0.15	0.89	-0.16	0.83	94	84
1226_munch.jpg	1226	munch	objects	wodden bowl	0.44892565922272	0.290855343455682	0.260218997321598	0.422503703703704	56.8511777777778	134.557821101722	66.74565	0.137129629629629	0.32456432553736	17.70814	17.14958	3.64	1.77	2.64	1.72	6.44	1.64	2.92	1.61	4.76	1.38	0.01	0.84	-0.04	0.78	0.04	0.54	-0.18	0.74	0.2	0.85	80	72
1226_pointilism.jpg	1226	pointilism	objects	wodden bowl	0.353315621526351	0.402823023399234	0.243861355074415	0.434274074074074	53.7851407407407	123.850683132345	73.7622	0.179574074074073	0.413504016920529	18.13459	17.64983	3.76	1.95	2.85	2.04	5.98	1.89	3.31	1.8	4.63	1.49	0	1.05	0	1.01	-0.37	0.9	-0.09	1.02	-0.04	0.88	91	81
1230_azulejos.jpg	1230	azulejos	objects	basket	0.39073058375062	0.322457559313923	0.286811856935458	0.369537037037037	40.078062962963	108.454793284891	71.3261	0.170407407407406	0.461137559508892	18.06018	17.42097	2.83	1.46	1.88	1.3	6.44	1.71	2.37	1.42	3.96	1.26	-0.56	0.66	-0.57	0.6	0.04	0.64	-0.58	0.68	-0.46	0.71	81	73
1230_klimt.jpg	1230	klimt	objects	basket	0.504128546175736	0.31720112480932	0.178670329014944	0.3782	45.0883111111111	119.218167929961	71.81579	0.19635185185185	0.519174647942491	18.5063	18.7914	2.76	1.69	2.11	1.62	6.89	1.47	2.71	1.69	4.08	1.45	-0.46	0.62	-0.4	0.51	0.16	0.51	-0.42	0.66	-0.33	0.79	72	63
1230_munch.jpg	1230	munch	objects	basket	0.469437093290478	0.296428553114927	0.234134353594594	0.376418518518519	40.3616518518519	107.225468105832	54.04176	0.107277777777778	0.284996015073844	17.17277	16.82469	2.97	1.54	2.01	1.33	6.24	1.71	2.41	1.46	4.13	1.27	-0.46	0.69	-0.47	0.48	-0.09	0.6	-0.52	0.67	-0.36	0.75	78	70
1230_pointilism.jpg	1230	pointilism	objects	basket	0.433857146210642	0.367956046349248	0.198186807440109	0.383822222222222	36.4875703703704	95.0637254901961	58.64579	0.142407407407407	0.371024394009571	17.67242	17.33883	3.6	1.89	2.72	1.89	6.76	1.53	2.9	1.79	4.8	1.3	-0.09	0.79	-0.12	0.75	0.36	0.52	-0.29	0.76	0.05	0.78	98	90
1231_azulejos.jpg	1231	azulejos	objects	bucket	0.420079490320431	0.298700011868779	0.281220497810782	0.241951851851852	31.2846666666667	129.301207770141	80.374	0.124037037037036	0.512651736647936	17.85325	17.19251	3.62	1.75	2.4	1.71	6.74	1.76	3.03	1.72	4.28	1.42	0.06	0.94	-0.19	0.86	0.25	0.63	-0.21	0.92	-0.13	0.89	90	82
1231_klimt.jpg	1231	klimt	objects	bucket	0.537243721090804	0.295251847777254	0.167504431131925	0.246185185185185	31.4369851851852	127.696494659245	77.8387	0.148074074074073	0.601474349330519	18.23144	18.37039	3.33	2.05	2.56	1.97	6.64	1.8	2.91	1.89	4.42	1.28	-0.38	1.28	-0.22	1.39	0.06	0.96	-0.44	1.41	-0.35	0.98	81	72
1231_munch.jpg	1231	munch	objects	bucket	0.535183403620832	0.263238254498527	0.201578341880641	0.244581481481481	30.2638037037037	123.737101927707	61.63491	0.0945740740740734	0.386677165831273	16.88541	16.55398	3.41	1.71	2.51	1.65	7.06	1.28	2.64	1.52	4.54	1.29	-0.12	0.87	-0.1	0.86	0.41	0.44	-0.35	0.73	-0.02	0.76	80	72
1231_pointilism.jpg	1231	pointilism	objects	bucket	0.481460271015749	0.330051558248561	0.188488170735673	0.25127037037037	27.8397259259259	110.795896407883	67.83861	0.125037037037036	0.497619503854483	17.43962	17.17455	3.97	1.96	2.97	2.05	7	1.29	3.29	1.98	4.97	1.37	0.07	0.75	-0.01	0.7	0.29	0.5	-0.12	0.82	0.13	0.84	73	65
1232_azulejos.jpg	1232	azulejos	objects	candle	0.319074064718921	0.326906298529285	0.354019636751794	0.435811111111111	54.0652555555556	124.056624939449	63.04045	0.203629629629628	0.467242859206754	18.16019	17.59417	2.45	1.53	1.82	1.37	3.04	2.03	2.08	1.31	3.34	1.41	-0.84	0.66	-0.64	0.59	-2.15	1.14	-0.81	0.64	-0.99	0.83	78	70
1232_klimt.jpg	1232	klimt	objects	candle	0.448860862248192	0.315296296339937	0.235842841411871	0.439755555555556	57.7379518518518	131.295559822797	60.90189	0.194166666666665	0.441533174996206	18.41796	18.58613	2.85	1.81	1.95	1.43	3.58	1.99	2.5	1.67	3.72	1.6	-0.56	0.8	-0.57	0.59	-1.95	1.21	-0.53	0.91	-0.71	0.92	66	58
1232_munch.jpg	1232	munch	objects	candle	0.362457494411136	0.298695513515887	0.338846992072977	0.441625925925926	55.0104	124.563339175941	48.5379	0.135833333333332	0.307575541559387	17.23865	16.97254	2.7	1.55	2.09	1.44	3.76	2.15	2.71	1.69	3.78	1.42	-0.64	0.8	-0.49	0.73	-1.57	1.18	-0.45	0.85	-0.68	0.86	89	82
1232_pointilism.jpg	1232	pointilism	objects	candle	0.269716363841064	0.363033371829699	0.367250264329236	0.444325925925926	52.6046296296296	118.39198786343	58.16132	0.235870370370368	0.530849893304876	17.92099	17.70315	2.88	1.77	2.15	1.7	2.94	1.7	2.69	1.69	3.72	1.58	-0.55	0.77	-0.51	0.59	-2.17	1.03	-0.55	0.74	-0.75	0.83	96	87
1234_azulejos.jpg	1234	azulejos	objects	key	0.37410553960393	0.289934791249585	0.335959669146507	0.13807037037037	17.9816222222222	130.235199442045	100.8734	0.0783148148148149	0.567209420853564	18.0334	17.33025	4.1	1.92	3.17	2	7.06	1.5	3.54	2	4.79	1.43	0.29	1.12	0.23	1.1	0.41	0.84	0.04	1.06	0.11	1.07	99	89
1234_klimt.jpg	1234	klimt	objects	key	0.511871432177074	0.286930118743499	0.201198449079405	0.152577777777778	16.9071037037037	110.809738809593	95.9871	0.0802962962962963	0.526264685891834	18.18108	18.05677	4.25	2.13	3.45	2.21	7.16	1.57	3.79	2.24	5.02	1.56	0.18	0.91	0.3	1.01	0.49	0.54	0.13	1.01	0.2	0.91	73	64
1234_munch.jpg	1234	munch	objects	key	0.460008504479958	0.282394991904862	0.257596503615179	0.153785185185185	15.6961148148148	102.0651943548	80.94003	0.0657037037037038	0.427243389046771	17.23692	16.59092	4.31	1.98	3.22	2.12	7.32	1.23	3.59	1.9	5.11	1.05	0.31	0.83	0.15	0.85	0.56	0.5	0.08	0.85	0.25	0.65	85	76
1234_pointilism.jpg	1234	pointilism	objects	key	0.397257339248373	0.36355820436404	0.239184456387596	0.158266666666667	14.1033185185185	89.1111111111111	80.78867	0.0740370370370371	0.467799307310681	17.56613	17.11826	4.36	1.86	3.08	1.98	7.14	1.59	3.67	2.28	4.99	1.29	0.45	0.81	0.22	0.83	0.53	0.52	0.19	0.89	0.4	0.75	76	68
1235_azulejos.jpg	1235	azulejos	objects	basket	0.392519302058229	0.316242103067281	0.291238594874418	0.304455555555556	30.7128481481481	100.877936328358	73.23006	0.12574074074074	0.413001958565988	18.36095	17.65486	3.29	1.72	2.38	1.6	6.92	1.64	2.64	1.65	4.29	1.1	-0.12	0.68	-0.18	0.53	0.21	0.57	-0.46	0.71	-0.2	0.67	72	63
1235_klimt.jpg	1235	klimt	objects	basket	0.49008881162596	0.312056053085318	0.197855135288722	0.311251851851852	33.6304814814815	108.049096837145	74.45969	0.178555555555554	0.573669054475351	18.65608	18.6221	3.18	1.91	2.36	1.84	7.12	1.3	2.78	1.92	4.48	1.31	-0.23	0.72	-0.27	0.62	0.29	0.5	-0.4	0.77	-0.1	0.67	76	67
1235_munch.jpg	1235	munch	objects	basket	0.443606549074667	0.298578939594164	0.257814511331143	0.309525925925926	28.7676148148148	92.9408892930647	55.73715	0.13411111111111	0.433279088689989	17.69238	17.15294	3.85	2.03	2.89	1.89	7.03	1.19	3.22	2.06	4.84	1.52	0.04	0.83	0.02	0.71	0.24	0.43	-0.16	0.9	0.12	0.81	65	57
1235_pointilism.jpg	1235	pointilism	objects	basket	0.409509257568646	0.348721297987603	0.241769444443719	0.31807037037037	25.4026777777778	79.8649611662921	58.17591	0.152425925925925	0.479220764098321	18.02289	17.57496	3.78	1.91	2.89	2.06	6.9	1.69	3.34	1.91	4.92	1.34	-0.11	0.79	-0.18	0.76	0.23	0.64	-0.22	0.73	0.06	0.74	83	72
1237_azulejos.jpg	1237	azulejos	objects	basket	0.384124932838527	0.319940815785558	0.295934251375916	0.387533333333333	49.2674148148148	127.130779670088	69.48338	0.173240740740739	0.447034424756768	18.25357	17.64388	3.78	1.95	2.78	2.08	6.69	1.62	3.25	1.91	4.68	1.34	-0.09	0.79	-0.21	0.69	0.2	0.64	-0.22	0.82	-0.07	0.72	77	68
1237_klimt.jpg	1237	klimt	objects	basket	0.516595049791	0.313761290386082	0.169643659822919	0.390788888888889	51.3923555555556	131.509254783771	68.72285	0.237629629629627	0.608076729881619	18.59747	18.81471	3.93	1.97	3.03	1.99	6.79	1.46	3.56	2.06	4.79	1.6	0.11	0.94	-0.02	0.81	0.25	0.52	0.02	0.91	0.15	0.81	108	100
1237_munch.jpg	1237	munch	objects	basket	0.472184246727244	0.294364196019415	0.233451557253342	0.390459259259259	48.7683407407407	124.899946881166	51.33784	0.140796296296295	0.360591516163299	17.40993	16.91134	3.58	1.88	2.87	1.78	6.58	1.78	3.15	1.79	4.73	1.32	-0.14	0.88	-0.12	0.76	0.15	0.71	-0.3	0.88	0.03	0.85	93	83
1237_pointilism.jpg	1237	pointilism	objects	basket	0.420453462064809	0.372706142738511	0.206840395196678	0.398562962962963	45.2924740740741	113.639445415009	59.2887	0.177444444444443	0.445210571311746	17.92115	17.49317	3.37	1.97	2.49	1.78	6.71	1.62	2.8	1.83	4.28	1.56	-0.23	0.76	-0.23	0.64	0.07	0.57	-0.39	0.72	-0.31	0.72	65	57
1238_azulejos.jpg	1238	azulejos	objects	flat iron	0.324550763296713	0.320847769211011	0.354601467492273	0.481055555555556	58.9488259259259	122.540578203796	83.20622	0.235111111111109	0.4887400392655	18.49876	17.85971	3.39	1.9	2.41	1.72	6	2.06	3.11	1.87	4.18	1.56	-0.21	0.94	-0.28	0.78	-0.26	0.96	-0.17	0.94	-0.3	0.97	93	84
1238_klimt.jpg	1238	klimt	objects	flat iron	0.452297951994367	0.312169718755654	0.235532329249977	0.495966666666667	60.7274925925926	122.442689547535	70.35434	0.194833333333332	0.392835540022847	18.53996	18.57432	3.27	2.04	2.36	1.93	6.12	2.14	3.21	2.3	4.13	1.82	-0.21	0.87	-0.26	0.77	-0.12	1.07	-0.1	0.83	-0.2	1.01	75	67
1238_munch.jpg	1238	munch	objects	flat iron	0.387475408303936	0.299897645730878	0.312626945965185	0.494992592592593	60.1212222222222	121.458832156112	64.97314	0.15324074074074	0.309581886747275	17.5155	17.01488	3.05	1.63	2.25	1.73	6.45	1.85	2.88	1.71	4.19	1.32	-0.37	0.77	-0.42	0.67	0.13	0.6	-0.24	0.78	-0.38	0.84	77	69
1238_pointilism.jpg	1238	pointilism	objects	flat iron	0.271931175578635	0.395342968972623	0.332725855448741	0.504281481481481	57.5026518518519	114.028878639208	69.67692	0.192777777777776	0.382282088192952	18.19606	17.74343	3.27	1.8	2.35	1.77	6.46	1.75	2.96	1.66	4.14	1.37	-0.34	0.79	-0.38	0.63	0.1	0.62	-0.38	0.72	-0.36	0.73	89	79
1239_azulejos.jpg	1239	azulejos	objects	scissors	0.33416740463833	0.302908934354848	0.362923661006894	0.153325925925926	16.6640148148148	108.683607903763	101.4597	0.0749074074074075	0.48855017150587	17.94339	17.10754	3.17	1.84	2.19	1.68	7.29	1.47	2.79	1.81	4.4	1.34	-0.23	0.76	-0.31	0.72	0.41	0.56	-0.34	0.81	-0.12	0.73	72	63
1239_klimt.jpg	1239	klimt	objects	scissors	0.464342220364466	0.299347250808172	0.236310528827373	0.165466666666667	16.1522222222222	97.6161697555735	90.72311	0.0753888888888888	0.455613752350255	18.07353	17.72786	3.51	1.73	2.32	1.38	7.33	1.06	3	1.61	4.37	1.21	-0.14	0.77	-0.28	0.57	0.58	0.41	-0.1	0.84	-0.18	0.84	84	76
1239_munch.jpg	1239	munch	objects	scissors	0.399672473325208	0.288069545654116	0.312257981020697	0.167611111111111	16.115037037037	96.1453982985306	89.54195	0.0575000000000001	0.343056015909845	17.18039	16.38671	3.58	1.99	2.8	2.18	7.42	1.12	3.3	2.08	4.49	1.6	-0.22	0.88	-0.16	0.82	0.64	0.44	-0.21	0.88	-0.16	0.79	76	67
1239_pointilism.jpg	1239	pointilism	objects	scissors	0.329347441012282	0.407577739053855	0.263074819933884	0.173677777777778	15.0190555555556	86.4765530036466	86.66327	0.0745185185185185	0.429061906894419	17.76096	17.21896	3.32	1.77	2.49	1.86	7.64	0.77	3.01	1.76	4.4	1.45	-0.22	0.83	-0.21	0.79	0.61	0.4	-0.28	0.84	-0.21	0.85	90	81
1240_azulejos.jpg	1240	azulejos	objects	umbrella	0.403467653584639	0.308562047191508	0.287970299223854	0.3922	63.266637037037	161.312180104633	71.06536	0.207222222222221	0.528358547226468	18.19541	17.47124	3.81	1.82	2.75	1.87	7.11	1.6	3.04	1.81	4.68	1.41	0.12	0.88	-0.02	0.87	0.49	0.58	-0.1	0.82	0.01	0.9	81	73
1240_klimt.jpg	1240	klimt	objects	umbrella	0.555167999677586	0.290740310101182	0.154091690221233	0.39917037037037	61.1325888888889	153.14911483076	70.71024	0.218814814814813	0.548173990498808	18.52597	18.70211	3.91	1.89	2.82	1.94	7.08	1.59	3.37	2.12	4.72	1.49	0.18	0.84	0.04	0.75	0.41	0.9	0.01	0.75	0.21	0.77	76	68
1240_munch.jpg	1240	munch	objects	umbrella	0.525733598836789	0.271065283441376	0.203201117721835	0.399718518518519	62.2653703703704	155.773043993922	59.0133	0.119796296296296	0.299701641896149	17.40512	16.83989	4.21	2.02	3.44	2.23	7.34	1.31	3.34	2.13	4.97	1.48	0.37	0.97	0.35	0.97	0.46	0.61	-0.01	0.95	0.24	0.88	71	63
1240_pointilism.jpg	1240	pointilism	objects	umbrella	0.465831923350078	0.344868904923821	0.1892991717261	0.408281481481481	59.8613185185185	146.617765521245	66.71819	0.174703703703703	0.427900141514566	17.98233	17.42101	3.7	1.54	2.61	1.59	7.15	1.39	3.1	1.65	4.69	1.22	-0.01	0.75	-0.13	0.75	0.47	0.44	-0.08	0.81	-0.01	0.78	82	74
1241_azulejos.jpg	1241	azulejos	objects	fan	0.389584480930791	0.304572743063369	0.305842776005803	0.291759259259259	23.3325851851852	79.9720469692161	83.52121	0.129851851851851	0.445065058711519	18.3165	17.62106	4.18	1.91	3.3	2.07	7.26	1.07	4.01	2.02	5.31	1.38	0.4	0.87	0.36	1.05	0.38	0.44	0.39	1.02	0.53	0.83	74	65
1241_klimt.jpg	1241	klimt	objects	fan	0.500912613415311	0.310578764128335	0.188508622456358	0.295144444444444	28.4132259259259	96.2688827818143	73.52384	0.140259259259259	0.475222427185682	18.5435	18.49635	3.88	1.88	2.91	2.03	6.83	1.69	3.47	2	4.84	1.44	0.12	0.68	0.04	0.75	0.31	0.53	0.1	0.74	0.27	0.69	75	67
1241_munch.jpg	1241	munch	objects	fan	0.442203877396207	0.3004150874344	0.2573810351694	0.293837037037037	25.4405703703704	86.5805435111425	60.95084	0.119074074074074	0.405238479378844	17.55528	17.07152	4.61	2.02	3.78	2.21	7.02	1.5	4.01	2.06	5.41	1.47	0.47	1.03	0.48	1.07	0.33	0.63	0.27	1.13	0.44	1	92	80
1241_pointilism.jpg	1241	pointilism	objects	fan	0.391809104477088	0.370284819885448	0.237906075637434	0.297814814814815	21.3992481481482	71.8542096754135	64.33841	0.145666666666666	0.489118268872029	17.94468	17.33945	4.12	1.99	3.25	2	7.07	1.46	3.77	1.96	5.02	1.38	0.24	0.91	0.15	0.79	0.41	0.56	0.19	0.87	0.27	0.75	110	103
1242_azulejos.jpg	1242	azulejos	objects	bucket	0.322909647317483	0.324016437587069	0.35307391509545	0.374055555555556	32.7452185185185	87.541056487945	75.81131	0.179962962962961	0.48111292638249	18.48499	17.7745	3.5	1.65	2.41	1.45	6.22	1.69	2.89	1.62	4.39	1.25	-0.23	0.82	-0.39	0.59	-0.17	0.78	-0.42	0.78	-0.26	0.74	82	71
1242_klimt.jpg	1242	klimt	objects	bucket	0.42369926888425	0.326597537201987	0.249703193913763	0.384088888888889	36.3691814814815	94.6894912443107	59.62169	0.120888888888888	0.314741957880118	18.43956	18.36859	3.28	1.79	2.6	1.67	6.22	1.94	3.11	1.74	3.94	1.29	-0.26	0.86	-0.19	0.8	-0.06	0.8	-0.21	0.91	-0.45	0.71	97	87
1242_munch.jpg	1242	munch	objects	bucket	0.377782242851082	0.31295947965478	0.309258277494138	0.384351851851852	30.1467185185185	78.4352107925801	45.13919	0.0789999999999998	0.205540833534088	17.42121	16.91282	2.96	1.6	2.08	1.33	6.49	2.01	2.59	1.6	4.14	1.35	-0.47	0.73	-0.49	0.59	0.1	0.59	-0.5	0.8	-0.33	0.73	80	73
1242_pointilism.jpg	1242	pointilism	objects	bucket	0.308416351484408	0.365260894527003	0.326322753988589	0.388774074074074	28.8426037037037	74.1885985386162	53.82417	0.180111111111109	0.463279634939835	17.95187	17.48573	3.57	1.65	2.67	1.67	6.63	1.59	3.26	1.65	4.56	1.25	-0.17	0.74	-0.23	0.7	0.14	0.76	-0.18	0.81	-0.07	0.71	91	81
1243_azulejos.jpg	1243	azulejos	objects	bucket	0.38690688392955	0.304155858700519	0.308937257369933	0.364014814814815	49.4296111111111	135.790108257702	76.58549	0.190925925925924	0.52450042733303	18.20927	17.49447	3.13	1.81	2.2	1.58	6.77	1.85	2.86	1.76	4.18	1.38	-0.34	0.88	-0.34	0.8	0.23	0.58	-0.29	0.83	-0.27	0.81	84	77
1243_klimt.jpg	1243	klimt	objects	bucket	0.52191727416308	0.305441612983577	0.172641112853343	0.370951851851852	49.7255740740741	134.048593707879	72.13097	0.216092592592591	0.58253541939155	18.48061	18.7282	3.31	2.2	2.52	1.98	7.22	1.3	3.11	2.11	4.25	1.58	-0.29	1.01	-0.19	0.76	0.39	0.53	-0.18	0.88	-0.29	0.87	64	56
1243_munch.jpg	1243	munch	objects	bucket	0.491953926558307	0.276564597280057	0.231481476161637	0.368988888888889	48.0922777777778	130.335300671505	56.81028	0.125148148148147	0.33916508576992	17.1968	16.73766	3.47	1.75	2.39	1.61	7.09	1.29	2.71	1.85	4.41	1.33	-0.16	0.88	-0.23	0.71	0.41	0.4	-0.37	0.82	-0.15	0.78	79	71
1243_pointilism.jpg	1243	pointilism	objects	bucket	0.427975254893224	0.348751210273106	0.22327353483367	0.377311111111111	45.9943777777778	121.900406384357	65.516	0.173129629629628	0.458851129827037	17.84402	17.35436	3.22	1.74	2.3	1.73	6.7	2.01	2.69	1.75	4	1.44	-0.35	0.81	-0.37	0.69	0.24	0.63	-0.47	0.78	-0.42	0.75	77	70
1245_azulejos.jpg	1245	azulejos	objects	flat iron	0.323037731323166	0.31013097349488	0.366831295181908	0.280688888888889	41.2745333333333	147.047264666297	86.50909	0.144981481481481	0.516520201620349	18.04643	17.34289	3.31	1.89	2.4	2.03	6.49	1.88	2.94	1.93	4.3	1.4	-0.25	1.3	-0.12	1.84	-0.02	1.13	-0.2	1.37	-0.29	0.91	72	63
1245_klimt.jpg	1245	klimt	objects	flat iron	0.516017952839208	0.281654207895704	0.202327839265077	0.293159259259259	40.9787148148148	139.783116243225	79.05421	0.130129629629629	0.443887155256273	18.18827	18.23401	3.17	1.97	2.2	1.75	6.69	1.47	2.97	1.87	4.2	1.48	-0.36	0.92	-0.37	0.71	0.04	0.67	-0.28	0.7	-0.35	0.81	64	56
1245_munch.jpg	1245	munch	objects	flat iron	0.42305175842475	0.275244507985028	0.301703733590216	0.294596296296296	42.5389555555556	144.39745540036	74.84025	0.0969074074074074	0.328949849763015	16.9605	16.46694	2.69	1.59	2.09	1.55	6.73	1.62	2.53	1.67	3.94	1.36	-0.65	1.34	-0.52	0.91	0.13	0.82	-0.44	1.42	-0.52	1.07	91	82
1245_pointilism.jpg	1245	pointilism	objects	flat iron	0.287009894060154	0.405409492776189	0.307580613163649	0.300092592592593	40.2089740740741	133.988559086702	78.65234	0.128222222222222	0.427275532243133	17.86541	17.5449	2.99	1.53	2.05	1.44	5.92	2.23	2.45	1.48	3.97	1.37	-0.55	0.61	-0.49	0.54	-0.17	0.82	-0.64	0.6	-0.48	0.77	77	70
1246_azulejos.jpg	1246	azulejos	objects	bell	0.332284598873006	0.319522020434296	0.3481933806927	0.422118518518519	62.6637851851852	148.45068964307	79.91537	0.224888888888887	0.532762432878246	18.26985	17.55257	3.59	1.78	2.68	1.73	6.68	1.6	3.18	1.67	4.36	1.21	-0.19	0.69	-0.23	0.66	0.15	0.6	-0.3	0.66	-0.28	0.69	85	74
1246_klimt.jpg	1246	klimt	objects	bell	0.506693006962237	0.298615806889607	0.194691186148156	0.433485185185185	62.3624888888889	143.863022359686	69.02502	0.179574074074073	0.414256542579093	18.50374	18.5979	4.19	2.16	3.28	2.22	6.52	1.84	3.74	2.18	4.95	1.44	0.17	0.85	0.09	0.81	0.06	0.85	0.02	0.88	0.02	0.92	90	79
1246_munch.jpg	1246	munch	objects	bell	0.414921520209859	0.294351745219756	0.290726734570386	0.432811111111111	64.5057111111111	149.038944368855	62.63586	0.134444444444444	0.310630760146842	17.46868	16.82642	3.54	2.05	2.67	2.09	6.94	1.55	3.16	1.97	4.45	1.58	-0.11	0.88	-0.21	0.78	0.38	0.51	-0.26	0.9	-0.13	0.82	94	84
1246_pointilism.jpg	1246	pointilism	objects	bell	0.295821932587066	0.416930011652638	0.287248055760295	0.442011111111111	60.9998962962963	138.005345935664	70.50668	0.172333333333332	0.389884618285108	18.08268	17.61893	3.53	1.94	2.67	1.82	6.52	1.67	3.5	1.89	4.64	1.47	-0.13	0.73	-0.21	0.66	0.14	0.63	-0.01	0.86	0.03	0.87	101	94
1247_azulejos.jpg	1247	azulejos	objects	bunch of keys	0.366537737321262	0.302432375492027	0.331029887186745	0.199533333333333	24.6358814814815	123.467498236626	95.28363	0.106481481481481	0.533652596799938	18.14205	17.42672	3.43	1.99	2.62	2	6.87	1.61	3.08	1.88	4.42	1.65	-0.24	0.79	-0.28	0.68	0.3	0.59	-0.31	0.73	-0.1	0.76	104	97
1247_klimt.jpg	1247	klimt	objects	bunch of keys	0.504300580316797	0.293362365914935	0.202337053768275	0.214903703703704	24.9452111111111	116.07622707845	89.15927	0.110388888888888	0.513666758582652	18.42675	18.37225	4	2.05	3.2	2.22	7.04	1.58	3.61	2.03	4.78	1.43	0.08	0.88	0.09	0.79	0.44	0.65	0.05	0.85	0.06	0.82	82	73
1247_munch.jpg	1247	munch	objects	bunch of keys	0.446370307967301	0.28606599765302	0.267563694379695	0.213925925925926	23.7848259259259	111.182531163435	78.22836	0.0849629629629627	0.397160664819943	17.4383	16.83412	3.32	1.85	2.8	1.91	7.01	1.69	3.13	1.85	4.71	1.56	-0.21	0.89	-0.03	0.77	0.39	0.47	-0.12	0.89	0.09	0.87	85	78
1247_pointilism.jpg	1247	pointilism	objects	bunch of keys	0.373006841151383	0.385297116503638	0.24169604234497	0.222096296296296	21.6895518518519	97.6583230497282	80.49664	0.101203703703703	0.455674882433377	17.88933	17.30086	3.71	1.96	2.76	1.94	7.19	1.2	3.14	2.16	4.52	1.34	-0.06	0.8	-0.11	0.76	0.4	0.45	-0.27	0.83	-0.09	0.71	86	77
1250_azulejos.jpg	1250	azulejos	objects	spool of thread	0.378232612039847	0.325624814012352	0.296142573947803	0.3663	45.2769444444444	123.606181939515	66.25211	0.159314814814813	0.43492987937432	18.02329	17.51948	3.08	1.71	2.29	1.61	5.91	2.03	2.54	1.47	4.29	1.22	-0.37	0.75	-0.33	0.88	-0.21	0.77	-0.47	0.57	-0.29	0.71	78	70
1250_klimt.jpg	1250	klimt	objects	spool of thread	0.516119917601348	0.317619812233241	0.166260270165412	0.36822962962963	47.6072740740741	129.286918388284	68.70573	0.225685185185183	0.612892518758417	18.45917	18.80678	3.33	1.75	2.44	1.63	4.86	2.25	3.15	1.81	4.22	1.48	-0.23	0.91	-0.22	0.85	-0.96	1.36	-0.12	1.02	-0.25	1.09	87	79
1250_munch.jpg	1250	munch	objects	spool of thread	0.459439073132795	0.298844176486004	0.241716750381202	0.371792592592593	44.8119518518519	120.529436962066	51.67388	0.147648148148147	0.397125039846984	17.153	16.87455	3.04	1.55	2.39	1.7	6.13	1.85	2.66	1.78	4.29	1.36	-0.42	0.68	-0.31	0.65	-0.13	0.68	-0.46	0.78	-0.22	0.78	89	80
1250_pointilism.jpg	1250	pointilism	objects	spool of thread	0.415139514788385	0.370673474570951	0.214187010640663	0.377788888888889	41.7474814814815	110.504789074831	57.90669	0.165870370370369	0.439055714047622	17.68718	17.41155	3.16	1.59	2.36	1.63	5.3	2.22	2.71	1.55	4.36	1.34	-0.33	0.67	-0.35	0.63	-0.52	0.95	-0.35	0.85	-0.25	0.73	86	78
1251_azulejos.jpg	1251	azulejos	objects	paint prush	0.388325288330621	0.315032744935469	0.29664196673391	0.339025925925926	37.7365888888889	111.30885871287	83.57106	0.161703703703703	0.476965598610396	18.17516	17.56015	3.98	1.98	2.98	1.96	7.12	1.47	3.49	1.96	4.78	1.45	0.17	1	0.06	0.79	0.39	0.55	0.06	0.88	0.12	0.78	91	82
1251_klimt.jpg	1251	klimt	objects	paint prush	0.490088533300263	0.307835275694801	0.202076191004936	0.344892592592593	39.8512925925926	115.546965775711	78.48491	0.178185185185184	0.516639640897323	18.41578	18.5542	4.02	2.06	3.12	2.09	7.11	1.46	3.49	1.98	4.92	1.6	0.1	1	0.04	0.89	0.4	0.59	-0.05	0.83	0.12	0.93	85	74
1251_munch.jpg	1251	munch	objects	paint prush	0.468598918087876	0.290692372594067	0.240708709318057	0.350074074074074	35.3776703703704	101.057670334321	62.1527	0.102185185185185	0.291895895048667	17.19583	16.8151	3.77	1.77	2.81	1.6	7.28	1.58	2.98	1.59	4.67	1.4	0.09	0.97	0.08	0.95	0.51	0.5	-0.22	0.97	0.09	0.95	90	83
1251_pointilism.jpg	1251	pointilism	objects	paint prush	0.421593188680331	0.35722065076956	0.221186160550109	0.357977777777778	32.3231111111111	90.2936246818549	66.22152	0.151592592592592	0.423469282181801	17.80752	17.47618	4.06	1.79	3	1.73	7.23	1.25	3.48	1.79	5.04	1.31	0.19	0.85	0.1	0.88	0.45	0.54	0.07	0.88	0.35	0.8	93	84
1252_azulejos.jpg	1252	azulejos	objects	shopping bag	0.250857574316557	0.324528224399657	0.424614201283732	0.291959259259259	38.9361814814815	133.361694300321	68.03286	0.124092592592592	0.425033934212025	18.01969	17.22998	3.07	1.79	2.22	1.71	6.78	1.51	2.8	1.66	4.2	1.43	-0.42	0.67	-0.37	0.7	0.11	0.58	-0.45	0.74	-0.3	0.75	85	76
1252_klimt.jpg	1252	klimt	objects	shopping bag	0.442534453217261	0.303293969656876	0.254171577125816	0.302937037037037	40.6195962962963	134.085936449329	69.19189	0.106666666666666	0.352108371132002	18.51341	18.52639	2.8	1.59	2.14	1.55	6.22	1.91	2.41	1.5	3.74	1.46	-0.61	0.7	-0.37	1.17	-0.05	0.61	-0.62	0.72	-0.61	0.82	79	72
1252_munch.jpg	1252	munch	objects	shopping bag	0.321439578948387	0.301488565164841	0.377071855886711	0.303533333333333	39.55	130.298704151109	59.94301	0.061537037037037	0.202735680991776	17.5849	16.91945	3.07	1.74	2.32	1.7	6.98	1.23	2.8	1.81	4.37	1.34	-0.36	0.79	-0.32	0.84	0.24	0.5	-0.44	0.81	-0.19	0.71	87	78
1252_pointilism.jpg	1252	pointilism	objects	shopping bag	0.191476815739437	0.394799608365375	0.413723575895192	0.305966666666667	36.7458481481482	120.097553594558	67.43469	0.14411111111111	0.471002650978679	18.16199	17.60961	3.17	1.73	2.35	1.81	6.64	1.68	3.15	1.79	4.33	1.43	-0.41	0.74	-0.44	0.81	0.18	0.62	-0.3	0.88	-0.27	0.83	95	85
1256_azulejos.jpg	1256	azulejos	objects	flash light / torch	0.398406254188733	0.301081807316755	0.300511938494441	0.307788888888889	35.3913407407407	114.985764653502	86.39765	0.136888888888889	0.444749287029348	17.93963	17.19345	3.38	1.88	2.28	1.65	7.07	1.31	2.81	1.6	4.6	1.23	-0.28	0.89	-0.36	0.68	0.4	0.44	-0.28	0.94	-0.03	0.68	85	77
1256_klimt.jpg	1256	klimt	objects	flash light / torch	0.555794700722248	0.286045481556904	0.158159817720835	0.314355555555556	39.8147962962963	126.655297139356	75.84046	0.106425925925926	0.338552712191903	18.21721	18.18116	3.84	1.98	2.75	1.89	6.9	1.57	3.47	1.99	4.53	1.58	0.12	1.03	-0.08	0.9	0.34	0.64	0.08	1.15	-0.11	0.93	99	89
1256_munch.jpg	1256	munch	objects	flash light / torch	0.456987479610887	0.29001892863862	0.252993591750464	0.317114814814815	39.6526037037037	125.041788813492	72.96777	0.0855925925925927	0.269910419172867	17.02329	16.54094	3.48	2	2.69	1.99	7.04	1.48	2.92	1.96	4.66	1.44	-0.24	0.8	-0.24	0.71	0.41	0.57	-0.44	0.86	-0.03	0.81	90	80
1256_pointilism.jpg	1256	pointilism	objects	flash light / torch	0.359894539253799	0.397976520808347	0.242128939937838	0.319911111111111	34.6298851851852	108.248460220432	76.34806	0.130148148148148	0.4068259701769	17.70585	17.21295	3.3	1.9	2.4	1.78	7.03	1.54	2.77	1.66	4.45	1.62	-0.17	0.83	-0.23	0.73	0.47	0.53	-0.26	0.77	-0.13	0.92	86	78
1258_azulejos.jpg	1258	azulejos	objects	wall clock	0.316729888634961	0.31418690517243	0.36908320619261	0.423051851851852	45.3184259259259	107.122627468833	97.15337	0.196870370370369	0.465357543073256	18.71695	17.99642	4.55	1.9	3.41	2.21	7.49	1.33	3.79	2	5.2	1.44	0.56	0.99	0.38	0.95	0.66	0.39	0.25	0.85	0.43	0.9	86	79
1258_klimt.jpg	1258	klimt	objects	wall clock	0.466437278358075	0.310469630428873	0.223093091213051	0.440944444444444	51.3687740740741	116.49715677628	72.69912	0.15598148148148	0.35374406786779	18.82032	18.61699	3.58	2.17	2.89	2.2	7.56	1.24	3.14	2.04	4.59	1.5	0.03	0.92	0.12	0.93	0.57	0.48	-0.11	0.97	0.05	0.83	72	63
1258_munch.jpg	1258	munch	objects	wall clock	0.375992308151884	0.307460656349296	0.31654703549882	0.440296296296296	48.3025555555556	109.704660161507	67.0779	0.121425925925925	0.275782301480483	17.96559	17.39959	3.88	2.04	3.01	2.07	7.29	1.56	2.96	1.95	4.73	1.35	0.1	0.81	0.07	0.74	0.6	0.5	-0.21	0.76	0.03	0.77	78	70
1258_pointilism.jpg	1258	pointilism	objects	wall clock	0.278063519361566	0.403462679134454	0.31847380150398	0.444359259259259	45.6533851851852	102.739808463289	74.25638	0.170925925925925	0.384657059269691	18.44469	17.8703	3.71	2.03	2.99	2.23	7.21	1.55	3.46	2.15	4.62	1.53	-0.11	0.87	-0.06	0.9	0.49	0.53	-0.08	0.88	-0.12	0.89	87	76
1259_azulejos.jpg	1259	azulejos	objects	cleaning supplies	0.354752030839742	0.311369073240275	0.333878895919958	0.320614814814815	34.6587111111111	108.100778596678	84.88346	0.161425925925925	0.503488667606217	18.21776	17.57319	2.79	1.86	2.03	1.58	5.67	2.05	2.6	1.65	3.66	1.54	-0.59	0.76	-0.62	0.57	-0.34	0.95	-0.55	0.66	-0.64	0.84	101	94
1259_klimt.jpg	1259	klimt	objects	cleaning supplies	0.470955566915037	0.309113266199262	0.219931166885695	0.326144444444444	38.401837037037	117.744875594772	71.13538	0.138962962962962	0.426077970451627	18.31481	18.42441	3.11	1.96	2.14	1.81	5.81	1.88	2.93	1.84	3.94	1.33	-0.52	0.8	-0.58	0.55	-0.28	0.83	-0.45	0.78	-0.56	0.74	74	65
1259_munch.jpg	1259	munch	objects	cleaning supplies	0.432031877812314	0.298905379402457	0.269062742785197	0.32722962962963	36.6572481481481	112.0230102318	61.89816	0.111537037037037	0.340852499094531	17.17422	16.7858	3.12	1.97	2.22	1.87	6.1	1.91	2.89	1.98	3.99	1.57	-0.52	0.89	-0.51	0.79	-0.21	0.94	-0.45	0.92	-0.55	0.89	82	71
1259_pointilism.jpg	1259	pointilism	objects	cleaning supplies	0.335606172715492	0.394460968789571	0.269932858494937	0.3357	32.8466777777778	97.8453314798266	67.034	0.135296296296296	0.403027394388728	17.79383	17.37322	2.87	1.54	1.92	1.3	5.88	1.84	2.69	1.65	4	1.33	-0.54	0.65	-0.52	0.58	-0.28	0.88	-0.33	0.69	-0.47	0.76	78	70
1261_azulejos.jpg	1261	azulejos	objects	plastic container	0.278446038652441	0.324380724829564	0.397173236517994	0.458540740740741	60.2909444444444	131.484378786165	83.04263	0.249055555555553	0.543148151139681	18.28647	17.64077	3.31	1.95	2.18	1.54	6.49	1.89	2.82	1.85	4.41	1.44	-0.28	0.96	-0.28	1.1	-0.02	0.76	-0.38	0.75	-0.25	0.81	67	59
1261_klimt.jpg	1261	klimt	objects	plastic container	0.4424694728639	0.313325709846612	0.244204817289487	0.47087037037037	61.8252296296296	131.299893813663	68.76755	0.194777777777776	0.413654776418764	18.42087	18.43859	2.66	1.83	2.08	1.66	6.68	1.64	2.42	1.65	4	1.41	-0.57	0.84	-0.48	0.66	0.22	0.62	-0.54	0.71	-0.47	0.78	77	69
1261_munch.jpg	1261	munch	objects	plastic container	0.345015685502579	0.305704355907205	0.349279958590214	0.473111111111111	60.7373888888889	128.378698919681	62.08623	0.147648148148147	0.312079223422575	17.27984	16.84889	2.84	1.69	2.14	1.81	7.06	1.44	2.43	1.61	3.96	1.5	-0.54	0.78	-0.45	0.98	0.29	0.61	-0.68	0.74	-0.47	0.75	86	77
1261_pointilism.jpg	1261	pointilism	objects	plastic container	0.210912571493088	0.399233929530277	0.389853498976633	0.477718518518519	57.809437037037	121.011505302983	68.82015	0.200277777777776	0.419238045028837	17.90969	17.56861	2.83	1.8	2.1	1.65	6.7	1.68	2.64	1.68	3.91	1.38	-0.59	0.76	-0.53	0.63	0.25	0.54	-0.56	0.71	-0.52	0.76	89	79
1262_azulejos.jpg	1262	azulejos	objects	paint roller	0.40810236220189	0.285283285682794	0.306614352115356	0.151474074074074	14.7681851851852	97.4964545943567	88.93176	0.0794074074074074	0.524231013741503	17.70394	16.88679	3.66	1.96	2.41	1.86	7.16	1.44	3.12	1.9	4.38	1.39	0.05	1.07	-0.04	1.37	0.5	0.54	0.03	1.65	-0.15	1.11	76	68
1262_klimt.jpg	1262	klimt	objects	paint roller	0.525448401391458	0.279641293709746	0.194910304898789	0.159633333333333	16.6511518518519	104.308739936428	86.17606	0.0880370370370369	0.551495324934456	17.95079	17.73765	3.27	1.69	2.3	1.63	7.16	1.34	3.12	1.75	4.26	1.3	-0.25	0.81	-0.34	0.59	0.41	0.54	-0.15	0.7	-0.23	0.8	94	85
1262_munch.jpg	1262	munch	objects	paint roller	0.446042862798462	0.276590949406117	0.277366187795426	0.160092592592593	15.7037222222222	98.0914979757085	79.624	0.0695000000000001	0.434123770965877	16.84201	16.20723	3.25	1.75	2.16	1.58	7.39	1.27	2.73	1.73	4.54	1.51	-0.29	0.71	-0.41	0.58	0.52	0.54	-0.41	0.69	-0.01	0.76	64	56
1262_pointilism.jpg	1262	pointilism	objects	paint roller	0.379840674209883	0.345837728353876	0.274321597436251	0.165040740740741	13.8524259259259	83.9333722313233	78.87571	0.0805925925925926	0.488319382419605	17.47206	16.83709	3.3	1.8	2.22	1.78	7.19	1.74	3.12	1.84	4.61	1.42	-0.18	0.85	-0.3	0.77	0.52	0.57	-0.14	0.91	0.09	0.9	83	75
1265_azulejos.jpg	1265	azulejos	objects	pocket watch	0.373369232323095	0.323506519211833	0.30312424846507	0.495444444444444	45.4053888888889	91.6457725947522	77.50629	0.210129629629628	0.424123495552064	18.50323	17.79141	4.56	2.18	3.71	2.16	6.8	1.58	4.21	1.92	5.24	1.49	0.45	0.89	0.43	0.87	0.28	0.61	0.45	0.81	0.39	0.84	89	79
1265_klimt.jpg	1265	klimt	objects	pocket watch	0.483314565812085	0.317468167370819	0.199217266817095	0.504759259259259	51.7903074074074	102.603976960047	66.8746	0.182944444444443	0.362439006493743	18.78257	18.73711	4.94	1.99	3.82	2.28	7.17	1.31	4.06	2.08	5.44	1.53	0.71	1.11	0.54	1.01	0.41	0.52	0.48	1.1	0.56	0.95	96	87
1265_munch.jpg	1265	munch	objects	pocket watch	0.433865135944136	0.310288310480496	0.255846553575368	0.506244444444444	44.9327222222222	88.7569685264036	54.63643	0.144722222222222	0.285874193406786	17.73758	17.144	4.29	2.14	3.49	2.21	7.18	1.39	3.78	2.11	4.95	1.38	0.48	0.93	0.5	1.08	0.36	0.47	0.36	1.03	0.31	0.79	72	63
1265_pointilism.jpg	1265	pointilism	objects	pocket watch	0.38322488064143	0.381728028213572	0.235047091144998	0.511588888888889	40.4445296296296	79.0567006204345	60.75525	0.178499999999999	0.348912972655994	18.14256	17.54479	4.25	1.84	3.19	2.18	6.94	1.68	3.68	2.05	4.93	1.47	0.28	0.88	0.16	0.85	0.37	0.48	0.17	0.89	0.23	0.83	77	70
1266_azulejos.jpg	1266	azulejos	objects	swiss pocket knife	0.379735820916235	0.296748993410903	0.323515185672864	0.335803703703704	49.7676111111111	148.204473512965	83.93149	0.188314814814813	0.560788379454483	18.2894	17.53589	3.43	1.86	2.42	1.81	6.4	2.03	3.23	2.02	4.45	1.52	-0.21	0.79	-0.32	0.69	0.01	0.91	-0.16	0.92	-0.12	0.91	86	77
1266_klimt.jpg	1266	klimt	objects	swiss pocket knife	0.512492322631421	0.295072748920972	0.192434928447606	0.347503703703704	48.1372185185185	138.52289344105	79.28265	0.168185185185184	0.483980986080614	18.5127	18.56146	4.02	1.88	3.25	2	6.18	2.09	4.07	1.95	4.67	1.53	0.13	1.04	0.18	0.9	-0.03	0.88	0.46	1.21	-0.03	1.14	92	83
1266_munch.jpg	1266	munch	objects	swiss pocket knife	0.472690888533495	0.278093208136214	0.249215903330291	0.343325925925926	48.0762444444445	140.0309176034	67.92153	0.120296296296296	0.350385121577595	17.44003	16.90309	3.18	1.7	2.21	1.46	6	2.42	3.08	1.63	4.21	1.4	-0.32	0.86	-0.4	0.68	-0.18	1.1	-0.22	0.86	-0.3	0.85	78	71
1266_pointilism.jpg	1266	pointilism	objects	swiss pocket knife	0.381730599294146	0.372206987887219	0.246062412818635	0.362033333333333	45.9468259259259	126.913247194345	76.26794	0.158055555555555	0.436577356290087	18.03142	17.48556	3.3	1.92	2.48	1.83	6.36	1.91	3.06	1.74	4.33	1.53	-0.23	0.88	-0.2	0.87	0.06	0.75	-0.1	0.77	-0.29	0.95	77	69
1267_azulejos.jpg	1267	azulejos	objects	electric bulb	0.321784625554528	0.320998175560934	0.357217198884558	0.197618518518519	21.2119925925926	107.338081226456	82.59599	0.0955185185185177	0.483348014318642	17.89904	17.09331	4.42	1.93	3.49	2.13	7.09	1.56	3.6	1.87	4.92	1.43	0.39	0.97	0.42	1.03	0.45	0.44	0.11	0.82	0.21	0.75	78	71
1267_klimt.jpg	1267	klimt	objects	electric bulb	0.448132053836619	0.317817956757685	0.234049989405719	0.202455555555556	21.5098185185185	106.24464445786	67.05428	0.0784629629629623	0.38755648244699	18.02514	18.06088	4.39	1.95	3.43	2.01	6.97	1.41	3.7	1.72	5.15	1.27	0.46	0.97	0.48	1.11	0.35	0.41	0.37	0.9	0.43	0.84	79	71
1267_munch.jpg	1267	munch	objects	electric bulb	0.397575257395481	0.303008968559585	0.299415774044954	0.20312962962963	20.1997185185185	99.4425015954052	56.9972	0.050648148148148	0.2493390464035	17.18907	16.70061	3.81	2.03	3.03	2.06	7.36	1.25	3.49	2.16	4.83	1.41	0.14	0.85	0.15	0.81	0.45	0.43	0.04	0.93	0.19	0.76	72	63
1267_pointilism.jpg	1267	pointilism	objects	electric bulb	0.295958270442726	0.39634964866063	0.307692080896649	0.208851851851852	18.1702481481481	87.0006561447065	62.00902	0.0817777777777772	0.391558787018972	17.5462	17.04395	4.39	1.9	3.55	2.09	7	1.36	4.04	1.91	5.18	1.21	0.34	0.84	0.32	0.93	0.39	0.63	0.32	0.86	0.34	0.72	89	79
1268_azulejos.jpg	1268	azulejos	objects	paint prush	0.387958017346909	0.321338801066453	0.290703181586665	0.173088888888889	18.0266444444445	104.146745410194	82.66881	0.083314814814815	0.481341207686054	17.91186	17.27459	3.7	1.89	2.76	1.92	6.91	1.6	3.36	1.64	4.95	1.23	-0.08	0.82	-0.15	0.85	0.35	0.51	-0.09	0.74	0.19	0.72	90	80
1268_klimt.jpg	1268	klimt	objects	paint prush	0.523202869206181	0.29649624537303	0.180300885420776	0.181003703703704	20.8917259259259	115.421538335618	82.95098	0.104740740740741	0.578666284708723	18.30914	18.3336	3.68	1.91	2.65	1.77	6.73	1.76	3.16	1.83	4.64	1.29	-0.08	0.85	-0.16	0.67	0.24	0.49	-0.16	0.74	-0.02	0.73	79	72
1268_munch.jpg	1268	munch	objects	paint prush	0.47632958513752	0.290606420621837	0.233063994240654	0.182974074074074	18.4663259259259	100.923182802664	62.7628	0.0656111111111113	0.358581462664211	17.22464	16.69527	4.04	1.62	2.84	1.74	7.08	1.42	3.44	1.84	5.07	1.19	0.2	0.9	0.09	1	0.32	0.91	0.08	0.98	0.32	0.76	104	95
1268_pointilism.jpg	1268	pointilism	objects	paint prush	0.417191834240762	0.363370955251186	0.219437210508058	0.188340740740741	15.5720740740741	82.6803272241013	66.16957	0.083925925925926	0.445606859120586	17.61179	17.08186	4.06	1.91	3.17	2.07	7.11	1.39	3.49	1.96	5	1.5	0.07	0.82	0.05	0.76	0.43	0.48	-0.07	0.84	0.18	0.86	80	71
1273_azulejos.jpg	1273	azulejos	objects	cabinet	0.379738991623196	0.314939908736453	0.305321099640328	0.267540740740741	33.7298037037037	126.07352289717	74.80364	0.133777777777777	0.500027687025856	17.93341	17.21861	3.11	1.73	2.32	1.62	6.18	1.8	2.8	1.78	4.07	1.23	-0.46	0.76	-0.41	0.62	-0.12	0.71	-0.47	0.69	-0.48	0.66	87	76
1273_klimt.jpg	1273	klimt	objects	cabinet	0.530469230782279	0.306525912874772	0.163004856342932	0.274455555555556	35.2823259259259	128.553877710754	73.48145	0.151092592592591	0.550517522907299	18.4451	18.53042	3.44	1.85	2.33	1.67	6.2	1.88	3.05	1.86	4.48	1.58	-0.07	1	-0.2	0.97	-0.03	0.67	-0.16	1.02	0.02	1	85	77
1273_munch.jpg	1273	munch	objects	cabinet	0.473157522119857	0.288217350612827	0.238625127267308	0.274937037037037	33.063562962963	120.258672019183	55.4903	0.0918333333333329	0.334015868953159	17.22937	16.7836	3.17	1.73	2.3	1.71	6.56	1.89	2.89	1.96	4.26	1.67	-0.3	0.77	-0.25	0.7	0.16	0.58	-0.3	0.74	-0.12	0.79	80	72
1273_pointilism.jpg	1273	pointilism	objects	cabinet	0.425158102615968	0.366319228237177	0.208522669146845	0.280633333333333	30.2593296296296	107.825144184451	62.89761	0.129018518518517	0.459740533977375	17.70355	17.30209	2.83	1.89	2.07	1.78	6.26	1.88	2.72	1.95	4.27	1.32	-0.43	0.79	-0.45	0.61	-0.19	0.78	-0.42	0.75	-0.25	0.66	72	63
1274_azulejos.jpg	1274	azulejos	objects	watering can	0.309685894010057	0.320778748738929	0.369535357250937	0.317925925925926	34.5620111111111	108.710892357875	80.49665	0.156759259259258	0.493068499534014	18.28357	17.56823	3.93	1.79	3.07	1.99	6.79	1.65	3.33	1.69	4.71	1.45	0.07	0.84	0.08	0.86	0.3	0.68	-0.11	0.76	0.08	0.89	94	84
1274_klimt.jpg	1274	klimt	objects	watering can	0.424711249377791	0.317540081752705	0.257748668869452	0.326885185185185	36.1263703703704	110.517001099038	67.79407	0.114425925925926	0.35004928675829	18.33767	18.35784	3.53	1.91	2.72	1.95	6.97	1.56	2.99	1.78	4.67	1.24	-0.16	0.74	-0.14	0.73	0.37	0.49	-0.25	0.79	-0.07	0.76	78	70
1274_munch.jpg	1274	munch	objects	watering can	0.372259008282221	0.305072895064606	0.322668096653085	0.325159259259259	33.9022888888889	104.263642887246	59.68795	0.0929629629629627	0.285899786998963	17.39488	16.95893	3.84	1.97	3.1	2.11	7.5	0.9	3.62	2.01	5.01	1.46	0.12	0.85	0.15	0.94	0.51	0.41	0.11	0.91	0.24	0.86	80	71
1274_pointilism.jpg	1274	pointilism	objects	watering can	0.258805660451192	0.38423004519124	0.356964294357568	0.335362962962963	33.1134666666667	98.7391880549543	67.18147	0.143277777777777	0.427231965366433	17.98055	17.48454	3.83	1.69	2.88	1.73	7.11	1.63	3.4	1.82	4.93	1.31	-0.03	0.73	-0.07	0.75	0.42	0.56	-0.11	0.86	0.15	0.92	92	81
1275_azulejos.jpg	1275	azulejos	objects	pocket watch	0.370493651020551	0.320548045219638	0.308958303759779	0.265066666666667	27.1762481481481	102.526087078024	87.11652	0.135499999999999	0.511192152917502	18.55157	17.72	4.98	1.87	4.08	2.12	7.1	1.48	4.22	1.91	5.57	1.15	0.68	0.82	0.68	1.1	0.47	0.55	0.45	0.84	0.63	0.75	90	81
1275_klimt.jpg	1275	klimt	objects	pocket watch	0.489700268016509	0.315087709465048	0.195212022518422	0.272644444444444	29.2534740740741	107.295324258972	81.19727	0.14324074074074	0.525375607900667	18.71263	18.61721	5.19	1.95	4.16	2.35	7.46	1.17	4.25	2.11	5.59	1.37	0.96	0.84	0.8	0.95	0.54	0.59	0.54	0.83	0.68	0.84	69	61
1275_munch.jpg	1275	munch	objects	pocket watch	0.439929310257478	0.302864967217503	0.257205722524983	0.27352962962963	26.6729592592593	97.5139669343155	65.73602	0.10674074074074	0.390234655328827	17.90948	17.27763	4.65	1.84	3.62	1.98	7.13	1.38	3.74	1.97	5.41	1.38	0.65	0.88	0.57	0.89	0.47	0.6	0.35	0.93	0.63	0.86	78	70
1275_pointilism.jpg	1275	pointilism	objects	pocket watch	0.37132315515589	0.385754596729932	0.242922248114161	0.2785	24.2387074074074	87.0330607088237	68.26151	0.143185185185184	0.514129928851649	18.15252	17.53272	4.47	1.94	3.51	2.01	7.12	1.41	3.77	1.88	5.38	1.3	0.56	0.92	0.49	0.95	0.46	0.55	0.39	0.85	0.57	0.88	80	72
1276_azulejos.jpg	1276	azulejos	objects	basket	0.354679569915315	0.318124169476642	0.327196260608045	0.341718518518519	46.4299037037037	135.871780976329	80.97862	0.183592592592592	0.537262637648484	18.47275	17.70495	3.38	1.83	2.57	1.89	6.29	1.83	3.02	1.79	4.41	1.26	-0.27	0.78	-0.29	0.81	-0.01	0.72	-0.3	0.75	-0.14	0.69	90	80
1276_klimt.jpg	1276	klimt	objects	basket	0.52563964912833	0.30365313266413	0.170707218207541	0.351322222222222	47.9045555555556	136.355039691325	74.96495	0.191296296296295	0.544503832084081	18.59307	18.75871	3.76	1.6	2.81	1.94	6.7	1.74	3.21	1.67	4.89	1.3	0.12	0.8	0	0.84	0.23	0.55	0.04	0.82	0.13	0.79	80	72
1276_munch.jpg	1276	munch	objects	basket	0.452671940851918	0.293663353521178	0.253664705626904	0.350944444444444	47.6324074074074	135.726346894623	61.95888	0.153037037037036	0.43607197509366	17.74948	17.26935	3.9	1.77	2.77	1.8	6.78	1.57	3.06	1.68	4.58	1.38	0.17	0.77	0.07	0.82	0.26	0.53	-0.16	0.74	0.06	0.79	81	73
1276_pointilism.jpg	1276	pointilism	objects	basket	0.336812165721478	0.411493318628063	0.251694515650458	0.359851851851852	43.3788888888889	120.546521202141	70.78727	0.173777777777777	0.482914779744749	18.15314	17.74793	3.38	1.8	2.54	1.85	6.55	1.56	2.89	1.89	4.49	1.48	-0.22	0.71	-0.21	0.67	-0.06	0.65	-0.33	0.8	-0.14	0.82	65	57
1277_azulejos.jpg	1277	azulejos	objects	candle	0.257686592404226	0.341774978690693	0.400538428905081	0.406751851851852	52.9212777777778	130.107035866804	75.55794	0.219685185185183	0.540096336832898	18.16468	17.42742	3.28	1.7	2.52	1.67	4.46	2.09	3.09	1.71	4.33	1.33	-0.31	0.95	-0.29	0.77	-1.23	1.04	-0.29	0.91	-0.25	0.91	89	79
1277_klimt.jpg	1277	klimt	objects	candle	0.420314819907857	0.319433459192059	0.260251720900083	0.415237037037037	56.7044925925926	136.559332465169	65.1562	0.13524074074074	0.325695274452787	18.38951	18.36479	3.27	1.96	2.63	2.12	5.35	2.19	3.21	1.97	4.45	1.58	-0.27	0.9	-0.23	0.81	-0.52	1.13	-0.11	1	-0.22	0.93	82	74
1277_munch.jpg	1277	munch	objects	candle	0.297548715286948	0.329295220840681	0.373156063872371	0.419688888888889	55.6651296296296	132.634270535494	59.35173	0.0791851851851851	0.188675915139962	17.34126	16.69631	3.98	2.07	2.84	1.88	6.85	1.63	3.08	1.92	4.83	1.37	0.07	0.85	-0.08	0.7	0.2	0.65	-0.26	0.78	0.1	0.73	86	77
1277_pointilism.jpg	1277	pointilism	objects	candle	0.183683733102856	0.426840874145749	0.389475392751395	0.416981481481482	52.2917296296296	125.405400364169	66.92278	0.172962962962961	0.414797708398095	18.01426	17.44356	4.05	2	2.89	2.01	5.74	2.25	3.43	2.01	4.87	1.39	0.16	0.85	-0.03	0.82	-0.37	1.1	-0.02	0.88	0.12	0.88	91	82
1278_azulejos.jpg	1278	azulejos	objects	tissue box	0.366950263851389	0.329953692924796	0.303096043223813	0.512107407407407	53.8325962962963	105.119737612914	68.12571	0.220574074074073	0.430718382283806	18.33455	17.74987	2.99	1.64	2.28	1.56	4.93	2.26	2.73	1.53	4.16	1.19	-0.57	0.87	-0.47	0.73	-0.75	1.16	-0.57	0.79	-0.4	0.84	85	76
1278_klimt.jpg	1278	klimt	objects	tissue box	0.471189936747451	0.327399912558703	0.201410150693845	0.515559259259259	58.9607518518519	114.362705727689	61.65757	0.274537037037034	0.532503358452879	18.53943	18.8109	3.09	1.86	2.4	1.96	6.25	1.99	3.02	1.94	4.01	1.54	-0.37	0.78	-0.34	0.75	-0.06	0.99	-0.26	0.92	-0.42	0.86	106	99
1278_munch.jpg	1278	munch	objects	tissue box	0.449040209337269	0.310355661836574	0.240604128826156	0.517918518518519	51.5201962962963	99.475485919421	45.48938	0.139759259259259	0.269847966933165	17.18281	16.9156	2.85	1.6	1.89	1.37	5.54	2.38	2.45	1.68	3.99	1.2	-0.56	0.79	-0.54	0.56	-0.53	1.16	-0.51	0.74	-0.5	0.82	80	72
1278_pointilism.jpg	1278	pointilism	objects	tissue box	0.389191484005284	0.383956981517553	0.226851534477161	0.522659259259259	47.9908333333333	91.8204977394804	49.48462	0.273111111111109	0.522541419237796	17.8089	17.5394	3.19	1.63	2.34	1.54	4.84	2.2	2.98	1.65	4.13	1.36	-0.49	0.98	-0.44	0.88	-0.86	1.38	-0.4	0.9	-0.46	0.87	88	79
1279_azulejos.jpg	1279	azulejos	objects	candle	0.386253991073797	0.318300166672868	0.295445842253251	0.328614814814815	41.3609703703704	125.864594369182	67.96593	0.161907407407406	0.492696616549824	17.8556	17.25508	2.96	1.75	2.13	1.66	4.49	2.27	2.53	1.77	3.97	1.48	-0.46	0.82	-0.39	0.64	-1.14	1	-0.46	0.78	-0.51	0.96	78	70
1279_klimt.jpg	1279	klimt	objects	candle	0.505541694861943	0.31771262196727	0.176745683170788	0.338407407407407	42.9554555555555	126.934146875342	66.39307	0.198333333333331	0.586078581591326	18.34533	18.67006	3.6	2.02	2.85	2.02	3.52	1.86	3.44	1.91	4.1	1.51	-0.03	1.03	-0.01	0.95	-1.51	1.12	0.07	1.02	-0.32	1.04	127	120
1279_munch.jpg	1279	munch	objects	candle	0.450346145339657	0.294988280987283	0.25466557367306	0.339277777777778	40.084337037037	118.146072812619	49.01395	0.125777777777777	0.370722122154902	17.14488	16.93273	3.15	1.86	2.52	1.8	4.48	2.04	3.08	1.94	4.13	1.6	-0.36	0.81	-0.25	0.84	-1.02	1.11	-0.26	0.87	-0.28	0.98	104	97
1279_pointilism.jpg	1279	pointilism	objects	candle	0.416389932917172	0.360771592771623	0.222838474311207	0.344151851851852	36.1476592592593	105.034039668105	54.09801	0.170703703703702	0.496012742006647	17.49421	17.16303	3.04	1.95	2.31	1.91	4.35	2.2	3.23	1.83	4.19	1.58	-0.32	1.04	-0.37	0.8	-1.45	1.2	-0.09	1.04	-0.36	1.07	83	74
1280_azulejos.jpg	1280	azulejos	plants	orchid 1	0.357288831656045	0.31476201913567	0.327949149208325	0.197711111111111	19.173362962963	96.976658798846	91.41205	0.097833333333333	0.494829717882431	18.0893	17.31178	3.47	1.86	2.74	1.94	3.61	1.87	3.49	1.87	4.04	1.67	-0.17	0.97	-0.01	1.14	-1.62	1.16	0.08	1.01	-0.34	1.1	85	78
1280_klimt.jpg	1280	klimt	plants	orchid 1	0.477606580551229	0.317652882686341	0.20474053676244	0.204540740740741	20.4121851851852	99.7952051569913	77.37583	0.11374074074074	0.556078658602828	18.29066	18.28872	3.3	1.92	2.49	1.81	3.13	1.99	3.53	2.13	4.04	1.78	-0.15	1.09	-0.14	0.97	-1.88	1.29	0.16	1.22	-0.26	1.15	83	75
1280_munch.jpg	1280	munch	plants	orchid 1	0.422251636835608	0.306855763498859	0.270892599665555	0.20627037037037	16.4246740740741	79.6269190023881	55.88957	0.0844444444444441	0.409387176126262	17.12163	16.72607	3.21	1.85	2.37	1.8	4.19	2.22	2.85	1.8	4.17	1.66	-0.38	0.93	-0.26	0.93	-1.25	1.15	-0.36	0.88	-0.24	0.9	78	71
1280_pointilism.jpg	1280	pointilism	plants	orchid 1	0.33368948544985	0.393270898910623	0.273039615639536	0.216692592592593	14.9058222222222	68.7878715367392	59.03923	0.115092592592592	0.531133026817301	17.58813	17.03684	3.37	1.84	2.66	1.82	4.16	2.08	3.47	1.7	4.66	1.39	-0.09	0.79	-0.09	0.64	-1.55	1.24	0.1	0.8	0.07	0.82	76	67
1281_azulejos.jpg	1281	azulejos	plants	orchid 2	0.378345686063112	0.307852762944612	0.313801550992279	0.354525925925926	48.2869666666667	136.201510624517	76.36776	0.186444444444443	0.525897912705539	18.4362	17.66402	4.09	1.88	3.23	2	4.66	2.17	3.73	1.93	4.74	1.57	0.27	0.99	0.2	1.1	-0.92	1.16	0.21	1.02	0.09	0.97	124	117
1281_klimt.jpg	1281	klimt	plants	orchid 2	0.490092330344353	0.306905036825099	0.203002632830549	0.367592592592593	47.5575407407407	129.375677581864	71.74757	0.148555555555555	0.404130982367756	18.66288	18.72846	2.94	1.88	2.16	1.61	3.22	2.25	2.93	1.99	3.86	1.65	-0.53	0.84	-0.48	0.69	-1.93	1.38	-0.34	0.91	-0.58	1.03	86	77
1281_munch.jpg	1281	munch	plants	orchid 2	0.471360420074406	0.280102993422987	0.248536586502608	0.369251851851852	45.7218592592592	123.822965355373	59.31852	0.116537037037036	0.315603121426707	17.59554	16.97988	3.59	1.87	2.63	1.82	3.79	2.11	3.53	1.95	4.42	1.69	-0.13	1.02	-0.15	0.95	-1.77	1.33	0.13	1.19	-0.24	1.04	73	65
1281_pointilism.jpg	1281	pointilism	plants	orchid 2	0.410126525885024	0.334959012251734	0.254914461863241	0.378159259259259	43.7268185185185	115.630696453581	66.30852	0.157925925925925	0.417617503893125	18.13406	17.53173	3.18	1.98	2.5	2.03	3.89	2.03	3.14	2.05	4.29	1.7	-0.39	0.87	-0.33	0.73	-1.59	1.13	-0.28	0.9	-0.27	0.85	84	75
1282_azulejos.jpg	1282	azulejos	plants	leaf 1	0.384867438822373	0.339136438648282	0.275996122529292	0.303340740740741	34.0481444444444	112.243889038119	74.29262	0.15461111111111	0.509694512954503	18.01744	17.23386	5.05	1.86	4.2	2.17	7.12	1.37	4.12	1.88	5.57	1.33	0.75	0.89	0.77	0.97	0.51	0.47	0.43	0.87	0.65	0.83	84	75
1282_klimt.jpg	1282	klimt	plants	leaf 1	0.523258786926971	0.314386204762022	0.162355008310994	0.304618518518519	36.7975185185185	120.798691745596	74.51807	0.195740740740739	0.642576628934787	18.60493	18.76635	4.72	2.14	3.96	2.3	6.87	1.56	4.03	2.12	5.47	1.54	0.59	1.08	0.62	1.1	0.3	0.59	0.35	1.07	0.63	0.97	105	98
1282_munch.jpg	1282	munch	plants	leaf 1	0.467177760411431	0.312413543643309	0.220408695945249	0.305822222222222	32.215937037037	105.34204088553	52.07261	0.106907407407407	0.34957370537228	17.44183	16.91284	4.37	1.96	3.52	2.1	6.81	1.54	3.53	1.97	4.84	1.59	0.34	0.84	0.34	0.91	0.28	0.58	-0.01	0.91	0.16	0.9	90	80
1282_pointilism.jpg	1282	pointilism	plants	leaf 1	0.393449008596135	0.419121614012959	0.187429377390907	0.314666666666667	27.8964222222222	88.653884180791	56.74793	0.136907407407407	0.435087099811673	17.76701	17.41139	4.33	1.97	3.51	2.1	7.15	1.21	3.85	1.84	5.29	1.56	0.32	0.87	0.34	0.94	0.37	0.45	0.16	0.72	0.46	0.88	91	82
1283_azulejos.jpg	1283	azulejos	plants	orchid 3	0.36913848149974	0.317433950351383	0.313427568148878	0.413037037037037	49.9162259259259	120.851694763271	80.2939	0.202999999999999	0.491481348637013	18.29344	17.67093	3.9	1.88	2.88	1.98	4.64	2.21	3.44	1.74	4.56	1.48	0.18	1.04	0.06	0.94	-1.24	1.24	0.13	0.92	-0.02	1.02	72	64
1283_klimt.jpg	1283	klimt	plants	orchid 3	0.494667205359419	0.311448514612761	0.193884280027821	0.415562962962963	52.0929407407407	125.355109534589	70.25764	0.189814814814814	0.456765476551217	18.46662	18.65972	3.08	2	2.56	2.02	3.73	2.21	3.12	2.07	3.8	1.63	-0.49	0.92	-0.31	0.79	-1.67	1.18	-0.28	1.01	-0.63	0.98	89	79
1283_munch.jpg	1283	munch	plants	orchid 3	0.451673047638888	0.296825343701752	0.25150160865936	0.416459259259259	50.3336148148148	120.860837394614	59.23441	0.136907407407407	0.328741417950268	17.31295	16.93701	3.49	2.08	2.84	2.05	4.51	2.34	3.08	2	4.39	1.51	-0.14	0.92	0.03	0.92	-1.2	1.19	-0.08	0.9	-0.15	0.83	80	72
1283_pointilism.jpg	1283	pointilism	plants	orchid 3	0.404860809429031	0.372414276477972	0.222724914092996	0.432981481481481	46.5717148148148	107.560523501989	67.25233	0.166388888888888	0.384286386382103	17.87828	17.41385	3.56	2.33	2.82	2.31	4.81	2.2	3.36	2.14	4.45	1.66	-0.18	0.87	-0.14	0.85	-1.04	1.11	-0.15	0.87	-0.19	0.78	85	76
1284_azulejos.jpg	1284	azulejos	plants	flower 1	0.379998649261686	0.325590729960126	0.294410620778189	0.401511111111111	46.4950888888889	115.800254593757	81.09595	0.214018518518517	0.533032617518998	18.3452	17.6221	3.4	2.05	2.7	2.02	4.51	2.28	3.21	1.93	4.41	1.72	-0.22	1.01	-0.15	0.96	-1.16	1.09	-0.2	0.94	-0.21	0.99	84	75
1284_klimt.jpg	1284	klimt	plants	flower 1	0.48541532430007	0.321787995803107	0.192796679896823	0.417444444444444	47.002962962963	112.596930174785	76.33831	0.242296296296294	0.580427646171584	18.84433	18.6771	4.25	2.13	3.48	1.95	5.6	2.19	4.12	2.04	4.94	1.53	0.25	1.12	0.36	1.3	-0.5	1.15	0.34	1.01	0.11	1	91	79
1284_munch.jpg	1284	munch	plants	flower 1	0.458867730982216	0.305945833988858	0.235186435028926	0.415988888888889	42.0662518518519	101.123498668946	61.08154	0.164740740740739	0.39602197352137	17.96825	17.26664	3.81	1.95	3.1	1.95	5.04	2.19	3.52	1.91	4.65	1.65	0.08	0.89	0.11	0.9	-0.65	1.05	0.06	0.89	0.05	0.92	114	107
1284_pointilism.jpg	1284	pointilism	plants	flower 1	0.426566260749154	0.383084664556793	0.190349074694051	0.42427037037037	38.1414037037037	89.8988153954938	62.9652	0.211129629629628	0.497629918029205	18.05453	17.39103	3.88	1.87	2.97	1.93	4.99	2.3	3.49	1.88	4.71	1.55	0.03	0.91	-0.04	0.89	-0.83	1.17	-0.06	0.81	-0.03	1.02	89	78
1285_azulejos.jpg	1285	azulejos	plants	leaf 2	0.304497375628414	0.338597360522017	0.356905263849443	0.316333333333333	39.9441740740741	126.272415408032	83.2562	0.158277777777777	0.500351246926586	18.36554	17.54019	4.27	1.96	3.48	2.07	5.73	2.1	3.49	1.99	4.9	1.32	0.38	0.89	0.44	0.98	-0.39	0.98	0.18	1	0.22	0.9	85	77
1285_klimt.jpg	1285	klimt	plants	leaf 2	0.48661339952318	0.306180217823986	0.207206382652802	0.325840740740741	40.3727296296296	123.903258806279	77.9938	0.159499999999999	0.489502938267953	18.64868	18.61327	3.61	2.01	2.59	2.01	5.25	2.16	3.28	2.13	4.12	1.75	-0.01	0.84	-0.12	0.73	-0.53	0.88	-0.02	0.77	-0.2	0.91	75	67
1285_munch.jpg	1285	munch	plants	leaf 2	0.385090566190501	0.314474085574736	0.300435348234691	0.324733333333333	38.1264814814815	117.408585962271	64.89645	0.0989444444444444	0.304694450147129	17.70465	17.0533	3.69	2.04	3.04	2.09	5.36	2.09	3.53	2.03	4.3	1.61	-0.03	1.02	0.05	0.98	-0.63	1.05	0.04	1.07	-0.26	0.93	96	86
1285_pointilism.jpg	1285	pointilism	plants	leaf 2	0.252338568200261	0.43738082340583	0.31028060839391	0.344325925925926	35.8936	104.243094398072	72.01065	0.143388888888888	0.416433611565268	18.16718	17.56506	4.14	1.84	3.43	2.11	5.85	1.75	3.87	2.08	5.01	1.28	0.13	0.82	0.17	0.78	-0.37	0.82	0.11	0.76	0.14	0.81	87	76
1286_azulejos.jpg	1286	azulejos	plants	leaf 3	0.378625711333677	0.33243393908515	0.288940349581175	0.376762962962963	47.6305481481481	126.420462811867	75.03802	0.191296296296295	0.507736468552775	18.3158	17.58831	4.43	1.93	3.63	2.16	6.44	1.61	3.83	2.12	5.22	1.37	0.31	0.83	0.32	0.84	-0.02	0.72	0.09	0.8	0.28	0.73	84	73
1286_klimt.jpg	1286	klimt	plants	leaf 3	0.513121491632037	0.315698167233212	0.171180341134751	0.379466666666667	49.2317222222222	129.739253923636	72.23431	0.206962962962961	0.545404856718976	18.63825	18.84472	3.91	1.95	2.99	2.1	5.93	2.14	3.59	2.2	4.49	1.58	0.18	0.82	0.11	0.85	-0.14	0.79	0.16	0.97	0.11	0.82	76	68
1286_munch.jpg	1286	munch	plants	leaf 3	0.465463800194074	0.308335744746175	0.226200455059751	0.380237037037037	45.6850148148148	120.1487765916	56.13342	0.125648148148148	0.330446894724537	17.48504	16.96543	4.74	2.04	3.9	2.19	6.3	1.82	3.97	1.97	5.57	1.3	0.68	1.08	0.69	1.12	0.04	0.88	0.48	1.16	0.64	0.95	89	81
1286_pointilism.jpg	1286	pointilism	plants	leaf 3	0.375516967438846	0.415549611514716	0.208933421046438	0.391607407407407	42.1888222222222	107.732441787883	64.79541	0.163851851851851	0.418408458963055	18.00391	17.60099	3.79	1.96	2.79	1.97	6.22	1.87	3.09	1.8	4.84	1.47	0.03	0.85	-0.02	0.81	-0.15	0.89	-0.09	0.75	0.17	0.72	78	70
1287_azulejos.jpg	1287	azulejos	plants	water lily	0.351084090408171	0.306293288407273	0.342622621184489	0.259351851851852	29.6784481481481	114.433145305248	87.36665	0.138425925925925	0.533737950731878	18.23924	17.43477	4.49	1.98	3.74	2.09	5.8	2.01	4.09	1.98	4.92	1.46	0.53	1.18	0.62	1.04	-0.31	0.82	0.59	1.73	0.19	1.09	92	85
1287_klimt.jpg	1287	klimt	plants	water lily	0.462519407843111	0.308549593092355	0.22893099906453	0.26477037037037	29.6480925925926	111.976625447628	71.23048	0.12724074074074	0.480570165622199	18.23729	18.17649	4.01	2.15	3.24	2.24	5.59	2.08	3.67	2.13	4.56	1.5	0.17	1.03	0.17	0.99	-0.48	0.96	0.15	1.01	-0.03	0.93	96	86
1287_munch.jpg	1287	munch	plants	water lily	0.433563250703705	0.286878508556496	0.27955824073978	0.270996296296296	27.3655555555555	100.981289890527	60.49058	0.0994444444444441	0.36695868468887	17.24662	16.6955	4.85	1.96	4.04	2.13	6.26	1.67	4.29	2.02	5.37	1.48	0.67	1.01	0.68	1.13	-0.04	0.89	0.5	1.01	0.53	0.92	110	103
1287_pointilism.jpg	1287	pointilism	plants	water lily	0.32807181184846	0.343834188396194	0.328093999755313	0.279244444444444	26.3673481481482	94.4238951668524	67.24956	0.139129629629629	0.498235980688627	17.83939	17.31828	4.64	1.95	3.84	2.14	6.02	1.9	4.14	2	5	1.64	0.49	0.94	0.53	1.13	-0.2	0.84	0.37	0.95	0.28	1	91	81
1288_azulejos.jpg	1288	azulejos	plants	aloe vera	0.319740173697243	0.311117817376861	0.369142008925875	0.219577777777778	31.1376222222222	141.80680093108	91.70911	0.11887037037037	0.541358836824879	18.17412	17.32102	3.34	1.86	2.61	1.77	4	2.15	3.26	2.05	3.72	1.49	-0.25	0.85	-0.17	0.76	-1.42	1.03	-0.09	1.06	-0.67	0.89	90	81
1288_klimt.jpg	1288	klimt	plants	aloe vera	0.49947644415928	0.293430461167143	0.207093094673572	0.234718518518519	29.0690407407407	123.846388108688	87.57847	0.120148148148147	0.511881844289452	18.43433	18.37079	3.47	1.97	2.72	2.07	4.62	2.21	3.41	1.89	4	1.63	-0.21	0.94	-0.2	0.83	-1.05	1.11	-0.04	1.03	-0.41	0.99	95	85
1288_munch.jpg	1288	munch	plants	aloe vera	0.393108883631932	0.296736658956048	0.310154457411992	0.229592592592593	28.1169407407407	122.46449427327	75.37243	0.0879074074074071	0.382884336183254	17.46308	16.71767	3.45	1.96	2.67	2	4.46	2.06	3.32	2.01	4.19	1.53	-0.36	0.92	-0.29	0.81	-1.15	1.11	-0.19	0.85	-0.46	0.95	76	67
1288_pointilism.jpg	1288	pointilism	plants	aloe vera	0.265337633308522	0.414883599534055	0.319778767157404	0.248303703703704	27.1324444444444	109.271203126398	81.51389	0.0970925925925921	0.391023537483963	17.91924	17.25199	3.81	1.7	2.98	1.81	5.53	1.98	3.34	1.71	4.73	1.28	0.07	0.84	0.14	0.87	-0.5	0.94	0.02	0.95	0.11	0.9	86	79
1289_azulejos.jpg	1289	azulejos	plants	leaf 4	0.311338472942576	0.33104842657089	0.357613100486437	0.323048148148148	52.1586148148148	161.45771184206	78.88852	0.182537037037035	0.565045916787998	18.05964	17.25037	4.22	2.06	3.44	2.25	6.19	1.87	3.62	2.05	4.68	1.37	0.43	1.05	0.45	1.21	-0.28	0.81	0.17	1.04	0.06	0.87	72	63
1289_klimt.jpg	1289	klimt	plants	leaf 4	0.527117586783969	0.293716109080723	0.179166304135308	0.338474074074074	48.9800703703704	144.708484702587	78.21323	0.194888888888887	0.575786755372691	18.4386	18.44458	4.29	2.04	3.57	2.19	5.79	1.87	3.57	2	4.77	1.6	0.37	0.92	0.41	1.05	-0.23	0.83	0.06	0.92	0.16	0.85	115	108
1289_munch.jpg	1289	munch	plants	leaf 4	0.397857572480443	0.311483999829006	0.290658427690551	0.338833333333333	49.8487148148148	147.118686123408	67.96799	0.126055555555555	0.372028201344481	17.36619	16.73673	4.09	1.91	3.15	2.11	6.43	1.83	3.45	1.99	4.88	1.51	0.12	0.82	0.08	0.75	0.09	0.73	-0.1	0.79	0.11	0.85	74	65
1289_pointilism.jpg	1289	pointilism	plants	leaf 4	0.254670087796991	0.463928718921546	0.281401193281464	0.35032962962963	47.2191555555555	134.784932708877	75.14016	0.15748148148148	0.449523728974825	17.94766	17.42619	4.52	1.8	3.64	2.03	6.4	1.57	3.73	1.99	5.23	1.38	0.35	0.84	0.36	0.85	-0.01	0.54	0.05	0.86	0.33	0.87	85	74
1290_azulejos.jpg	1290	azulejos	plants	leaf 5	0.33456891606962	0.3592988828654	0.306132201064979	0.462396296296296	47.8966962962963	103.583650388075	71.58347	0.200129629629628	0.43280975914519	18.34386	17.7072	4.1	2	3.01	1.9	5.73	2.1	3.43	1.95	4.74	1.41	0.17	0.85	0.14	1.39	-0.45	1.09	0	0.84	0.06	0.8	89	80
1290_klimt.jpg	1290	klimt	plants	leaf 5	0.479836323815694	0.340088863809975	0.18007481237433	0.466437037037037	55.5265111111111	119.043958138131	68.58609	0.196740740740739	0.421794851434829	18.72329	18.77516	4.17	2.28	3.29	2.12	6.31	2	3.84	2.18	4.97	1.5	0.26	1.08	0.31	1.03	-0.17	0.89	0.36	1.09	0.25	0.95	70	62
1290_munch.jpg	1290	munch	plants	leaf 5	0.411708345052942	0.338771885087323	0.249519769859734	0.470474074074074	49.7857	105.820283716976	55.19874	0.111555555555555	0.237113077431747	17.59657	17.08945	4.06	1.89	3.15	1.89	6.73	1.55	3.37	1.87	4.86	1.28	0.16	0.78	0.17	0.73	0.06	0.7	-0.01	0.75	0.05	0.8	67	59
1290_pointilism.jpg	1290	pointilism	plants	leaf 5	0.313147294055509	0.438470264381491	0.248382441562999	0.476007407407407	45.6773185185185	95.9592598932479	62.80861	0.173296296296295	0.364062183906255	18.11467	17.69365	3.91	1.96	3.31	2.12	5.9	2.14	3.54	2	5.26	1.5	0.16	0.88	0.24	0.96	-0.19	0.92	0.15	0.9	0.4	0.88	78	70
1291_azulejos.jpg	1291	azulejos	plants	leaf 6	0.413572786417136	0.288568422391209	0.297858791191681	0.204055555555556	29.3397777777778	143.783283419548	86.71609	0.117703703703703	0.576821853162716	18.00344	17.29168	4.64	1.93	3.57	2.13	7.28	1.11	3.74	2.14	5.24	1.41	0.42	0.92	0.27	0.91	0.47	0.35	-0.01	0.9	0.33	0.82	81	70
1291_klimt.jpg	1291	klimt	plants	leaf 6	0.559672630134009	0.281881151710173	0.158446218155807	0.211240740740741	28.2745074074074	133.849688787587	84.76732	0.133944444444443	0.634084334180761	18.37174	18.40485	4.52	1.92	3.54	2.17	7.21	1.09	3.89	2.02	5.22	1.33	0.52	0.89	0.44	0.99	0.37	0.58	0.24	0.96	0.36	0.7	96	86
1291_munch.jpg	1291	munch	plants	leaf 6	0.529338778123181	0.262632641858772	0.208028580018056	0.214192592592593	27.7212481481481	129.422067367547	70.97679	0.0900555555555551	0.420441969843683	17.20422	16.57966	4.86	2.06	3.95	2.3	7.11	1.35	3.92	2.09	5.48	1.21	0.55	0.92	0.54	0.95	0.42	0.51	0.19	0.91	0.46	0.68	74	65
1291_pointilism.jpg	1291	pointilism	plants	leaf 6	0.462372370588456	0.347803964355542	0.189823665055989	0.218707407407407	25.6969555555555	117.494674095274	74.69172	0.106777777777777	0.488222045350626	17.67954	17.21151	4.54	2	3.67	2.08	6.99	1.55	3.55	1.94	5.43	1.36	0.5	0.78	0.45	0.78	0.39	0.62	0.15	0.92	0.49	0.81	85	77
1292_azulejos.jpg	1292	azulejos	plants	leaf 7	0.386622496799136	0.296434990189274	0.316942513011597	0.225596296296296	30.3711222222222	134.625978887229	94.46983	0.118499999999999	0.525274580945968	18.3726	17.60494	3.96	2.05	2.95	1.93	6.95	1.5	3.23	1.98	4.63	1.53	0.17	1.01	0.17	0.95	0.35	0.55	0.01	0.94	-0.02	1.03	78	70
1292_klimt.jpg	1292	klimt	plants	leaf 7	0.526912099225668	0.287073468276341	0.186014432497983	0.231688888888889	28.4103777777778	122.622961826204	89.80757	0.130129629629629	0.561656755547026	18.58831	18.37482	4.51	2.17	3.64	2.37	6.88	1.56	3.81	2.01	5.08	1.6	0.36	0.93	0.4	1.07	0.35	0.54	0.17	0.85	0.29	1.02	81	72
1292_munch.jpg	1292	munch	plants	leaf 7	0.503162450521768	0.270461825418846	0.22637572405939	0.237692592592593	27.2120407407407	114.484176574162	77.86919	0.0920370370370367	0.387210371316826	17.63061	16.88919	4.79	1.9	3.84	2.05	7.29	1.09	3.67	1.98	5.54	1.28	0.75	1.02	0.77	1.18	0.57	0.52	0.28	1.14	0.73	0.99	90	82
1292_pointilism.jpg	1292	pointilism	plants	leaf 7	0.432372195769906	0.353206771182077	0.214421033048009	0.244396296296296	25.3536592592592	103.73994877779	80.94695	0.111129629629629	0.454710776365039	18.08458	17.49557	4.81	1.89	3.88	2.06	6.83	1.63	3.83	2.05	5.3	1.38	0.74	1.11	0.8	1.37	0.33	0.54	0.37	1.04	0.63	0.95	77	69
1293_azulejos.jpg	1293	azulejos	plants	pine cone	0.325656050155046	0.304486743146203	0.369857206698709	0.273937037037037	42.9260222222222	156.70032313454	93.09436	0.143388888888888	0.523437394372858	18.29839	17.52317	3.44	1.81	2.73	1.91	5.85	2.03	3.08	2	4.51	1.53	-0.16	0.84	0	0.85	-0.29	0.98	-0.1	0.93	-0.09	0.85	78	70
1293_klimt.jpg	1293	klimt	plants	pine cone	0.562539644877105	0.270713452705774	0.166746902417108	0.278962962962963	41.6605592592593	149.340825809878	85.90678	0.140703703703702	0.504381306425912	18.5571	18.37837	4.14	1.92	3.27	2.17	6.86	1.64	3.53	1.95	4.93	1.32	0.39	0.9	0.36	0.98	0.09	0.88	0.11	0.93	0.27	0.79	78	69
1293_munch.jpg	1293	munch	plants	pine cone	0.457539120333023	0.271307086878763	0.2711537927882	0.279625925925926	43.5629851851852	155.790222387051	78.77524	0.101333333333333	0.362388905813319	17.6505	16.90526	4.59	1.77	3.51	1.96	6.7	1.64	4.18	2	5.52	1.22	0.41	0.88	0.3	0.99	0.15	0.66	0.28	0.84	0.46	0.79	90	79
1293_pointilism.jpg	1293	pointilism	plants	pine cone	0.325131048180186	0.408922733430356	0.265946218389428	0.289988888888889	40.5621111111111	139.874707843212	83.89539	0.12661111111111	0.436606766542776	18.17975	17.58232	3.73	1.74	2.94	1.98	5.65	1.93	3.29	1.8	4.65	1.11	0.08	0.85	0.04	0.79	-0.33	0.93	0.01	0.79	-0.01	0.73	77	69
1294_azulejos.jpg	1294	azulejos	plants	cloverleaf	0.313638866958543	0.353411993983596	0.332949139057861	0.372462962962963	53.1812592592593	142.782677870034	70.60246	0.192407407407406	0.516581315567043	18.13859	17.37269	4.5	1.81	3.78	2.06	6.37	1.77	3.73	1.94	5.36	1.53	0.45	0.86	0.51	1.01	0.05	0.7	0.15	0.98	0.54	0.98	109	102
1294_klimt.jpg	1294	klimt	plants	cloverleaf	0.509982003100031	0.311357999998649	0.178659996901319	0.388703703703704	52.3130814814815	134.583439733206	73.25968	0.213629629629628	0.549595045259643	18.63652	18.73756	4.06	2.01	3.24	2.09	6.19	1.92	3.45	1.93	4.79	1.7	0.27	1.12	0.33	1.16	-0.04	0.81	0.2	1.07	0.16	1.06	80	72
1294_munch.jpg	1294	munch	plants	cloverleaf	0.397946824891878	0.336558824754039	0.265494350354082	0.387592592592593	49.7708518518519	128.410224558051	57.65782	0.0957777777777779	0.247109412326804	17.56671	16.87172	4.15	2.03	3.27	2.23	6.46	1.79	3.41	1.96	4.92	1.59	0.14	0.87	0.12	0.82	0.1	0.7	-0.12	0.89	0.12	0.93	74	65
1294_pointilism.jpg	1294	pointilism	plants	cloverleaf	0.27971009458093	0.467012415652656	0.253277489766413	0.39982962962963	46.9943592592593	117.535959760639	65.7395	0.156037037037036	0.390258813939269	18.04915	17.51182	4.68	1.75	3.84	2.04	6.69	1.64	3.78	1.7	5.74	1.52	0.7	0.96	0.76	1.42	0.3	0.87	0.4	0.99	0.79	0.94	104	96
1295_azulejos.jpg	1295	azulejos	plants	flower	0.362235938489379	0.305913703146502	0.331850358364121	0.350125925925926	39.2849851851852	112.202445680919	88.4585	0.182518518518517	0.521293925994877	18.52017	17.77904	4.76	1.83	3.72	2.08	5.19	2.08	4.18	1.92	5.18	1.61	0.71	0.94	0.67	1.11	-0.57	1.01	0.57	1.1	0.58	1.05	88	79
1295_klimt.jpg	1295	klimt	plants	flower	0.484728999362659	0.304623856161585	0.210647144475756	0.351088888888889	39.9616407407407	113.822003502331	73.66661	0.169870370370369	0.483838639576342	18.48331	18.42485	4.08	2.16	3.28	2.24	5.88	1.94	3.74	2.2	4.82	1.48	0.2	0.86	0.25	1	-0.48	0.98	0.26	1.01	0.07	1.07	65	57
1295_munch.jpg	1295	munch	plants	flower	0.437043289258061	0.29290633378533	0.27005037695661	0.349659259259259	37.5594	107.417146851962	62.74191	0.134851851851851	0.385666468943309	17.63123	17.11977	4.76	2.13	3.64	2.27	6.21	1.8	3.82	2.12	5.2	1.4	0.7	0.94	0.56	0.96	-0.09	0.78	0.4	0.91	0.46	0.93	78	70
1295_pointilism.jpg	1295	pointilism	plants	flower	0.345247193135712	0.374401261661754	0.280351545202534	0.370337037037037	36.0396111111111	97.3157084137572	70.57053	0.16187037037037	0.437089338040421	18.09995	17.56406	4.49	2.13	3.68	2.21	5.93	1.93	4.03	2.1	5.15	1.56	0.45	1.03	0.47	1.02	-0.25	0.81	0.35	0.95	0.4	1.11	92	82
1296_azulejos.jpg	1296	azulejos	plants	holly	0.285161531955315	0.325954904883367	0.388883563161347	0.190292592592593	26.8226407407408	140.954728585609	103.6382	0.095481481481481	0.50176142003542	18.10194	17.32394	4.86	1.97	3.94	2.22	6.55	1.54	4.19	2.08	5.25	1.5	0.66	0.94	0.63	1.07	0.05	0.66	0.51	0.93	0.42	0.87	94	85
1296_klimt.jpg	1296	klimt	plants	holly	0.512569207354154	0.279425928917719	0.208004863728132	0.207214814814815	25.3371185185185	122.274647887324	95.4455	0.0995555555555549	0.480446128547934	18.32751	18.17763	4.38	1.99	3.36	1.99	6.88	1.3	3.85	2.01	5.14	1.29	0.42	0.96	0.32	0.87	0.14	0.54	0.32	1	0.32	0.89	66	58
1296_munch.jpg	1296	munch	plants	holly	0.380671154241438	0.293856499072767	0.325472346685806	0.208011111111111	25.6508074074074	123.314602140199	90.33519	0.0807407407407404	0.388155903352739	17.40728	16.73705	4.7	1.97	3.71	2.23	6.67	1.55	3.98	1.91	5.26	1.35	0.68	1.13	0.62	1.18	0.05	0.58	0.39	1.01	0.47	1.02	87	78
1296_pointilism.jpg	1296	pointilism	plants	holly	0.233305625187984	0.458310546490256	0.308383828321772	0.212592592592593	24.0278148148148	113.022822299652	89.26392	0.087981481481481	0.413850174216026	17.79249	17.20961	4.56	2.02	3.73	2.12	6.48	1.78	3.99	2.05	5.37	1.27	0.53	0.92	0.49	1.01	0.09	0.71	0.3	0.92	0.51	0.86	89	79
1297_azulejos.jpg	1297	azulejos	plants	flower	0.456022783652445	0.278360454425849	0.265616761921706	0.422003703703704	33.7042703703704	79.8672383075451	67.29446	0.193703703703703	0.459009487366266	18.12599	17.38435	5.24	1.74	4.16	2.26	6.93	1.45	4.42	2.09	5.99	1.28	0.88	1.12	0.78	1.63	0.37	1.07	0.47	1.24	0.87	0.97	86	75
1297_klimt.jpg	1297	klimt	plants	flower	0.514573863318197	0.285479988309309	0.199946148372493	0.420307407407407	37.7643555555556	89.8493695090895	57.62165	0.157962962962962	0.375827216411267	18.22196	18.15214	4.58	2.16	3.95	2.25	6.94	1.48	3.93	2.05	5.6	1.53	0.61	1.26	0.87	1.83	0.37	0.62	0.49	1.07	0.71	1.15	83	75
1297_munch.jpg	1297	munch	plants	flower	0.480022164305765	0.280850407733187	0.239127427961047	0.416692592592593	34.6776259259259	83.2211240189499	49.04197	0.116185185185185	0.278827095202965	17.21678	16.74327	5.28	1.98	4.27	2.4	7.2	1.29	4.16	2.04	5.75	1.44	0.94	1.05	0.74	1.13	0.39	0.73	0.46	1.07	0.78	0.87	92	83
1297_pointilism.jpg	1297	pointilism	plants	flower	0.450866330427945	0.323891202626893	0.225242466945162	0.422296296296296	30.6644592592592	72.6136116470795	50.35838	0.170314814814814	0.403306437467109	17.713	17.17377	5.44	2	4.39	2.21	7.21	1.25	4.67	2.18	5.96	1.33	1.03	1.02	1.02	1.08	0.51	0.5	0.81	0.91	1.03	0.86	80	72
1298_azulejos.jpg	1298	azulejos	plants	anemone	0.328188417493989	0.322998603375475	0.348812979130507	0.279140740740741	31.6612074074074	113.423813820189	99.66164	0.128722222222222	0.461137352722639	18.48433	17.61388	4.65	1.98	3.85	2.22	6.79	1.58	4.14	2.04	5.51	1.5	0.64	1.07	0.75	1.24	0.16	0.62	0.46	0.97	0.67	0.95	84	75
1298_klimt.jpg	1298	klimt	plants	anemone	0.47474515535523	0.304725429448071	0.220529415196679	0.292733333333333	30.8603074074074	105.42122776386	87.80708	0.134129629629629	0.458197322806749	18.5681	18.41415	4.16	2.11	3.39	2.24	6.21	1.69	3.92	2	4.96	1.53	0.24	0.91	0.26	0.9	-0.17	0.75	0.23	0.84	0.23	0.79	90	81
1298_munch.jpg	1298	munch	plants	anemone	0.383525319388273	0.310535403314354	0.305939277297342	0.290788888888889	29.6012888888889	101.796492300638	79.24128	0.107722222222222	0.370448206029574	17.67297	16.92468	4.5	2.02	3.76	2.16	6.35	1.64	3.71	2.05	5.29	1.57	0.48	1.02	0.63	1.09	-0.04	0.65	0.33	1.05	0.49	1.06	78	70
1298_pointilism.jpg	1298	pointilism	plants	anemone	0.283237623805982	0.427351929235094	0.2894104469589	0.304555555555556	26.4070592592593	86.7068709716648	77.52941	0.131166666666666	0.430682232761764	18.02562	17.41936	4.55	1.91	3.64	2.12	6.8	1.42	4	1.87	5.38	1.42	0.64	1.33	0.7	1.77	0.17	0.81	0.33	1.22	0.47	0.92	84	74
1299_azulejos.jpg	1299	azulejos	plants	leaf 8	0.315698790479658	0.325967155251135	0.358334054269207	0.416062962962963	71.0812740740741	170.842589707754	79.75349	0.219796296296295	0.528276525098584	18.24119	17.56079	3.82	1.93	2.99	2.06	7.01	1.39	3.1	1.95	4.53	1.48	0.04	0.86	0.1	1.14	0.3	0.51	-0.26	0.73	-0.19	0.86	67	59
1299_klimt.jpg	1299	klimt	plants	leaf 8	0.54242055555673	0.289868807744827	0.167710636698443	0.422792592592593	69.0096666666667	163.22345252904	70.30895	0.182388888888888	0.431390928044568	18.55334	18.63758	3.71	1.93	2.96	2.02	6.35	1.78	3.37	1.94	4.35	1.41	-0.03	0.93	0.01	0.95	0.01	0.66	-0.06	0.93	-0.18	0.91	89	79
1299_munch.jpg	1299	munch	plants	leaf 8	0.411861831939934	0.303674738320541	0.284463429739525	0.427403703703704	72.6529333333333	169.986672328183	64.31503	0.120481481481481	0.281891524189983	17.4936	16.9243	3.75	2.03	2.83	2.02	6.63	1.97	3.2	1.97	4.39	1.61	-0.05	0.94	-0.04	0.87	0.18	0.71	-0.18	0.94	-0.15	0.97	87	80
1299_pointilism.jpg	1299	pointilism	plants	leaf 8	0.254079860545427	0.467943748594919	0.277976390859654	0.434262962962963	69.4566407407407	159.941433335323	72.03814	0.140425925925925	0.323366112016101	18.13915	17.63584	4.68	1.85	3.77	2.19	7.09	1.38	3.93	1.97	5.49	1.45	0.73	0.9	0.64	1.03	0.26	0.6	0.39	1	0.66	0.95	74	65
1300_azulejos.jpg	1300	azulejos	plants	protea	0.33318544046525	0.309893731119906	0.356920828414805	0.243418518518519	29.125237037037	119.650868037065	96.09544	0.126425925925925	0.519376778296787	18.24709	17.54599	4.1	1.94	3.33	2.2	4.71	2.19	3.78	2.01	4.72	1.54	0.19	1.14	0.35	1.27	-0.93	1.1	0.17	1	0.06	1.03	83	76
1300_klimt.jpg	1300	klimt	plants	protea	0.493253559918564	0.29888688327531	0.207859556806132	0.251907407407407	29.8865555555556	118.641035065794	82.62291	0.12511111111111	0.496655149599349	18.39796	18.3528	3.77	2.29	2.97	2.32	3.88	2.27	3.62	2.13	4.4	1.58	-0.07	1.03	-0.06	0.95	-1.39	1.27	0.06	1.01	-0.25	0.98	77	68
1300_munch.jpg	1300	munch	plants	protea	0.409195323363929	0.291140143941444	0.299664532694613	0.251859259259259	29.7794740740741	118.2385518073	74.96386	0.0967407407407401	0.384106349813238	17.48545	16.8936	4.12	2.16	3.24	2.09	5.31	2.15	3.72	2.11	4.69	1.68	0.21	1.1	0.26	1.13	-0.57	0.96	0.17	1.17	0.03	1.05	78	71
1300_pointilism.jpg	1300	pointilism	plants	protea	0.293580762872433	0.416340541711481	0.290078695416073	0.259040740740741	27.2319296296296	105.126049098526	79.10693	0.118685185185184	0.458171887733944	17.98228	17.36042	4.15	1.93	2.96	1.9	5.55	2.04	3.5	1.91	4.68	1.63	0.28	0.96	0.12	0.96	-0.44	0.93	0.08	0.9	0.11	0.93	78	71
1301_azulejos.jpg	1301	azulejos	plants	flower 4	0.406531333415618	0.291706842489238	0.301761824095139	0.224385185185185	20.4899259259259	91.3158589726661	87.85624	0.107962962962963	0.481150138650467	18.09701	17.2559	4.61	2.05	3.58	1.98	5.59	2.11	3.95	1.92	5.01	1.67	0.58	1.01	0.53	0.95	-0.37	1.08	0.39	0.89	0.44	0.94	76	68
1301_klimt.jpg	1301	klimt	plants	flower 4	0.484563275283668	0.297491170622612	0.217945554093704	0.234637037037037	21.8415185185185	93.0864061118828	76.07059	0.129722222222221	0.552863366586687	18.20095	18.19498	3.98	2.07	3.3	2.14	5.73	1.97	3.67	2.35	5.02	1.58	0.14	0.91	0.35	1.35	-0.54	1.21	0.11	1.01	0.16	0.91	64	56
1301_munch.jpg	1301	munch	plants	flower 4	0.447883383340749	0.286289908325222	0.265826708334018	0.232851851851852	18.9399185185185	81.3389215842214	59.8373	0.107981481481481	0.463734690631459	16.98488	16.68885	4.43	2.11	3.39	2.24	5.62	2	3.9	2.17	5.04	1.51	0.31	0.94	0.2	1.04	-0.47	0.9	0.22	1.01	0.21	0.87	87	78
1301_pointilism.jpg	1301	pointilism	plants	flower 4	0.384143570957765	0.338284141145562	0.277572287896648	0.234907407407407	16.6580037037037	70.9130626724478	63.4089	0.128981481481481	0.549073709105239	17.74148	17.15819	4.17	1.98	3.34	2.2	6.33	2.01	3.86	2.09	5.27	1.46	0.31	0.97	0.34	1.01	-0.14	0.9	0.2	0.96	0.41	0.84	87	78
1302_azulejos.jpg	1302	azulejos	plants	cloverleaf	0.305682486647398	0.346715335704984	0.347602177647619	0.437981481481481	51.9751777777778	118.669806773498	77.37738	0.218314814814813	0.498456724874209	18.33931	17.61545	4.77	1.88	3.68	2.07	6.19	1.98	3.76	1.85	5.14	1.31	0.67	0.91	0.65	1.27	-0.06	0.72	0.2	0.85	0.44	0.88	78	71
1302_klimt.jpg	1302	klimt	plants	cloverleaf	0.46853032886992	0.323977363982698	0.207492307147381	0.448259259259259	53.9491703703704	120.352606791705	73.56454	0.217370370370368	0.484921093943646	18.80049	18.73117	4.08	2.27	3.34	2.3	5.11	2.16	3.73	2.12	4.72	1.55	0.07	0.96	0.11	0.91	-0.67	0.9	0.02	0.94	-0.06	0.84	73	64
1302_munch.jpg	1302	munch	plants	cloverleaf	0.361129995210788	0.331155065666135	0.307714939123076	0.451392592592593	49.5659962962963	109.806844661787	61.39833	0.14587037037037	0.323156322819914	17.7217	17.09977	4.24	2.01	3.25	2.2	5.76	2.05	3.53	2.16	4.76	1.68	0.36	0.89	0.29	0.92	-0.22	0.92	0.08	0.82	0.27	0.84	75	67
1302_pointilism.jpg	1302	pointilism	plants	cloverleaf	0.251233123403268	0.439514229448012	0.30925264714872	0.455059259259259	46.4800111111111	102.140567773021	66.15413	0.221444444444443	0.486627708234984	18.16776	17.65859	4.42	1.93	3.3	1.91	6.02	1.99	3.7	1.91	5.17	1.48	0.46	0.92	0.34	0.92	-0.22	0.75	0.26	0.98	0.44	1.02	84	77
1303_azulejos.jpg	1303	azulejos	plants	ginko leaf	0.466792560099178	0.289852818610417	0.243354621290409	0.240074074074074	21.5071037037037	89.5852823202715	66.60802	0.0991481481481479	0.41298981795742	17.84102	17.20545	4.36	1.98	3.58	2.03	6.23	1.97	3.51	1.84	5.01	1.59	0.34	0.96	0.4	1.01	-0.05	0.83	-0.02	0.78	0.27	0.97	77	68
1303_klimt.jpg	1303	klimt	plants	ginko leaf	0.561464001064278	0.284527861703922	0.154008137231778	0.2412	24.9745814814815	103.543040968	69.5038	0.149129629629629	0.618282046557332	18.29442	18.45119	4.41	2.15	3.78	2.32	6.48	1.82	4.01	2.01	5.27	1.37	0.36	1.08	0.54	1.3	0.11	0.72	0.35	1.14	0.41	0.92	73	64
1303_munch.jpg	1303	munch	plants	ginko leaf	0.505349529665931	0.289179834312662	0.2054706360214	0.241137037037037	21.5265925925926	89.2711997173883	50.26302	0.105611111111111	0.437971339487304	17.05669	16.65679	3.95	1.97	3.17	2.01	5.4	2.29	3.49	1.99	4.85	1.72	0.17	0.96	0.17	1.15	-0.46	1.1	-0.01	0.87	0.19	0.98	104	97
1303_pointilism.jpg	1303	pointilism	plants	ginko leaf	0.473075549423898	0.353644203844446	0.173280246731644	0.245592592592593	18.131962962963	73.8294374905746	52.2455	0.140129629629629	0.570577590107069	17.42791	16.95208	4.36	2.09	3.51	2.16	5.93	2.18	3.73	2.08	5.19	1.54	0.27	0.85	0.33	1.13	-0.23	0.91	0.07	0.85	0.35	0.93	85	74
1304_azulejos.jpg	1304	azulejos	plants	orchid 4	0.37788460683926	0.296055513655128	0.326059879505598	0.116588888888889	11.0471592592592	94.7531052447663	98.95141	0.0558518518518517	0.479049525080211	17.78066	16.93143	4.46	1.9	3.51	1.98	5.36	1.83	4.02	1.94	5.19	1.49	0.33	0.99	0.3	1.02	-0.66	0.99	0.24	0.89	0.34	0.9	84	73
1304_klimt.jpg	1304	klimt	plants	orchid 4	0.478301343126308	0.298860996588447	0.222837660285244	0.127940740740741	11.8213333333333	92.3969430291802	86.84084	0.0567407407407406	0.44349235757295	18.02116	17.65628	3.86	2.17	3.17	2.17	5.05	2.22	3.91	2.13	4.77	1.67	0.12	1.06	0.25	1.07	-0.79	1.1	0.37	1.08	0.17	1.11	88	81
1304_munch.jpg	1304	munch	plants	orchid 4	0.440057444668608	0.285687801176537	0.274254754154859	0.127481481481481	10.4059111111111	81.6268448576409	73.09214	0.050148148148148	0.393375944218477	17.14816	16.44619	4.23	2.07	3.21	2.16	4.99	2.13	3.46	1.91	4.84	1.41	0.15	0.94	0.06	0.92	-0.7	0.89	-0.08	0.89	0.1	0.86	82	73
1304_pointilism.jpg	1304	pointilism	plants	orchid 4	0.363710490603377	0.351030382590495	0.285259126806152	0.132922222222222	9.3478074074074	70.3253921814484	73.97306	0.059685185185185	0.4490233776366	17.45485	16.75589	4.46	2.04	3.32	2.26	5.67	2.14	3.75	2.04	5.01	1.55	0.49	0.94	0.32	1	-0.29	0.94	0.29	0.88	0.41	0.83	76	68
1305_dali.jpg	1305	dali	plants	leaf 10	0.431026244117132	0.322274396414189	0.246699359468679	0.34537037037037	38.410862962963	111.216439678284	57.8514	0.0916481481481482	0.265361930294906	17.34134	16.76498	4.97	2.06	4.06	2.12	7.58	0.91	4.14	1.88	5.65	1.35	0.92	1.05	0.92	1.15	0.6	0.44	0.54	0.99	0.78	0.73	77	68
1305_hundertwasser.jpg	1305	hundertwasser	plants	leaf 10	0.453174115839395	0.292334824000044	0.254491060160561	0.348459259259259	44.8363481481481	128.670273372731	73.39185	0.135185185185184	0.387951192551335	17.85784	17.20242	5.19	1.7	4.16	2.22	7.39	1.08	4.27	2	5.45	1.24	0.95	0.81	0.91	0.98	0.62	0.42	0.59	0.88	0.68	0.81	79	71
1305_picasso.jpg	1305	picasso	plants	leaf 10	0.544925567013548	0.275955203759634	0.179119229226818	0.346433333333333	51.3191851851852	148.135817911629	83.41459	0.148518518518518	0.428707356447179	18.00564	17.24433	5.22	1.96	4.38	2.27	7.35	1.22	4.17	2.04	5.86	1.34	0.99	0.82	0.94	0.9	0.62	0.45	0.62	0.88	0.86	0.79	82	74
1305_popart.jpg	1305	popart	plants	leaf 10	0.45478707026253	0.278341289859025	0.266871639878446	0.345974074074074	41.6787333333333	120.467793561924	72.37013	0.155981481481481	0.450847312472565	18.20597	17.79213	5.17	1.89	4.12	2.24	7.23	0.94	4.41	2.1	5.79	1.4	0.95	0.88	0.81	1.04	0.51	0.41	0.84	1.02	0.95	0.82	78	70
1306_dali.jpg	1306	dali	plants	flower 5	0.379859786907552	0.307393943255814	0.312746269836634	0.378540740740741	43.0013222222222	113.597606794122	49.51366	0.108925925925925	0.287752186760072	17.36845	16.83077	4.21	2.21	3.44	2.37	6.82	1.49	3.58	2.26	4.76	1.7	0.2	0.9	0.24	1	0.19	0.68	0.05	0.88	0.06	0.92	89	80
1306_hundertwasser.jpg	1306	hundertwasser	plants	flower 5	0.393227861369604	0.27482885585789	0.331943282772506	0.377148148148148	51.773637037037	137.276657173721	65.28086	0.158296296296295	0.419719139742705	18.02833	17.37665	4.55	1.95	3.85	2.26	6.51	1.69	4.17	2.11	5.27	1.45	0.45	0.86	0.52	1	0.13	0.72	0.44	0.98	0.51	0.84	110	103
1306_picasso.jpg	1306	picasso	plants	flower 5	0.516373905759952	0.246009313871895	0.237616780368154	0.372025925925926	58.4166888888889	157.023166445986	70.16317	0.164055555555554	0.440978824653794	18.15877	17.37675	5.21	1.81	4.29	2.17	6.91	1.27	4.23	2.04	5.91	1.29	1.02	0.91	1.01	1.02	0.32	0.6	0.64	1.05	1.03	0.83	82	74
1306_popart.jpg	1306	popart	plants	flower 5	0.421963350601401	0.232545157679349	0.34549149171925	0.375944444444444	47.0370259259259	125.116959755677	68.21688	0.174185185185184	0.463326929707892	18.3452	18.02872	4.68	2.02	3.7	2.36	7.22	1.36	4.21	1.98	5.72	1.46	0.78	1.02	0.67	1.24	0.38	0.62	0.58	1.03	0.84	0.91	76	67
1307_dali.jpg	1307	dali	plants	leaf 11	0.360666103043882	0.386653131994206	0.252680764961912	0.360322222222222	33.2505222222222	92.2799654630115	49.86625	0.0720370370370371	0.19992393639438	17.71337	17.29621	3.95	1.74	2.87	1.69	6.55	1.64	2.87	1.62	4.86	1.25	0.18	0.79	0.12	0.79	0.12	0.55	-0.23	0.74	0.25	0.74	78	70
1307_hundertwasser.jpg	1307	hundertwasser	plants	leaf 11	0.382803085857374	0.353835638060054	0.263361276082571	0.363807407407407	40.8163481481481	112.192185527548	66.86342	0.151666666666665	0.416887241926942	18.22215	17.63796	4	1.99	3.05	1.84	5.28	1.96	3.41	1.89	4.66	1.46	0.19	0.82	0.16	0.85	-0.66	0.94	0.12	0.84	0.07	0.83	82	74
1307_picasso.jpg	1307	picasso	plants	leaf 11	0.449052547570045	0.36225282738547	0.188694625044485	0.361437037037037	44.9782666666667	124.442882321597	75.25147	0.16048148148148	0.444009509365902	18.39758	17.67097	4.55	1.91	3.67	2.05	6.27	2.08	3.93	1.97	5.4	1.32	0.58	0.85	0.6	0.98	-0.09	0.86	0.38	0.89	0.64	0.93	82	75
1307_popart.jpg	1307	popart	plants	leaf 11	0.368882538668772	0.393402981668733	0.237714479662495	0.361477777777778	32.6257814814815	90.2566727118106	63.18918	0.152407407407406	0.421623172368566	18.4986	18.05754	4.33	1.95	3.41	2.19	6.47	1.79	3.89	2.22	5.1	1.5	0.42	0.82	0.4	0.92	0.14	0.68	0.32	0.91	0.47	0.78	75	67
1309_dali.jpg	1309	dali	plants	twig	0.29552056086906	0.369603114968747	0.334876324162193	0.405718518518519	44.7888259259259	110.393841743957	68.55772	0.149777777777777	0.369166727525011	18.00301	17.21517	4.44	1.88	3.41	2.05	5.9	1.78	3.91	1.97	5.12	1.29	0.34	0.87	0.23	1	-0.35	0.8	0.14	0.81	0.22	0.83	86	75
1309_hundertwasser.jpg	1309	hundertwasser	plants	twig	0.31324536697978	0.327905439279748	0.358849193740472	0.413485185185185	51.4226222222222	124.363880653165	81.78965	0.179962962962962	0.435234367302332	18.46178	17.63135	3.99	1.93	3.16	2.15	5.12	2.16	3.61	2.06	4.65	1.63	0.19	0.81	0.21	0.92	-0.59	0.9	0.2	0.9	0.1	0.93	77	69
1309_picasso.jpg	1309	picasso	plants	twig	0.405483531708089	0.346347586709515	0.248168881582394	0.409451851851852	57.4348703703704	140.272586656053	89.52585	0.177370370370369	0.433189811129602	18.61946	17.66091	4.15	1.86	3.29	2.03	6.1	1.8	3.58	1.94	4.92	1.28	0.32	0.98	0.34	0.97	-0.14	0.73	0.16	0.96	0.28	0.93	80	73
1309_popart.jpg	1309	popart	plants	twig	0.308271909824854	0.365891127386526	0.32583696278862	0.409403703703704	46.8495222222222	114.433557386986	81.07694	0.204537037037035	0.499597427152404	18.65216	18.03863	4.54	1.94	3.64	2.23	6.24	1.67	4	2.21	5.4	1.29	0.61	0.79	0.57	0.9	-0.26	0.78	0.36	1.01	0.54	0.7	72	63
1310_dali.jpg	1310	dali	plants	leaf 13	0.419271233162943	0.305815674514117	0.27491309232294	0.231014814814815	29.3456444444444	127.029275018437	72.44982	0.0778333333333332	0.336919229165998	17.31201	16.64699	4.56	2	3.48	2.13	7.24	1.32	3.9	2.01	5.34	1.4	0.48	1.04	0.27	1.04	0.44	0.61	0.38	1.34	0.47	0.87	94	85
1310_hundertwasser.jpg	1310	hundertwasser	plants	leaf 13	0.439431785125073	0.253116987364822	0.307451227510112	0.241711111111111	33.2160555555556	137.420474395513	87.82686	0.106703703703703	0.441451380589008	17.74309	17.09688	4.12	1.9	3.38	2.14	7.15	1.34	3.93	2.03	5.13	1.44	0.25	0.86	0.32	0.96	0.34	0.53	0.3	0.89	0.35	0.73	85	76
1310_picasso.jpg	1310	picasso	plants	leaf 13	0.57468220380787	0.240124446797245	0.185193349394873	0.237418518518519	36.6820333333333	154.503673775018	94.13696	0.0961296296296292	0.404895246712321	17.80706	17.00911	4.82	2.05	3.85	2.26	7.3	1.25	4.07	2.18	5.51	1.44	0.57	0.78	0.61	1.37	0.47	0.5	0.41	1.05	0.59	0.81	88	79
1310_popart.jpg	1310	popart	plants	leaf 13	0.455103700263578	0.226671076462667	0.318225223273753	0.236303703703704	31.7345296296296	134.295523651296	84.15437	0.107703703703703	0.455785085107047	18.06155	17.53867	4.77	1.87	3.74	2.11	7.42	0.92	4.35	2.06	5.44	1.49	0.6	0.77	0.54	0.74	0.51	0.35	0.59	0.8	0.52	0.87	65	57
1311_dali.jpg	1311	dali	plants	leaf 14	0.414792014745029	0.343503211542098	0.241704773712845	0.279181481481481	30.0479	107.628557025166	65.80422	0.0713888888888888	0.255707823133764	17.39709	16.76698	4.27	1.98	3.15	1.99	6.95	1.57	3.68	2.03	5.17	1.44	0.38	0.93	0.19	0.96	0.23	0.62	0.07	0.9	0.38	0.81	85	76
1311_hundertwasser.jpg	1311	hundertwasser	plants	leaf 14	0.44428084336399	0.31458320518625	0.241135951449749	0.285707407407407	33.6619481481482	117.819654917618	77.52574	0.0932777777777775	0.326480081927897	17.85541	17.17123	4.36	2.14	3.29	2.11	6.06	2.02	4.03	2.08	5.14	1.49	0.32	0.83	0.24	0.87	-0.22	0.94	0.38	0.96	0.4	0.74	94	85
1311_picasso.jpg	1311	picasso	plants	leaf 14	0.532270941575377	0.311673150642934	0.156055907781673	0.280414814814815	37.236062962963	132.789214391378	82.77998	0.111907407407407	0.399078085376161	17.8773	16.95489	4.54	1.93	3.73	1.91	6.87	1.66	4.05	1.99	5.47	1.33	0.47	0.91	0.49	1.02	0.32	0.72	0.33	1.03	0.57	0.88	100	90
1311_popart.jpg	1311	popart	plants	leaf 14	0.439062251040825	0.316557120166656	0.244380628792513	0.282396296296296	30.4558185185185	107.847797290385	79.26808	0.111888888888889	0.396212309992523	18.23429	17.7049	4.48	2.1	3.72	2.3	6.8	1.59	4.14	2.18	5.53	1.19	0.47	1.49	0.67	2.11	0.3	1.02	0.62	2.15	0.64	0.87	86	76
1312_dali.jpg	1312	dali	plants	leaf 15	0.28332897390738	0.390356620266069	0.326314405826517	0.313840740740741	41.8563185185185	133.368021053377	75.1585	0.0926296296296295	0.295148518356798	17.60821	16.78036	4.55	2.02	3.74	2.16	6.97	1.62	3.71	2.11	5.39	1.44	0.47	0.87	0.47	0.86	0.4	0.57	0.25	0.94	0.48	0.83	78	69
1312_hundertwasser.jpg	1312	hundertwasser	plants	leaf 15	0.320532824797495	0.318187159069779	0.361280016132686	0.320896296296296	46.5143333333333	144.951293829782	87.88579	0.123925925925925	0.386186837792293	18.04268	17.18115	4.75	2.22	3.97	2.22	7.09	1.3	4.36	2.09	5.41	1.43	0.55	0.93	0.56	0.96	0.45	0.43	0.52	0.92	0.51	0.91	92	82
1312_picasso.jpg	1312	picasso	plants	leaf 15	0.422645359465153	0.356291782223383	0.221062858311458	0.314274074074074	50.8094777777778	161.67250807269	93.06927	0.134462962962962	0.427852546727318	18.10917	17.18861	4.53	2.09	3.56	2.19	7.1	1.41	3.71	2.08	5.3	1.26	0.45	0.92	0.36	1	0.47	0.57	0.11	0.9	0.48	0.78	87	77
1312_popart.jpg	1312	popart	plants	leaf 15	0.304938603896943	0.382799373361963	0.312262022741064	0.312766666666667	42.5563296296296	136.064146742928	84.76133	0.15548148148148	0.497116534631185	18.39885	17.79691	4.96	1.92	3.99	2.28	7.17	1.15	4.22	2.02	5.45	1.25	0.76	0.81	0.68	1	0.51	0.37	0.46	0.82	0.61	0.76	95	85
1313_azulejos.jpg	1313	azulejos	objects	bicycle	0.326788394828324	0.313359891881061	0.359851713290617	0.356111111111111	41.8894037037037	117.630150806032	97.66238	0.176999999999999	0.497035881435254	19.02083	18.12319	4.58	1.84	3.8	2.08	7.23	1.62	3.95	1.91	5.29	1.34	0.59	0.95	0.67	1.08	0.51	0.53	0.46	0.94	0.59	0.87	79	72
1313_klimt.jpg	1313	klimt	objects	bicycle	0.454511077347295	0.308459812717904	0.2370291099348	0.37962962962963	40.2285851851852	105.967980487805	87.7396	0.185999999999998	0.489951219512191	19.14812	18.71912	4.64	1.97	3.83	2.25	7.64	0.75	4.16	2.08	5.56	1.41	0.63	0.99	0.67	1.19	0.59	0.52	0.45	1.04	0.68	0.86	90	81
1313_munch.jpg	1313	munch	objects	bicycle	0.386304066417443	0.303915077784141	0.309780855798417	0.374262962962963	38.4176592592593	102.648840684407	80.75582	0.163074074074073	0.435720576738476	18.60006	17.70579	4.93	1.95	3.89	2.32	7.37	1.32	4.14	2.09	5.58	1.46	0.73	0.94	0.57	1.1	0.59	0.51	0.39	1.02	0.61	0.91	87	76
1313_pointilism.jpg	1313	pointilism	objects	bicycle	0.275613152961496	0.394395686597749	0.329991160440755	0.39357037037037	37.9324888888889	96.3804486938192	83.35599	0.174703703703703	0.443894451554616	18.76431	17.91563	4.84	2.06	4.06	2.44	7.48	1.13	4.14	2.2	5.82	1.29	0.75	1.06	0.76	1.16	0.58	0.57	0.46	0.99	0.82	0.82	64	56
1314_azulejos.jpg	1314	azulejos	objects	hot-air ballon	0.366333646202491	0.292794453170355	0.340871900627115	0.258133333333333	30.6658037037037	118.798309802571	90.22289	0.137462962962962	0.532526974288333	18.10746	17.45645	5.32	1.98	4.56	2.36	7.2	1.4	4.62	2.12	5.77	1.42	1.02	1	1.05	1.24	0.51	0.64	0.75	1.1	0.82	0.85	113	105
1314_klimt.jpg	1314	klimt	objects	hot-air ballon	0.532456977781831	0.293265338416729	0.174277683801432	0.259148148148148	32.9217888888889	127.038487923396	76.15364	0.145833333333332	0.56274117478919	18.27777	18.33008	5.26	2.04	4.51	2.39	7.32	1.24	4.8	2.07	5.75	1.46	0.98	1	0.99	1.17	0.6	0.52	0.86	1.06	0.84	0.83	112	105
1314_munch.jpg	1314	munch	objects	hot-air ballon	0.459505218006222	0.284635869332189	0.255858912661578	0.259451851851852	32.383562962963	124.815308627876	64.39405	0.115314814814814	0.444455547307711	17.1776	16.68396	5.31	1.9	4.54	2.34	7.61	0.86	4.91	1.99	5.9	1.4	1.22	1.14	1.22	1.24	0.57	0.47	1.09	1.16	1.05	0.83	80	71
1314_pointilism.jpg	1314	pointilism	objects	hot-air ballon	0.346666244591876	0.380980169895558	0.272353585512553	0.264444444444444	28.967062962963	109.53931372549	72.37021	0.131518518518517	0.497338935574225	17.80904	17.36397	5.51	1.75	4.6	2.16	7.34	1.19	4.63	1.93	6.02	1.41	1.09	0.95	1.11	1.06	0.51	0.55	0.79	1	1.03	0.91	95	86
2262_azulejos.jpg	2262	azulejos	objects	lighter	0.285377878164744	0.288128640393601	0.426493481441666	0.205888888888889	30.8730481481481	149.950044972117	92.81654	0.113314814814814	0.550368771361749	17.69616	17.03188	3.06	1.74	2.24	1.56	4.52	2.58	2.77	1.77	3.88	1.42	-0.39	0.89	-0.39	0.72	-0.91	1.41	-0.38	0.95	-0.52	0.93	126	119
2262_klimt.jpg	2262	klimt	objects	lighter	0.5004194442028	0.295467962418449	0.204112593378752	0.220281481481481	31.2212185185185	141.733287376421	83.83457	0.112537037037036	0.510878337480659	17.93326	18.02882	3.45	2	2.72	2.13	5.67	2.07	3.48	2.1	4.17	1.61	-0.12	0.89	-0.1	0.8	-0.49	1	0.02	0.94	-0.36	0.98	93	84
2262_munch.jpg	2262	munch	objects	lighter	0.356500619038426	0.288270138814101	0.35522924214745	0.218714814814815	31.5440444444444	144.224544053647	73.48827	0.091722222222221	0.419369041369612	16.57619	16.37535	3.01	1.57	2.23	1.58	5.8	2.32	2.71	1.84	4.18	1.39	-0.43	0.86	-0.41	0.66	-0.37	1.18	-0.44	0.77	-0.37	0.89	87	78
2262_pointilism.jpg	2262	pointilism	objects	lighter	0.215679473113878	0.398273720969734	0.386046805916382	0.218866666666667	29.0225037037037	132.603580735777	78.6833	0.109740740740739	0.501404541916263	17.44865	17.16046	3.4	1.89	2.53	1.96	6.34	1.85	3.19	1.77	4.17	1.39	-0.22	0.84	-0.23	0.71	-0.11	0.95	-0.22	0.79	-0.36	0.77	89	80
2263_azulejos.jpg	2263	azulejos	objects	toy airplane	0.359057076570777	0.31082600576426	0.330116917664981	0.204103703703704	25.0439296296296	122.701985192712	90.65704	0.107851851851852	0.528416926761994	18.03313	17.25721	3.99	2.09	3.06	2.03	6.6	1.7	3.68	1.96	5.1	1.52	0.21	0.88	0.16	0.79	0.09	0.84	0.32	0.82	0.38	0.8	78	70
2263_klimt.jpg	2263	klimt	objects	toy airplane	0.484250549732392	0.296841650289054	0.218907799978564	0.212122222222222	26.1252814814815	123.161454786723	85.69576	0.113962962962963	0.53725140991392	18.25081	18.23847	3.73	1.85	2.93	2	6.88	1.63	3.93	1.87	4.84	1.52	-0.09	0.82	-0.05	0.84	0.29	0.65	0.26	0.87	-0.02	1.01	88	77
2263_munch.jpg	2263	munch	objects	toy airplane	0.45058487314684	0.280939324809361	0.268475802043822	0.212840740740741	25.2611074074074	118.685489063288	73.50239	0.0891111111111111	0.418675065689874	17.15287	16.58073	4.24	2.16	3.45	2.25	7.25	1.47	3.93	2.24	5.19	1.46	0.29	1.22	0.38	1.24	0.49	0.94	0.32	1.41	0.26	0.94	84	73
2263_pointilism.jpg	2263	pointilism	objects	toy airplane	0.363139960247865	0.375333783492486	0.261526256259651	0.217207407407407	22.5602222222222	103.864884220578	76.68351	0.102388888888889	0.471387647921426	17.66465	17.17029	4.1	1.7	3.08	1.79	7.01	1.54	3.58	1.65	4.9	1.11	0.28	0.85	0.19	0.81	0.38	0.4	0.2	0.75	0.27	0.73	80	73
2264_azulejos.jpg	2264	azulejos	objects	swingset	0.362829571951879	0.312577418658685	0.324593009389588	0.144166666666667	11.3895666666667	79.002774566474	100.974	0.0684444444444443	0.474759152215799	17.76088	16.95857	3.81	2.09	2.9	2.05	6.94	1.77	3.36	2	4.84	1.75	0.03	1.15	-0.09	0.84	0.34	0.76	-0.09	0.99	0.15	1.02	108	101
2264_klimt.jpg	2264	klimt	objects	swingset	0.40099258159344	0.316315078548232	0.282692339858396	0.165996296296296	10.1464481481482	61.1245453936946	83.50447	0.0769814814814811	0.463754211383563	17.6086	17.15026	3.14	1.83	2.36	1.78	6.96	1.65	2.96	1.85	4.43	1.65	-0.36	0.75	-0.32	0.66	0.37	0.62	-0.26	0.97	-0.18	0.95	77	69
2264_munch.jpg	2264	munch	objects	swingset	0.372328833367609	0.316321111989755	0.311350054642733	0.155440740740741	7.27509629629628	46.8030212776097	59.82322	0.0780740740740737	0.50227548905144	16.62799	15.99508	3.42	1.82	2.29	1.71	7.21	1.56	2.81	1.86	4.95	1.44	-0.19	1.03	-0.26	0.96	0.48	0.94	-0.3	1.03	0.29	1.03	86	78
2264_pointilism.jpg	2264	pointilism	objects	swingset	0.309092552177299	0.361113157309137	0.329794290513669	0.173892592592593	8.18777407407407	47.0852378011118	66.23795	0.0762777777777775	0.438648804072329	17.20289	16.62148	3.77	2.06	2.82	2.13	7.33	1.32	3.34	2.13	4.75	1.6	-0.13	0.89	-0.18	0.84	0.51	0.43	-0.23	0.89	0.02	0.97	82	71
2265_azulejos.jpg	2265	azulejos	objects	speakers	0.329291349367314	0.324244076360963	0.34646457427172	0.494388888888889	82.2984259259259	166.464958609582	74.32646	0.254925925925923	0.515638461250323	18.06071	17.54367	3.75	1.9	2.91	1.98	6.96	1.71	3.38	1.95	4.78	1.37	-0.04	0.85	0.08	1.26	0.23	0.59	-0.03	0.83	0	0.89	68	60
2265_klimt.jpg	2265	klimt	objects	speakers	0.505135131184623	0.301201750868129	0.193663117947246	0.514440740740741	80.0274777777778	155.562091879711	69.91492	0.239018518518516	0.464618175796797	18.22234	18.58643	3.39	2.06	2.73	2.1	6.83	1.79	3.22	2.12	4.51	1.54	-0.2	1.26	-0.07	1.39	0.22	1	-0.3	1.36	-0.25	1.01	83	74
2265_munch.jpg	2265	munch	objects	speakers	0.401580265066292	0.305081485428038	0.293338249505667	0.5134	83.9390666666667	163.49642903519	62.61318	0.146203703703703	0.284775425990851	16.77016	16.55199	3.4	1.94	2.66	1.93	6.62	1.63	3.2	1.89	4.56	1.56	-0.23	0.97	-0.07	0.98	0.13	0.7	-0.08	0.99	-0.08	1.07	95	87
2265_pointilism.jpg	2265	pointilism	objects	speakers	0.253670151404668	0.426480693593293	0.319849155002036	0.522551851851852	82.0738777777778	157.063605242081	69.51574	0.206925925925924	0.395991182870383	17.72239	17.49423	3.41	2.09	2.54	2.04	6.65	1.94	3.34	2.02	4.62	1.66	-0.2	0.81	-0.24	0.78	0.08	0.78	-0.11	0.9	-0.03	0.79	85	76
2266_azulejos.jpg	2266	azulejos	objects	ring	0.3726629514444	0.325406204712401	0.301930843843201	0.374188888888889	37.4850888888889	100.17691599608	79.79198	0.172629629629628	0.461343548019911	18.23992	17.48069	3.52	1.87	2.63	1.76	6.31	1.8	2.93	1.82	4.74	1.3	-0.14	0.81	-0.1	0.91	-0.08	1.01	-0.25	0.83	0.05	0.79	86	78
2266_klimt.jpg	2266	klimt	objects	ring	0.476080656165001	0.32079898295365	0.20312036088135	0.385296296296296	40.624837037037	105.437912140729	75.46603	0.201129629629628	0.522012880899736	18.5845	18.5505	4.63	2.15	3.43	2.26	7.14	1.17	4.13	2.27	5.39	1.51	0.56	1.32	0.46	1.72	0.38	0.58	0.54	1.43	0.47	1.56	86	77
2266_munch.jpg	2266	munch	objects	ring	0.43766966883494	0.313007500487991	0.24932283067707	0.383033333333333	35.8037074074074	93.4741295119852	58.3455	0.131092592592592	0.342248522998673	17.38878	16.86429	4.36	1.96	3.29	2.16	7.19	1.25	3.85	1.85	5.12	1.48	0.46	0.89	0.31	0.98	0.38	0.63	0.27	0.96	0.35	0.85	94	85
2266_pointilism.jpg	2266	pointilism	objects	ring	0.394412321310907	0.384743670536933	0.220844008152159	0.389755555555556	32.1380962962963	82.4570576049566	61.75409	0.162388888888888	0.416642910086091	17.79917	17.40062	4.29	2.08	3.26	2.15	7.08	1.37	4.14	2.05	5.34	1.25	0.24	0.84	0.09	0.86	0.41	0.61	0.35	1.02	0.37	0.74	87	76
2267_azulejos.jpg	2267	azulejos	objects	watering can	0.235249754395649	0.346161582524112	0.418588663080202	0.261048148148148	36.2563407407407	138.887561539662	73.21609	0.139888888888888	0.535873898670598	17.71297	16.92037	3.88	1.73	2.7	1.78	7.15	1.49	2.92	1.84	5.13	1.11	0.13	0.87	-0.01	0.93	0.46	0.78	-0.25	0.87	0.41	0.84	91	83
2267_klimt.jpg	2267	klimt	objects	watering can	0.40410711163161	0.322362474402319	0.273530413966022	0.268485185185185	37.0517222222222	138.002855526893	68.9138	0.0902407407407406	0.336110689602847	18.00523	17.80143	3.54	2.11	2.61	1.92	7.11	1.65	3.07	1.95	4.54	1.52	-0.22	0.8	-0.28	0.68	0.41	0.58	-0.33	0.71	-0.24	0.85	83	72
2267_munch.jpg	2267	munch	objects	watering can	0.293638272078838	0.343194370947445	0.363167356973675	0.267888888888889	35.2161407407407	131.458011889949	57.91306	0.0547222222222224	0.204272086271257	16.87355	16.31145	3.45	1.79	2.63	1.81	7.12	1.68	2.78	1.69	4.51	1.26	-0.35	0.69	-0.3	0.69	0.37	0.98	-0.51	0.72	-0.2	0.71	82	71
2267_pointilism.jpg	2267	pointilism	objects	watering can	0.18075602451382	0.443196731519499	0.376047243966666	0.272159259259259	33.3618185185185	122.58197134031	67.68891	0.124777777777777	0.458473388402757	17.68061	17.31274	3.98	1.93	2.93	1.84	7.21	1.6	3.37	1.84	4.91	1.36	0.15	0.82	0.06	0.75	0.52	0.48	0	0.73	0.25	0.77	84	77
2268_azulejos.jpg	2268	azulejos	objects	satellite dish	0.294771434570583	0.336995549713776	0.368233015715641	0.396314814814815	27.7810111111111	70.0983411990094	66.55776	0.181314814814813	0.457501985888506	18.20769	17.42925	3.95	1.99	2.67	1.96	6.66	1.7	3.23	1.92	4.72	1.58	0.06	1.02	-0.14	0.93	0.06	0.83	-0.04	1.08	-0.02	1	73	65
2268_klimt.jpg	2268	klimt	objects	satellite dish	0.358441925053205	0.327078963264119	0.314479111682677	0.404262962962963	31.3326740740741	77.5056756236773	51.40728	0.0758703703703705	0.187675788586454	17.98236	17.63325	2.41	1.71	1.78	1.49	6.41	2.09	2.38	1.67	3.53	1.65	-0.74	0.67	-0.62	0.55	0.12	0.77	-0.61	0.64	-0.63	0.83	76	68
2268_munch.jpg	2268	munch	objects	satellite dish	0.338126133751125	0.325715688421187	0.336158177827688	0.407311111111111	27.3635296296296	67.1809063960573	47.66579	0.0594444444444446	0.14594358666594	17.27046	16.67459	2.91	2.01	2.22	1.86	6.74	1.74	2.66	1.98	3.9	1.61	-0.49	0.86	-0.44	0.66	0.18	0.76	-0.48	0.92	-0.52	0.97	89	80
2268_pointilism.jpg	2268	pointilism	objects	satellite dish	0.254796590170937	0.382942359471677	0.362261050357387	0.4097	26.3819481481482	64.393332067728	51.24346	0.144666666666666	0.353103897160522	17.79292	17.28761	3.03	1.9	2.22	1.84	6.39	2.11	3.02	1.79	4.17	1.65	-0.43	0.8	-0.41	0.79	-0.09	1.02	-0.23	0.95	-0.34	0.91	92	82
2269_azulejos.jpg	2269	azulejos	objects	antenna	0.336770195602347	0.292254775867041	0.370975028530716	0.118118518518519	13.7835	116.692117145366	110.975	0.0478703703703704	0.405274049918475	18.08783	17.25978	2.43	1.59	1.86	1.56	5.13	2.48	2.33	1.82	3.62	1.76	-0.76	0.62	-0.57	0.56	-0.61	1.13	-0.64	0.8	-0.63	0.96	76	68
2269_klimt.jpg	2269	klimt	objects	antenna	0.424769785990705	0.30465245931366	0.270577754695692	0.138281481481481	11.9020925925926	86.0714859652882	96.33071	0.0510370370370371	0.36908077994429	17.99175	17.42063	3.04	1.83	2.23	1.55	5.81	2.25	2.9	1.8	4.04	1.43	-0.55	0.82	-0.49	0.65	-0.38	1.11	-0.43	0.85	-0.51	0.96	83	72
2269_munch.jpg	2269	munch	objects	antenna	0.408374272658325	0.286363498552379	0.305262228789376	0.132374074074074	11.6360703703704	87.9029406004309	92.79514	0.0502592592592594	0.379676002350243	17.21305	16.2879	2.5	1.58	1.96	1.54	5.11	2.41	2.43	1.75	3.68	1.55	-0.68	0.59	-0.51	0.53	-0.64	1.21	-0.56	0.68	-0.64	0.93	76	68
2269_pointilism.jpg	2269	pointilism	objects	antenna	0.293206399002714	0.365715817625924	0.341077783371448	0.151488888888889	11.8955074074074	78.5239597085717	93.20402	0.0529814814814815	0.349738399100289	17.739	17.10717	3.58	1.98	2.75	2.12	5.66	2.1	3.49	2.03	4.58	1.43	-0.28	0.84	-0.24	0.72	-0.44	1.05	-0.1	0.89	-0.13	0.91	73	64
2270_azulejos.jpg	2270	azulejos	objects	hat stand	0.366323489850807	0.289401854493287	0.344274655655839	0.0783888888888889	9.99924074074073	127.559414127097	107.3069	0.0402962962962959	0.514056224899594	17.5201	16.68141	2.87	1.8	2.3	1.85	6.08	1.88	2.68	1.78	4.16	1.34	-0.55	0.72	-0.39	0.69	-0.27	0.76	-0.52	0.76	-0.39	0.68	84	75
2270_klimt.jpg	2270	klimt	objects	hat stand	0.493238445221498	0.286156146288656	0.220605408489852	0.0878333333333333	9.54830370370371	108.709340080118	98.84906	0.0422777777777773	0.481340923466156	17.76106	17.50734	3	1.58	2.12	1.39	6.12	2	2.49	1.56	4.09	1.3	-0.46	0.72	-0.42	0.7	-0.16	0.92	-0.52	0.77	-0.35	0.71	78	70
2270_munch.jpg	2270	munch	objects	hat stand	0.465028819832329	0.272067700185801	0.26290347998185	0.0883777777777778	9.30610370370371	105.299136702707	89.91886	0.0355740740740738	0.402522839661383	16.98386	16.2106	2.91	1.67	2.21	1.6	6.19	1.94	2.62	1.49	4.03	1.25	-0.52	0.68	-0.46	0.57	-0.02	0.65	-0.57	0.61	-0.43	0.63	89	79
2270_pointilism.jpg	2270	pointilism	objects	hat stand	0.392282386946121	0.347565966044931	0.260151647008933	0.0907259259259259	8.49094444444444	93.5889532984977	89.05681	0.0404629629629626	0.44599118223383	17.24775	16.62163	2.92	1.85	2.31	1.77	6.09	2	2.75	1.76	3.97	1.4	-0.52	0.71	-0.45	0.57	-0.09	0.8	-0.52	0.68	-0.44	0.64	101	94
2271_azulejos.jpg	2271	azulejos	objects	wardrobe	0.355724330846584	0.325216055983311	0.3190596131701	0.56162962962963	73.7093703703704	131.241954629385	74.77026	0.257185185185183	0.457926668425213	18.20683	17.69846	3.04	1.83	2.31	1.77	4.76	2.23	2.82	1.9	3.99	1.46	-0.55	0.87	-0.48	0.69	-0.96	1.09	-0.47	0.78	-0.56	0.88	85	74
2271_klimt.jpg	2271	klimt	objects	wardrobe	0.498159751376633	0.314815811574977	0.187024437048389	0.564274074074074	77.943137037037	138.129927668456	65.28159	0.247388888888886	0.438419732990267	18.35338	18.67978	3.36	1.76	2.41	1.68	4.87	2.12	2.92	1.8	4.21	1.35	-0.18	0.95	-0.23	0.85	-0.77	1.05	-0.19	1	-0.36	0.9	92	84
2271_munch.jpg	2271	munch	objects	wardrobe	0.427531536123841	0.30419331470632	0.268275149169837	0.561425925925926	77.9489962962963	138.841105650295	56.56625	0.140833333333332	0.250849358445754	17.00087	16.82194	3.7	2.02	2.89	2.09	6.44	1.85	3.56	1.96	4.61	1.57	-0.11	1.02	-0.07	0.97	0.07	0.81	0.09	1.07	-0.13	1.1	94	85
2271_pointilism.jpg	2271	pointilism	objects	wardrobe	0.376690056958571	0.389365285434744	0.233944657606683	0.56857037037037	72.4787185185185	127.475370324531	63.26406	0.223907407407405	0.393807730890989	17.73855	17.53948	2.75	1.76	1.96	1.61	5.6	2.17	2.83	1.72	4.14	1.45	-0.55	0.77	-0.55	0.63	-0.63	1.12	-0.4	0.83	-0.4	0.87	80	71
2272_azulejos.jpg	2272	azulejos	objects	harp	0.336108824356604	0.302649965859227	0.361241209784231	0.18667037037037	22.2012111111111	118.932699748021	100.0591	0.0865925925925917	0.463879684926882	17.97557	17.22416	4.1	1.81	3.09	1.82	6.92	1.47	3.4	1.91	5	1.3	0.25	0.79	0.19	0.82	0.3	0.54	0.08	0.79	0.29	0.76	80	72
2272_klimt.jpg	2272	klimt	objects	harp	0.473501496567262	0.304371991620957	0.222126511811793	0.205196296296296	22.5095074074074	109.697435156941	86.93221	0.0984074074074065	0.47957691821742	18.28646	18.19068	4.45	1.93	3.42	2.08	7.32	1.02	3.76	1.97	5.19	1.36	0.59	0.75	0.39	0.79	0.39	0.44	0.23	0.89	0.47	0.68	76	67
2272_munch.jpg	2272	munch	objects	harp	0.419226125787354	0.293775850623229	0.286998023589437	0.2031	21.6292592592593	106.495614275033	78.23374	0.0729444444444439	0.359155314842166	17.19977	16.54379	4.54	2.09	3.63	2.37	7.25	1.42	4.14	2.05	5.38	1.6	0.47	0.93	0.32	0.92	0.53	0.66	0.36	0.83	0.53	0.88	104	97
2272_pointilism.jpg	2272	pointilism	objects	harp	0.316996448605342	0.390310088326618	0.292693463068043	0.207711111111111	20.1227925925926	96.8787489747156	82.94563	0.0877222222222214	0.422328019685456	17.76382	17.14818	4.32	2.11	3.34	2.26	7.35	1.03	3.89	1.99	5.18	1.51	0.38	0.93	0.28	0.88	0.44	0.4	0.23	0.83	0.38	0.79	94	85
2273_azulejos.jpg	2273	azulejos	objects	hair dryer	0.33051494663806	0.295058104322519	0.374426949039476	0.192933333333333	24.6839851851852	127.94048990248	99.62291	0.102425925925926	0.530887660293327	17.80649	17.12185	3.06	1.85	2.29	1.78	6.44	1.82	2.73	1.69	4.14	1.4	-0.43	0.7	-0.4	0.57	0.01	0.77	-0.41	0.63	-0.35	0.76	90	81
2273_klimt.jpg	2273	klimt	objects	hair dryer	0.458419936793984	0.297686905493923	0.243893157712106	0.208974074074074	24.4319481481481	116.9137762969	81.74358	0.0921111111111109	0.440777697038441	18.00482	17.97738	2.8	1.78	2.14	1.71	6.56	1.66	2.84	1.75	3.88	1.75	-0.6	0.69	-0.53	0.56	0.16	0.59	-0.43	0.73	-0.49	0.85	104	97
2273_munch.jpg	2273	munch	objects	hair dryer	0.404894684298666	0.282204519999607	0.312900795701729	0.209081481481481	25.1505703703704	120.290760291929	79.69927	0.0766481481481481	0.366594629065401	16.88608	16.35376	2.55	1.59	2.05	1.59	6.54	1.7	2.58	1.77	4	1.25	-0.74	0.67	-0.52	0.58	0.04	0.74	-0.52	0.63	-0.48	0.69	91	82
2273_pointilism.jpg	2273	pointilism	objects	hair dryer	0.270662647241704	0.387382175727279	0.341955177031009	0.213362962962963	23.3282185185185	109.335838772393	82.79051	0.0981666666666666	0.46009234828496	17.53271	17.13098	3.74	2.09	2.78	2.14	6.67	1.78	3.29	2.04	4.73	1.46	-0.16	0.84	-0.21	0.74	0.18	0.84	-0.21	0.97	-0.08	0.87	72	63
2274_azulejos.jpg	2274	azulejos	objects	towel	0.399413567204751	0.313950297895126	0.28663613490007	0.321455555555556	42.8610740740741	133.334370283318	67.74345	0.148111111111111	0.460751443088727	17.83333	17.26012	2.63	1.53	1.92	1.28	3.89	2.07	2.56	1.53	3.66	1.34	-0.67	0.92	-0.56	0.74	-1.57	1.28	-0.52	0.91	-0.69	0.93	89	82
2274_klimt.jpg	2274	klimt	objects	towel	0.520408519547827	0.310397632124701	0.169193848327472	0.336192592592593	44.2336333333333	131.572302031463	72.29428	0.18798148148148	0.559148195478778	18.36497	18.69997	2.86	1.85	2.03	1.61	4.62	2.31	2.76	1.82	4.09	1.36	-0.46	0.76	-0.47	0.59	-1.21	1.27	-0.42	0.83	-0.38	0.75	76	67
2274_munch.jpg	2274	munch	objects	towel	0.498083974641733	0.282158420537377	0.21975760482089	0.333218518518519	42.9743333333333	128.967422112061	57.47432	0.110148148148148	0.33055830341562	17.04812	16.68387	2.76	1.84	2.2	1.67	4.39	2.2	2.76	1.82	3.87	1.43	-0.51	0.79	-0.39	0.64	-1.34	1.18	-0.4	0.76	-0.51	0.8	76	67
2274_pointilism.jpg	2274	pointilism	objects	towel	0.446135134601479	0.354417301613259	0.199447563785262	0.338574074074074	39.8423592592593	117.676934857518	61.58416	0.131833333333333	0.389378110813323	17.60493	17.30551	2.59	1.53	1.89	1.4	4.44	2.11	2.48	1.74	4	1.42	-0.61	0.66	-0.5	0.56	-1	0.92	-0.52	0.71	-0.32	0.81	75	67
2275_azulejos.jpg	2275	azulejos	objects	vacuum cleaner	0.296990550493015	0.291493274989894	0.411516174517113	0.2005	29.3502	146.385037406484	99.96892	0.105018518518518	0.5237831347557	17.91946	17.13189	3.34	1.88	2.31	1.86	7.51	0.85	3.02	1.76	4.21	1.58	-0.18	0.82	-0.36	0.72	0.54	0.47	-0.27	0.94	-0.32	0.92	98	89
2275_klimt.jpg	2275	klimt	objects	vacuum cleaner	0.477686477108471	0.291322615354001	0.23099090753753	0.232866666666667	27.7930111111111	119.35160797786	93.03954	0.107851851851851	0.46314851926074	18.25639	18.08195	3.02	1.93	2.29	1.79	6.88	1.76	3.13	1.96	4.03	1.72	-0.45	0.78	-0.45	0.65	0.32	0.62	-0.27	0.83	-0.45	1	101	94
2275_munch.jpg	2275	munch	objects	vacuum cleaner	0.396748926700257	0.283277150660107	0.319973922639613	0.224507407407407	28.4906777777778	126.903063497039	86.05373	0.0905370370370364	0.403269709817375	17.21521	16.60312	3.19	1.92	2.18	1.89	7.2	1.59	2.58	1.86	3.81	1.55	-0.3	0.86	-0.49	0.7	0.43	0.66	-0.54	0.78	-0.6	0.98	89	80
2275_pointilism.jpg	2275	pointilism	objects	vacuum cleaner	0.262115462831374	0.402369453698974	0.335515083469626	0.238203703703704	26.4122592592593	110.880976444064	88.58278	0.0943148148148141	0.395941848713361	17.70393	17.13456	2.89	1.81	1.97	1.52	7	1.8	2.92	1.79	3.93	1.36	-0.45	0.76	-0.48	0.64	0.41	0.57	-0.27	0.73	-0.43	0.78	76	68
2276_azulejos.jpg	2276	azulejos	objects	case	0.36607492571502	0.296119123129088	0.337805951155827	0.312722222222222	39.0875296296296	124.991212175046	91.99356	0.169092592592592	0.54071179013442	18.29126	17.64278	3.26	1.72	2.27	1.56	6.1	1.77	2.8	1.71	4.15	1.35	-0.3	0.7	-0.41	0.55	-0.16	0.72	-0.38	0.65	-0.33	0.69	94	85
2276_klimt.jpg	2276	klimt	objects	case	0.503228206059978	0.304517459923358	0.192254334016647	0.328877777777778	41.4309814814815	125.976834802978	75.84279	0.178722222222221	0.543430521301391	18.44291	18.54514	2.95	1.7	2.08	1.59	6.4	1.75	3.12	1.8	4.17	1.41	-0.37	0.77	-0.44	0.59	-0.13	0.73	-0.17	0.84	-0.26	0.78	78	69
2276_munch.jpg	2276	munch	objects	case	0.449212862536201	0.284376550105147	0.266410587358641	0.328688888888889	39.8126481481482	121.125628197327	63.20694	0.11437037037037	0.347959344646519	17.31705	16.90729	3.45	1.96	2.51	2.02	6.5	1.76	3.05	2.03	4.42	1.36	-0.29	0.71	-0.36	0.62	0.16	0.6	-0.38	0.75	-0.23	0.65	76	67
2276_pointilism.jpg	2276	pointilism	objects	case	0.377813529630809	0.379351325368073	0.242835145001119	0.333622222222222	36.3352407407407	108.911332400808	71.39528	0.16174074074074	0.484802060436508	17.89093	17.5339	3.09	1.46	2.14	1.2	5.78	2.11	2.72	1.46	4.15	1.38	-0.39	0.61	-0.42	0.46	-0.25	0.74	-0.39	0.76	-0.23	0.75	78	71
2277_azulejos.jpg	2277	azulejos	objects	road sign	0.376007671902904	0.297232865339343	0.326759462757817	0.177637037037037	22.0872148148148	124.339018389558	98.59178	0.0908333333333332	0.511342312664192	18.15303	17.43824	2.86	1.81	2.31	1.7	5.16	2.27	2.7	1.79	3.76	1.48	-0.52	0.71	-0.34	0.59	-0.72	1.08	-0.42	0.72	-0.67	0.84	87	78
2277_klimt.jpg	2277	klimt	objects	road sign	0.496775383513712	0.297946925099678	0.205277691386617	0.192674074074074	21.1674703703704	109.861539348737	88.85274	0.104629629629629	0.543039483295527	18.22314	18.18423	3.61	2.21	2.71	1.94	5.29	2.4	3.37	2.03	4.08	1.63	-0.15	0.89	-0.15	0.78	-0.67	1.19	-0.07	0.96	-0.43	0.92	84	75
2277_munch.jpg	2277	munch	objects	road sign	0.47107467796173	0.276840131348128	0.25208519069016	0.188711111111111	20.0909407407407	106.464005338358	75.48681	0.0784999999999999	0.415979745642957	17.13809	16.60297	2.97	1.75	2.14	1.62	5.69	2.31	2.94	1.96	3.8	1.56	-0.44	0.73	-0.39	0.65	-0.26	0.96	-0.24	0.9	-0.5	0.85	77	69
2277_pointilism.jpg	2277	pointilism	objects	road sign	0.397195157078849	0.347992599041551	0.254812243879597	0.203207407407407	18.8721814814815	92.8715233477928	79.88247	0.0906666666666665	0.44617796085007	17.72439	17.2943	2.85	1.82	2.32	1.73	5.63	2.14	2.9	1.64	3.97	1.51	-0.54	0.71	-0.4	0.59	-0.41	1.14	-0.35	0.73	-0.48	0.84	101	94
2278_azulejos.jpg	2278	azulejos	objects	toy car	0.385916312776591	0.303425234252184	0.310658452971228	0.354944444444444	46.8436259259259	131.974529138624	83.05441	0.181185185185184	0.510460687640212	18.19798	17.4986	3.51	1.93	2.85	2.23	6.71	1.49	3.34	2.22	4.62	1.54	-0.17	0.75	-0.03	1.02	0.11	0.78	-0.05	0.96	0	0.88	86	77
2278_klimt.jpg	2278	klimt	objects	toy car	0.51384634254997	0.302078282074345	0.184075375375685	0.366918518518519	47.9188518518519	130.598074050147	77.9616	0.191240740740739	0.521207655347838	18.47761	18.63353	3.7	2.14	2.99	2.14	7.04	1.62	3.65	2.17	4.85	1.78	-0.1	0.96	-0.06	0.86	0.34	0.6	0.04	0.99	0.13	1.08	83	72
2278_munch.jpg	2278	munch	objects	toy car	0.475939568984398	0.280529515663336	0.243530915352267	0.36617037037037	47.1017518518518	128.633433131714	66.41505	0.119981481481481	0.327665729371067	17.43702	16.90634	4.3	2.05	3.35	2.15	7.1	1.43	3.77	1.97	5.24	1.6	0.28	1.01	0.24	0.96	0.46	0.63	0.16	1.01	0.37	1.03	79	70
2278_pointilism.jpg	2278	pointilism	objects	toy car	0.390689641508562	0.372659987017822	0.236650371473615	0.375122222222222	44.0490814814815	117.425945124058	71.90044	0.172018518518517	0.45856659064206	17.92111	17.55621	3.94	2.03	2.84	1.99	7.04	1.37	3.68	1.87	4.98	1.41	0.09	0.96	-0.06	0.97	0.43	0.41	0.1	0.9	0.25	0.92	94	83
2279_azulejos.jpg	2279	azulejos	objects	car radio	0.334884048533458	0.308081211988352	0.357034739478131	0.231892592592593	36.3153222222222	156.604063183786	85.60203	0.121222222222222	0.522751593170529	17.79487	17.22758	2.85	1.82	2.23	1.64	4.19	2.26	2.87	1.7	3.98	1.61	-0.56	0.8	-0.49	0.57	-1.22	1.25	-0.4	0.77	-0.4	0.91	105	98
2279_klimt.jpg	2279	klimt	objects	car radio	0.516359760665856	0.28203777339119	0.201602465942972	0.258622222222222	35.7249037037037	138.135475740391	85.35535	0.114055555555555	0.441012201409176	18.03041	18.1874	3.13	1.8	2.34	1.69	3.88	2.36	2.96	1.82	3.8	1.59	-0.25	0.86	-0.16	1.05	-1.4	1.49	-0.18	0.98	-0.45	0.96	90	82
2279_munch.jpg	2279	munch	objects	car radio	0.429615125250579	0.273529948284557	0.296854926464833	0.260425925925926	37.4615703703704	143.847315650999	79.49991	0.0904814814814818	0.347436535589847	16.88035	16.48446	2.6	1.66	2.07	1.71	4.36	2.43	2.5	1.62	3.77	1.56	-0.61	0.7	-0.46	0.64	-1.04	1.43	-0.46	0.8	-0.61	0.94	86	78
2279_pointilism.jpg	2279	pointilism	objects	car radio	0.259554189553631	0.41392324154278	0.326522568903567	0.260825925925926	35.3895592592593	135.682674694347	82.37853	0.098851851851852	0.37899549862971	17.55498	17.26447	2.76	1.59	1.93	1.46	4.59	2.36	2.76	1.65	4.18	1.35	-0.51	0.71	-0.5	0.64	-1.25	1.39	-0.41	0.85	-0.35	0.89	74	65
2280_azulejos.jpg	2280	azulejos	objects	porcelain doll	0.334814371920014	0.309858453050636	0.355327175029224	0.326214814814815	38.0949481481481	116.778718862826	95.34228	0.165240740740739	0.506539658030378	18.34575	17.66328	2.87	2.03	2.29	1.85	5.87	1.7	3.59	2.05	3.36	1.82	-0.6	0.94	-0.41	0.87	-0.46	0.82	0.14	1.33	-1.01	1.25	87	78
2280_klimt.jpg	2280	klimt	objects	porcelain doll	0.489033677750661	0.309819030783291	0.201147291466048	0.336822222222222	39.4092740740741	117.003188845638	80.25694	0.184537037037035	0.547876668645945	18.47999	18.43419	3.43	2.22	2.65	2.04	6.14	1.91	3.69	1.98	4.02	1.76	-0.19	1.06	-0.14	0.91	-0.31	1.05	0.25	1.01	-0.46	1.06	93	84
2280_munch.jpg	2280	munch	objects	porcelain doll	0.418966513341865	0.301049873771449	0.279983612886687	0.336351851851852	38.0788814814815	113.211451852668	69.15146	0.139962962962962	0.416120684908878	17.39382	16.94674	4.03	2.24	3.05	2.19	6.37	1.75	4.14	2.09	4.62	1.93	0.11	1.24	0.05	1.18	-0.06	1.08	0.45	1.13	-0.12	1.32	78	69
2280_pointilism.jpg	2280	pointilism	objects	porcelain doll	0.32930989796587	0.391588382408958	0.279101719625172	0.343822222222222	34.194237037037	99.4532488796966	74.78477	0.162666666666665	0.473112719751806	17.93144	17.40691	3.26	2.09	2.54	2.03	6.83	1.33	3.53	2.24	4.37	1.74	-0.26	1.06	-0.19	0.86	0.34	0.47	0.09	1.06	-0.15	1.23	76	68
2281_azulejos.jpg	2281	azulejos	objects	baseball	0.318048666891524	0.329326171186325	0.352625161922146	0.598651851851852	51.3202740740741	85.7264099581776	71.42468	0.275648148148146	0.460448167487436	18.46862	17.89746	3.75	1.92	2.92	1.94	5.62	2.18	3.44	1.87	4.82	1.23	-0.06	0.81	-0.08	0.77	-0.48	1.15	-0.1	0.77	0	0.9	87	77
2281_klimt.jpg	2281	klimt	objects	baseball	0.426933418974751	0.32770797807886	0.245358602946387	0.610211111111111	61.2509703703704	100.37668809216	55.41624	0.213611111111109	0.350060998925687	18.54062	18.74954	3.68	2.03	2.82	2.11	4.85	2.52	3.31	1.87	4.46	1.59	-0.15	0.89	-0.11	0.91	-0.86	1.22	-0.17	0.84	-0.21	0.8	72	63
2281_munch.jpg	2281	munch	objects	baseball	0.38523954714156	0.317693555549807	0.29706689730863	0.606333333333333	52.8135925925926	87.1032313236821	41.68504	0.17761111111111	0.292926516400951	17.37613	16.9816	3.65	1.83	2.82	1.86	6.53	2.06	3.31	2.01	4.77	1.33	-0.07	0.86	-0.05	0.77	0.14	0.71	-0.11	0.92	0.13	0.8	77	70
2281_pointilism.jpg	2281	pointilism	objects	baseball	0.305596470746659	0.372901507129526	0.321502022123813	0.617355555555556	48.8845259259259	79.1837466853845	49.563	0.303351851851849	0.49137300073191	17.98607	17.52859	3.57	1.83	2.85	1.79	5.25	2.33	3.4	1.93	4.63	1.6	-0.12	0.97	0.03	0.89	-0.91	1.38	0.02	0.96	-0.08	1.05	65	57
2282_azulejos.jpg	2282	azulejos	objects	hockey stick	0.414170297354937	0.28995874465253	0.295870957992526	0.0605851851851852	5.72091481481482	94.427619513388	106.0655	0.0297592592592593	0.491196967844481	16.89404	16.12722	3	1.56	1.94	1.13	6.74	1.57	2.44	1.49	4.1	1.23	-0.47	0.77	-0.49	0.51	0.24	0.49	-0.51	0.67	-0.38	0.71	78	70
2282_klimt.jpg	2282	klimt	objects	hockey stick	0.438328789757426	0.302407890016621	0.259263320225949	0.0640037037037037	5.55350000000001	86.7684161796192	98.20268	0.0311111111111112	0.486082981308953	17.0774	16.67881	3.06	1.89	2.3	1.71	6.79	1.59	2.88	1.71	4.03	1.73	-0.43	0.74	-0.43	0.62	0.28	0.55	-0.44	0.69	-0.36	0.89	104	97
2282_munch.jpg	2282	munch	objects	hockey stick	0.39777697891733	0.299490436642208	0.302732584440449	0.0637037037037037	5.03906296296296	79.1015697674419	86.23279	0.0300740740740741	0.472093023255815	16.14178	15.49422	3.03	1.72	2.29	1.79	7.11	1.33	2.72	1.74	4.18	1.45	-0.44	0.79	-0.36	0.68	0.33	0.6	-0.41	0.84	-0.28	0.86	93	84
2282_pointilism.jpg	2282	pointilism	objects	hockey stick	0.362798084950596	0.349017339166543	0.288184575882848	0.0683222222222222	5.16945925925927	75.6629262210658	90.34618	0.0295555555555556	0.432590665148806	16.82076	16.25651	3.29	1.98	2.46	1.88	6.99	1.49	2.99	1.95	4.72	1.42	-0.34	0.91	-0.31	0.73	0.31	0.64	-0.28	0.89	-0.03	0.94	92	83
2283_azulejos.jpg	2283	azulejos	objects	ski sticks	0.351069209794493	0.286872861879194	0.362057928326285	0.0553296296296296	6.91307407407407	124.943436642346	115.2285	0.0328518518518515	0.593747908159843	17.06691	16.1417	2.68	1.78	2.04	1.79	6.22	2.18	2.25	1.76	4.01	1.53	-0.6	0.84	-0.54	0.69	0.02	1	-0.73	0.79	-0.46	0.92	79	71
2283_klimt.jpg	2283	klimt	objects	ski sticks	0.452235704994662	0.291029228808328	0.256735066197008	0.0638962962962963	6.23399259259259	97.5642244377464	103.2878	0.0342037037037033	0.535300255042887	17.15924	16.89667	2.62	1.59	2.13	1.61	6.15	2.17	2.5	1.62	4.06	1.55	-0.74	0.73	-0.55	0.72	-0.11	1.11	-0.69	0.84	-0.41	0.99	92	82
2283_munch.jpg	2283	munch	objects	ski sticks	0.377889803555443	0.304010390848308	0.31809980559624	0.0640888888888889	5.49842592592591	85.7937471104947	89.95197	0.032407407407407	0.505663430420706	16.25998	15.45464	2.81	1.5	2.1	1.48	6.65	1.8	2.34	1.52	4.1	1.33	-0.52	0.97	-0.44	0.91	0.14	1.06	-0.58	1.11	-0.3	0.85	79	71
2283_pointilism.jpg	2283	pointilism	objects	ski sticks	0.276971765175174	0.378807518911351	0.344220715913473	0.0649296296296296	5.8741962962963	90.470195653414	97.30267	0.0358703703703699	0.552449945810272	16.76038	16.02849	2.75	1.78	2.1	1.63	6.49	1.98	2.42	1.64	4.12	1.59	-0.64	0.82	-0.52	0.57	-0.01	0.82	-0.69	0.83	-0.39	0.88	84	75
2284_azulejos.jpg	2284	azulejos	objects	drum set	0.349777764445754	0.320379205136315	0.329843030417934	0.363255555555556	34.5869407407407	95.2137970411607	89.98463	0.157444444444443	0.433426115682253	18.64339	17.88208	4.67	2.08	3.35	2.18	7.2	1.51	4.17	2.03	5.6	1.47	0.49	0.98	0.16	0.95	0.49	0.75	0.43	1.06	0.66	0.91	81	72
2284_klimt.jpg	2284	klimt	objects	drum set	0.43776795174583	0.317793796717271	0.244438251536901	0.380344444444444	34.5670444444444	90.8835266279104	79.00224	0.184499999999998	0.485086617393586	18.70518	18.65371	4.51	2.13	3.65	2.21	7.25	1.28	4.2	1.95	5.29	1.53	0.46	1.04	0.52	1.17	0.47	0.45	0.58	1.07	0.46	0.99	92	83
2284_munch.jpg	2284	munch	objects	drum set	0.409203775549689	0.306587699183795	0.284208525266519	0.374840740740741	31.2924185185185	83.4819034256524	67.63259	0.168666666666665	0.449968875670652	17.85738	17.36981	4.76	1.92	3.85	2.31	7.64	0.76	4.44	1.96	5.57	1.49	0.71	0.92	0.62	1	0.6	0.37	0.66	1.02	0.7	0.89	88	79
2284_pointilism.jpg	2284	pointilism	objects	drum set	0.33538469779777	0.370262167617804	0.294353134584426	0.393392592592593	29.9221185185185	76.0617232808616	69.91338	0.167592592592591	0.426018678918427	18.18539	17.58512	5.02	1.95	3.88	2.21	7.38	1.3	4.49	1.94	5.49	1.39	0.92	0.94	0.8	1.04	0.61	0.45	0.79	1.02	0.74	0.81	89	81
2285_azulejos.jpg	2285	azulejos	objects	battery	0.33746757632899	0.323434938020066	0.339097485650946	0.388462962962963	58.7527666666667	151.244191257091	78.37505	0.195777777777775	0.503980550126323	18.07887	17.4408	3.3	1.74	2.29	1.66	5.18	2.41	2.86	1.62	4.13	1.5	-0.22	0.9	-0.45	0.66	-0.67	1.3	-0.35	0.93	-0.38	1.06	113	106
2285_klimt.jpg	2285	klimt	objects	battery	0.527670096353524	0.297458115530363	0.174871788116114	0.398644444444444	59.6914037037037	149.735947748853	71.36574	0.158870370370369	0.398526487912737	18.30013	18.64348	3.45	1.97	2.57	1.88	6.52	1.93	3.12	1.91	4.39	1.58	-0.14	0.87	-0.12	0.87	0.09	0.69	-0.11	0.9	-0.13	0.93	82	75
2285_munch.jpg	2285	munch	objects	battery	0.422749257875688	0.299810922112008	0.277439820012304	0.399240740740741	61.1448259259259	153.152771464354	63.52918	0.104388888888888	0.261468528224869	16.95262	16.6533	3.29	1.89	2.56	1.84	6.46	1.85	2.97	1.62	4.23	1.52	-0.26	0.8	-0.25	0.77	0.08	0.75	-0.3	0.81	-0.26	0.79	101	94
2285_pointilism.jpg	2285	pointilism	objects	battery	0.29914528165233	0.425968600302114	0.274886118045556	0.4039	56.8929518518518	140.859004337341	70.38434	0.148055555555554	0.366564881296247	17.77507	17.53926	3.47	1.87	2.53	1.75	6.69	1.8	3.3	1.88	4.49	1.31	-0.3	0.83	-0.35	0.78	0.16	0.8	-0.19	0.89	-0.21	0.82	86	75
2286_azulejos.jpg	2286	azulejos	objects	bandage	0.395292480952709	0.320591545044098	0.284115974003192	0.493922222222222	38.0129555555555	76.9614199266641	48.41526	0.158592592592592	0.321088190523323	17.91588	17.4732	2.98	1.77	2.21	1.58	5.49	2.27	2.89	1.84	3.94	1.55	-0.63	0.83	-0.5	0.74	-0.63	1.13	-0.41	1.01	-0.59	0.95	81	70
2286_klimt.jpg	2286	klimt	objects	bandage	0.46969029178202	0.317796538237571	0.212513169980408	0.4989	47.5617851851852	95.3333036383748	58.0939	0.266425925925923	0.534026710615199	18.52161	18.67922	3.32	1.91	2.55	1.95	5.29	2.04	3.33	2.2	3.84	1.68	-0.35	0.86	-0.28	0.81	-0.67	1.22	-0.17	0.99	-0.64	1.08	84	75
2286_munch.jpg	2286	munch	objects	bandage	0.432977175949677	0.309188967166706	0.257833856883616	0.496948148148148	38.1210666666667	76.7103505843072	39.55336	0.192037037037035	0.386432745051273	17.14436	16.96905	2.94	1.84	2.31	1.83	4.63	2.36	2.88	1.79	3.8	1.65	-0.47	0.84	-0.35	0.76	-1.09	1.4	-0.36	0.82	-0.62	0.96	94	85
2286_pointilism.jpg	2286	pointilism	objects	bandage	0.419237517520714	0.348096374491384	0.232666107987902	0.496492592592593	34.9300629629629	70.3536437080856	43.05353	0.246425925925924	0.49633353971936	17.79403	17.53054	2.5	1.44	1.96	1.25	4.64	2.35	2.61	1.56	3.94	1.55	-0.63	0.64	-0.47	0.5	-1.17	1.27	-0.44	0.89	-0.47	0.89	74	65
2287_azulejos.jpg	2287	azulejos	objects	cement mixer	0.389288799851872	0.312096870251708	0.298614329896421	0.367703703703704	43.0989518518519	117.211089846898	86.23143	0.170074074074073	0.462530217566475	18.19471	17.51669	2.95	1.73	2.13	1.76	6.56	1.92	2.57	1.74	4	1.47	-0.45	0.69	-0.48	0.73	0.18	0.77	-0.46	0.78	-0.5	0.94	77	69
2287_klimt.jpg	2287	klimt	objects	cement mixer	0.464512544778799	0.31029657617629	0.225190879044911	0.411611111111111	43.5703925925926	105.853295541459	85.22	0.20085185185185	0.487965087506182	18.49837	18.52641	3.34	1.97	2.29	1.78	6.7	1.87	3.1	1.84	4.36	1.39	-0.3	0.82	-0.35	0.78	0.25	0.61	-0.21	0.81	-0.22	0.77	79	72
2287_munch.jpg	2287	munch	objects	cement mixer	0.45219492080059	0.293930615490753	0.253874463708657	0.406618518518519	41.9736555555556	103.226128776631	74.24828	0.125759259259259	0.309280698079006	17.46498	16.87142	3.22	1.86	2.23	1.65	6.89	1.82	2.77	1.69	4.21	1.3	-0.29	0.77	-0.3	0.78	0.23	0.72	-0.37	0.79	-0.31	0.79	64	56
2287_pointilism.jpg	2287	pointilism	objects	cement mixer	0.412028386667377	0.357698127323087	0.230273486009535	0.413811111111111	38.4579444444445	92.9359879708938	73.53152	0.169018518518517	0.408443644890759	17.84093	17.375	3.43	2.11	2.45	2.06	7.25	1.12	3.05	2.1	4.5	1.51	-0.23	0.95	-0.35	0.72	0.48	0.43	-0.31	0.83	-0.14	0.93	87	78
2288_azulejos.jpg	2288	azulejos	objects	bicycle	0.321941917470964	0.305345863240125	0.372712219288823	0.244737037037037	25.8589925925926	105.660315682743	107.4482	0.0967222222222222	0.395208765265818	18.57021	17.83959	4.43	2.05	3.46	2.16	7.49	1.12	3.49	1.85	5.39	1.51	0.56	1.02	0.46	1.14	0.53	0.52	0.08	0.95	0.56	0.84	79	70
2288_klimt.jpg	2288	klimt	objects	bicycle	0.42744304907269	0.309236463507451	0.263320487419774	0.281022222222222	25.2223222222222	89.7520559860826	93.71796	0.109629629629629	0.390110179766988	18.69017	18.33557	4.46	2.18	3.69	2.33	7.49	1.11	4.07	2.11	5.41	1.5	0.43	1	0.42	1.03	0.67	0.52	0.36	1.01	0.55	0.9	106	99
2288_munch.jpg	2288	munch	objects	bicycle	0.381183610644091	0.305329443380669	0.313486945975144	0.27727037037037	23.7640259259259	85.7070515474934	85.17017	0.104851851851852	0.378157434246557	18.06781	17.35575	3.82	1.9	2.9	2.03	7.65	0.82	3.62	1.86	5.05	1.57	0.09	0.81	-0.01	0.75	0.61	0.43	0.11	0.8	0.33	0.87	88	79
2288_pointilism.jpg	2288	pointilism	objects	bicycle	0.272419122470928	0.390885063409615	0.336695814119388	0.288462962962963	23.2352555555556	80.5484881556141	87.24456	0.102185185185185	0.354240225974192	18.20759	17.55365	4.29	1.86	3.57	2.17	7.34	1.37	3.8	1.88	5.22	1.31	0.39	0.91	0.53	1.31	0.59	0.53	0.31	0.99	0.5	0.89	76	68
2289_azulejos.jpg	2289	azulejos	objects	foosball table	0.32653892035237	0.313501926493948	0.359959153153576	0.297011111111111	32.6662444444444	109.983240432457	93.93041	0.143981481481481	0.484767997206737	18.26022	17.63023	3.33	1.75	2.48	1.67	6.31	1.72	3.33	1.82	4.59	1.29	-0.29	0.84	-0.28	0.75	-0.04	0.7	-0.11	0.83	-0.06	0.82	93	83
2289_klimt.jpg	2289	klimt	objects	foosball table	0.463649440180061	0.310405109064929	0.225945450755004	0.316814814814815	34.909637037037	110.189408463877	78.3189	0.119388888888889	0.37684124386252	18.24457	18.16179	3.42	2.05	2.68	1.93	6.91	1.4	3.43	2.23	4.81	1.55	-0.23	0.82	-0.15	0.78	0.19	0.6	-0.07	0.87	0.1	0.79	65	57
2289_munch.jpg	2289	munch	objects	foosball table	0.402504692253145	0.29886594003221	0.2986293677146	0.314692592592593	33.1096888888889	105.212800263632	70.59116	0.0874444444444445	0.277872585827439	17.0902	16.65579	3.25	1.88	2.37	1.85	6.84	1.4	3.08	1.92	4.4	1.47	-0.33	0.71	-0.31	0.76	0.22	0.47	-0.21	0.87	-0.13	0.76	89	80
2289_pointilism.jpg	2289	pointilism	objects	foosball table	0.315269982620355	0.394280407226896	0.290449610152706	0.322522222222222	31.1343592592593	96.5339970831754	76.98346	0.117611111111111	0.364660488510696	17.83996	17.35664	3.17	1.96	2.33	1.93	6.73	1.84	3.24	2.08	4.67	1.47	-0.25	0.87	-0.23	0.82	0.28	0.66	-0.06	0.82	0.14	0.74	75	67
2290_azulejos.jpg	2290	azulejos	objects	binocular	0.326750297401563	0.31132311904518	0.361926583553166	0.3222	53.6448222222222	166.495413476791	77.76926	0.179222222222221	0.556245258293672	18.0086	17.33199	3.21	1.8	2.42	1.74	7.08	1.67	2.76	1.72	4.49	1.47	-0.27	0.75	-0.28	0.61	0.46	0.47	-0.34	0.73	-0.17	0.85	78	70
2290_klimt.jpg	2290	klimt	objects	binocular	0.524807578445143	0.290435815601059	0.184756605953798	0.33947037037037	52.3585777777778	154.236075804358	74.49934	0.17424074074074	0.513272308716189	18.27767	18.41065	4	2.22	3.12	2.28	7.44	1.07	3.59	2.27	5.08	1.54	0.18	0.98	0.15	0.87	0.52	0.36	0.08	0.93	0.35	0.69	68	60
2290_munch.jpg	2290	munch	objects	binocular	0.420957333560636	0.286349093595782	0.292693572843584	0.338159259259259	55.0685703703704	162.84803347097	64.98534	0.118129629629629	0.349331347272269	17.01711	16.68258	3.68	1.92	2.79	1.99	7.24	1.44	3.28	1.9	4.57	1.46	-0.03	0.78	-0.12	0.74	0.56	0.52	-0.13	0.82	0.02	0.79	117	110
2290_pointilism.jpg	2290	pointilism	objects	binocular	0.25400972870615	0.424608593539817	0.321381677754034	0.343485185185185	52.8915296296296	153.984893412838	71.38811	0.155092592592592	0.451526293656525	17.76076	17.31037	3.67	1.96	2.78	2.18	7.23	1.29	3.45	2	4.76	1.16	-0.11	0.87	-0.13	0.8	0.46	0.5	0	0.81	0.04	0.74	91	82
2291_azulejos.jpg	2291	azulejos	objects	bowling pin	0.32166059288944	0.316054568991243	0.362284838119398	0.158625925925926	17.2869555555556	108.979383128254	86.58521	0.0786481481481474	0.495808914520531	17.58828	16.94872	4.02	1.95	3.26	2.04	7.08	1.29	3.59	1.93	4.86	1.32	0.08	0.9	0.13	0.88	0.38	0.5	0.04	1.09	0.01	0.8	88	77
2291_klimt.jpg	2291	klimt	objects	bowling pin	0.45265603808042	0.320037572606212	0.22730638931338	0.170662962962963	17.5028074074074	102.557737798129	73.53112	0.0832037037037029	0.487532281516521	17.86925	17.97448	3.59	2.05	2.64	1.97	7.09	1.26	3.54	2.03	4.74	1.57	-0.09	0.8	-0.13	0.74	0.3	0.58	-0.03	0.85	0.05	0.76	91	82
2291_munch.jpg	2291	munch	objects	bowling pin	0.397804829788801	0.299321854028289	0.302873316182932	0.169422222222222	15.9053740740741	93.8800935641833	59.50092	0.0708148148148141	0.417978314095834	16.8175	16.44719	4.22	1.85	3.14	1.92	7.26	1.44	3.48	1.98	5.27	1.43	0.31	1.2	0.42	1.72	0.5	0.67	0.07	1.11	0.56	0.92	69	62
2291_pointilism.jpg	2291	pointilism	objects	bowling pin	0.272158229941805	0.392484157555192	0.335357612503028	0.171351851851852	14.7361296296296	85.9992434885983	63.60859	0.090574074074073	0.528585323678801	17.27707	16.81147	3.86	2.08	3.17	2.18	6.88	1.61	3.72	2.11	4.8	1.6	0.06	0.83	0.07	0.76	0.29	0.71	0.08	0.92	0.12	0.79	102	95
2292_azulejos.jpg	2292	azulejos	objects	purse	0.324179569809874	0.316359286468396	0.359461143721733	0.37277037037037	61.4903296296296	164.954981718464	80.57437	0.20172222222222	0.541143390827433	18.21098	17.49462	2.88	1.81	1.97	1.52	6.63	1.87	2.77	1.95	4.1	1.65	-0.5	0.81	-0.5	0.59	0.19	0.63	-0.38	0.81	-0.26	0.78	75	67
2292_klimt.jpg	2292	klimt	objects	purse	0.528601869618749	0.288209064957253	0.183189065423998	0.381381481481481	59.6087407407407	156.296893360395	73.56345	0.194185185185183	0.509162596020311	18.54355	18.60708	3.14	1.88	2.12	1.61	7.03	1.38	2.67	1.5	4.03	1.38	-0.42	0.8	-0.45	0.68	0.25	0.61	-0.48	0.65	-0.46	0.86	69	61
2292_munch.jpg	2292	munch	objects	purse	0.413574161705293	0.294018511118472	0.292407327176235	0.37927037037037	62.4519851851852	164.663496186635	63.72071	0.137481481481481	0.362489380193937	17.42919	16.81646	3.33	1.8	2.2	1.61	6.87	1.66	2.79	1.64	4.32	1.28	-0.29	0.78	-0.38	0.96	0.26	0.74	-0.39	0.81	-0.26	0.84	86	78
2292_pointilism.jpg	2292	pointilism	objects	purse	0.24948458152072	0.430869464720921	0.319645953758359	0.392788888888889	59.7969555555555	152.23688155922	73.05535	0.166499999999999	0.423891827671067	18.10762	17.5689	2.84	1.68	1.82	1.26	6.75	1.55	2.51	1.58	4.04	1.21	-0.58	0.68	-0.59	0.57	0.19	0.46	-0.48	0.64	-0.47	0.86	79	71
2294_azulejos.jpg	2294	azulejos	objects	bowling ball	0.2879592237689	0.326517273680858	0.385523502550238	0.526451851851852	64.5366407407408	122.587926158349	74.5065	0.288999999999997	0.548958084169346	18.28925	17.78099	4.24	2.16	3.52	2.15	4.15	2.22	4.03	1.97	5.29	1.55	0.16	1.08	0.29	1.01	-1.27	1.23	0.31	0.93	0.36	1.04	75	66
2294_klimt.jpg	2294	klimt	objects	bowling ball	0.395015101676534	0.315389783132928	0.289595115190536	0.549748148148148	69.7713740740741	126.915159803816	62.06269	0.226611111111109	0.412208957637163	18.26711	18.3993	3.97	2.13	3.05	2.1	4.12	2.11	4.2	2.14	4.64	1.66	-0.01	1.06	-0.03	1.03	-1.42	1.27	0.4	1.15	-0.12	1.06	86	75
2294_munch.jpg	2294	munch	objects	bowling ball	0.317794158619594	0.306834366478704	0.3753714749017	0.544581481481481	68.6633555555556	126.084631759353	53.19922	0.179407407407406	0.329440889027929	16.88153	16.67451	3.46	1.94	2.78	1.9	4.79	2.46	3.37	1.99	4.39	1.53	-0.22	0.91	-0.11	0.94	-0.96	1.26	-0.01	0.96	-0.19	1	94	85
2294_pointilism.jpg	2294	pointilism	objects	bowling ball	0.221968444196818	0.391774593186645	0.386256962616534	0.544707407407407	64.0145777777778	117.52103405838	62.85693	0.322166666666663	0.591449028020473	17.84291	17.55904	3.88	1.94	2.93	1.96	4.63	2.15	3.51	2.07	4.73	1.3	-0.09	0.94	-0.13	0.76	-1.14	1.22	-0.1	0.94	-0.06	0.7	83	71
2295_azulejos.jpg	2295	azulejos	objects	playpen	0.302502064079569	0.321695093454255	0.375802842466177	0.418985185185185	49.2461888888889	117.536826193802	80.44332	0.209518518518517	0.500061877906047	18.21062	17.65646	3	1.72	2.16	1.63	6.36	1.87	2.63	1.78	4.32	1.35	-0.5	0.76	-0.49	0.53	-0.04	0.82	-0.51	0.77	-0.24	0.8	86	77
2295_klimt.jpg	2295	klimt	objects	playpen	0.447237728668468	0.316444987708314	0.236317283623218	0.444551851851852	54.9329148148148	123.569195777687	69.98194	0.172351851851851	0.387697972989858	18.34329	18.5255	3.26	1.89	2.43	1.85	5.73	1.86	3.03	1.93	4.45	1.54	-0.28	0.72	-0.3	0.62	-0.29	0.77	-0.14	0.88	-0.14	0.83	77	69
2295_munch.jpg	2295	munch	objects	playpen	0.371004989561981	0.303429012078308	0.32556599835971	0.440244444444444	52.3766111111111	118.971657160164	60.7551	0.127018518518518	0.288518163309945	17.19232	16.97836	3.38	1.9	2.26	1.8	6.46	1.85	3.18	1.83	4.48	1.49	-0.3	0.84	-0.45	0.62	0.16	0.62	-0.21	0.89	-0.19	0.87	82	73
2295_pointilism.jpg	2295	pointilism	objects	playpen	0.278776244516782	0.378404221051018	0.342819534432199	0.443981481481481	48.0069296296296	108.128225234619	68.04443	0.165425925925925	0.372596454640248	17.85367	17.50097	3.01	1.91	2.34	1.83	6.04	1.9	2.88	1.66	4.37	1.57	-0.45	0.7	-0.42	0.61	-0.13	0.73	-0.39	0.7	-0.13	0.81	101	94
2296_azulejos.jpg	2296	azulejos	objects	bolt	0.35760670463111	0.32459471456773	0.317798580801159	0.476666666666667	44.5881777777778	93.5416317016317	74.16474	0.218037037037035	0.457420357420354	18.38313	17.77584	3.18	1.82	2.44	1.76	5.33	2.3	2.92	1.71	4.19	1.42	-0.39	0.77	-0.35	0.67	-0.7	1.45	-0.41	0.8	-0.33	0.87	91	81
2296_klimt.jpg	2296	klimt	objects	bolt	0.429181311028407	0.327062267091454	0.243756421880138	0.496837037037037	46.8919259259259	94.3808984241051	63.79024	0.177944444444443	0.358154548029756	18.40409	18.50079	3.18	2.05	2.54	2	5.39	2.28	3.21	2.09	4.25	1.5	-0.23	0.96	-0.15	0.88	-0.67	1.03	-0.07	1.1	-0.22	0.81	76	67
2296_munch.jpg	2296	munch	objects	bolt	0.407439808359813	0.308675867736648	0.283884323903538	0.495459259259259	42.8818592592593	86.5497181814104	54.87642	0.167962962962962	0.339004589830607	17.31902	16.94087	3.11	2.07	2.44	2.07	6.04	2.21	3.04	2.06	4.03	1.64	-0.29	0.91	-0.21	0.81	-0.05	0.87	-0.19	0.81	-0.24	0.8	75	67
2296_pointilism.jpg	2296	pointilism	objects	bolt	0.359282542515123	0.359794151600316	0.280923305884559	0.497903703703704	40.1088555555556	80.5554472826815	58.60699	0.214148148148146	0.430099528393111	17.79338	17.4215	3.6	1.78	2.44	1.53	6.42	1.73	3.05	1.81	4.39	1.34	-0.09	0.79	-0.19	0.71	0.01	0.71	-0.13	0.71	-0.17	0.73	78	70
2297_azulejos.jpg	2297	azulejos	objects	envelopes	0.314943618345936	0.32697610474376	0.358080276910307	0.391677777777778	44.1605185185185	112.747061549081	69.5715	0.201685185185184	0.514926290507121	18.12002	17.51396	2.66	1.64	1.92	1.43	3.71	2.4	2.44	1.65	3.63	1.37	-0.68	0.67	-0.57	0.54	-1.63	1.15	-0.54	0.64	-0.75	0.75	79	71
2297_klimt.jpg	2297	klimt	objects	envelopes	0.428509422470941	0.323032968438859	0.248457609090201	0.402177777777778	46.040537037037	114.478073083582	56.81111	0.142833333333332	0.355149740302794	18.23127	18.40494	2.62	1.86	2.03	1.57	3.97	2.49	2.64	1.84	3.71	1.4	-0.59	0.79	-0.47	0.63	-1.64	1.73	-0.51	0.81	-0.68	0.72	77	68
2297_munch.jpg	2297	munch	objects	envelopes	0.370726865321516	0.31049643876544	0.318776695913044	0.400711111111111	41.4552592592593	103.454229517894	45.23084	0.117629629629629	0.29355220349009	17.11887	16.82136	2.52	1.59	1.98	1.55	3.76	2.27	2.41	1.55	3.47	1.54	-0.74	0.73	-0.58	0.68	-1.36	1.18	-0.64	0.79	-0.73	0.8	104	97
2297_pointilism.jpg	2297	pointilism	objects	envelopes	0.278636241618749	0.380482497440555	0.340881260940696	0.404414814814815	39.5672851851852	97.8383672796542	52.91139	0.218203703703702	0.539554179793387	17.70218	17.28557	2.82	1.77	2.07	1.59	3.61	2.45	2.68	1.73	3.95	1.68	-0.49	0.85	-0.49	0.72	-1.38	1.32	-0.44	0.85	-0.42	0.93	117	110
2298_azulejos.jpg	2298	azulejos	objects	screwdriver	0.364336784836472	0.303532820615995	0.332130394547467	0.0871444444444444	9.31827407407408	106.92906625866	104.7048	0.0474814814814816	0.544859535041865	17.38658	16.55497	2.92	1.66	2.08	1.56	5.03	2.14	2.86	1.86	3.95	1.37	-0.47	0.84	-0.43	0.85	-1.03	1.19	-0.3	0.95	-0.48	0.88	66	58
2298_klimt.jpg	2298	klimt	objects	screwdriver	0.443519120717802	0.306371696924332	0.250109182357865	0.0928148148148148	8.95415555555556	96.4733439744613	91.88714	0.0502037037037038	0.540901835594574	17.53383	17.37632	2.92	1.75	2.01	1.54	6.68	1.63	2.73	1.63	4.32	1.43	-0.45	0.78	-0.53	0.52	0.21	0.51	-0.35	0.7	-0.31	0.74	77	69
2298_munch.jpg	2298	munch	objects	screwdriver	0.414848654720376	0.290122756689507	0.295028588590096	0.090137037037037	8.72202962962962	96.7641040391174	83.02751	0.0399074074074075	0.442741504704771	16.48968	15.78244	2.65	1.66	1.81	1.43	6.84	1.67	2.47	1.62	3.86	1.45	-0.55	0.74	-0.57	0.61	0.13	0.77	-0.56	0.78	-0.53	0.77	75	66
2298_pointilism.jpg	2298	pointilism	objects	screwdriver	0.310219617613153	0.368879458962346	0.320900923424478	0.0977481481481482	7.74035925925926	79.1867611397393	81.26521	0.0493148148148149	0.504508942103669	17.07015	16.47969	3.24	1.69	2.36	1.7	6.24	1.75	2.94	1.87	4.28	1.22	-0.3	0.69	-0.33	0.61	-0.13	0.75	-0.32	0.77	-0.29	0.75	94	85
2299_azulejos.jpg	2299	azulejos	objects	calculator	0.319946169639405	0.328305382109621	0.351748448250973	0.463585185185185	49.9631555555555	107.77556563978	72.95289	0.207703703703702	0.44803783714687	18.3609	17.88737	3.43	1.91	2.57	1.84	6.77	1.74	3.04	1.91	4.17	1.56	-0.19	0.89	-0.24	0.86	0.25	0.71	-0.25	0.92	-0.28	0.97	111	104
2299_klimt.jpg	2299	klimt	objects	calculator	0.428106278346558	0.326773800721893	0.245119920931548	0.473185185185185	54.2107777777778	114.565670006262	58.1232	0.152462962962962	0.322205698184093	18.29981	18.58488	3.09	1.81	2.45	1.88	6.58	1.74	3.27	1.88	4.24	1.63	-0.43	0.76	-0.34	0.72	0.16	0.57	-0.17	0.86	-0.28	0.98	89	79
2299_munch.jpg	2299	munch	objects	calculator	0.383755475511687	0.3105873205302	0.305657203958112	0.475707407407407	52.0202851851852	109.353531971878	48.04513	0.0942777777777776	0.198184380376982	17.34562	17.24518	3.05	1.68	2.39	1.71	7.01	1.71	2.94	1.69	4.28	1.34	-0.47	0.75	-0.35	0.72	0.39	0.51	-0.35	0.82	-0.28	0.83	83	76
2299_pointilism.jpg	2299	pointilism	objects	calculator	0.26749826374186	0.386992317305639	0.345509418952499	0.4786	49.1716111111111	102.74051632075	56.1941	0.20909259259259	0.436883812353929	17.88744	17.64712	3.42	1.77	2.4	1.66	6.97	1.59	3.19	1.8	4.27	1.39	-0.21	0.77	-0.3	0.69	0.32	0.69	-0.1	1.06	-0.23	0.85	88	81
2300_azulejos.jpg	2300	azulejos	objects	short socks	0.283503596418538	0.323670038594543	0.392826364986922	0.360551851851852	56.9634333333333	157.989573596031	78.78708	0.206037037037036	0.57144911606693	18.04238	17.38308	3.12	1.88	2.09	1.51	7.28	1.4	2.58	1.78	4.4	1.64	-0.41	0.87	-0.48	0.67	0.41	0.61	-0.54	0.85	-0.32	1.05	65	57
2300_klimt.jpg	2300	klimt	objects	short socks	0.521917570416706	0.296690193261177	0.181392236322118	0.379548148148148	56.5671777777778	149.038213079881	77.3278	0.184425925925925	0.48590917074884	18.4403	18.64794	3.48	1.76	2.59	1.81	6.84	1.8	3.12	1.84	4.68	1.34	-0.12	0.85	-0.15	0.8	0.32	0.67	-0.04	0.96	-0.03	0.81	83	75
2300_munch.jpg	2300	munch	objects	short socks	0.361266675418572	0.305273614196672	0.333459710384758	0.379762962962963	57.2477925925926	150.746118436452	66.17997	0.108574074074074	0.285899586486697	17.09377	16.66496	2.84	1.75	2.19	1.77	6.78	1.93	2.65	1.68	3.96	1.37	-0.49	0.92	-0.42	0.76	0.29	0.64	-0.42	0.93	-0.5	0.94	80	72
2300_pointilism.jpg	2300	pointilism	objects	short socks	0.215038672281856	0.418712769308201	0.366248558409942	0.383237037037037	53.5998222222222	139.860757291687	72.97749	0.159444444444444	0.416046543092949	17.88066	17.46853	3.86	2.1	2.63	1.99	7.31	1.38	2.89	1.92	4.87	1.63	-0.02	0.96	-0.21	0.84	0.46	0.51	-0.37	0.83	0.04	1.05	71	62
2301_azulejos.jpg	2301	azulejos	objects	shirt-01	0.307059862078806	0.33251306604218	0.360427071879009	0.541637037037037	41.0603444444444	75.8078595752246	71.33708	0.270777777777775	0.499924782210304	18.50584	17.84307	3.47	1.87	2.63	1.91	6.72	1.76	2.89	1.78	4.55	1.45	-0.11	0.81	-0.16	0.71	0.26	0.63	-0.19	0.93	-0.1	0.77	81	73
2301_klimt.jpg	2301	klimt	objects	shirt-01	0.390067734350997	0.334682346892824	0.275249918756176	0.551540740740741	45.8012407407408	83.0423527357705	47.81739	0.216037037037035	0.391697332724485	18.27591	18.11061	2.76	1.83	2.16	1.73	6.62	1.71	2.91	1.84	3.74	1.75	-0.64	0.78	-0.54	0.73	0.15	0.66	-0.41	0.86	-0.62	1.08	106	99
2301_munch.jpg	2301	munch	objects	shirt-01	0.357686303399292	0.324699650567441	0.317614046033264	0.547448148148148	36.8517037037037	67.3154230740608	34.77084	0.195611111111109	0.357314408264605	17.17479	16.86868	2.28	1.36	1.8	1.34	6.67	1.68	2.23	1.43	3.8	1.54	-0.9	0.64	-0.59	0.66	0.05	0.64	-0.68	0.66	-0.64	0.74	64	56
2301_pointilism.jpg	2301	pointilism	objects	shirt-01	0.297853343057873	0.36545473737674	0.336691919565385	0.555007407407407	36.0460518518518	64.9469743480234	44.13983	0.322685185185182	0.581406988228379	17.81765	17.3193	2.93	1.63	2.07	1.38	6.97	1.53	2.8	1.63	4.16	1.5	-0.5	0.74	-0.44	0.59	0.26	0.57	-0.31	0.72	-0.37	0.95	70	62
2302_azulejos.jpg	2302	azulejos	objects	shirt-02	0.287795995534129	0.335603922441109	0.376600082024761	0.432381481481481	38.9217259259259	90.0170973848539	71.51996	0.219944444444442	0.508681462700114	18.2739	17.59533	3.38	1.88	2.42	1.73	6.88	1.69	3.01	1.99	4.49	1.35	-0.28	0.81	-0.32	0.66	0.24	0.77	-0.27	0.89	-0.12	0.78	88	79
2302_klimt.jpg	2302	klimt	objects	shirt-02	0.375535138550444	0.328097243510691	0.296367617938864	0.448848148148148	43.3233925925926	96.5212684319534	50.92141	0.0991296296296293	0.220853377781811	18.00232	17.95902	2.26	1.53	1.87	1.55	6.69	1.5	2.33	1.6	3.45	1.23	-0.92	0.84	-0.64	0.66	0.12	0.68	-0.64	0.76	-0.88	0.84	94	85
2302_munch.jpg	2302	munch	objects	shirt-02	0.33806654771486	0.323175245411902	0.338758206873237	0.446803703703704	37.9394814814815	84.9130863665376	41.05446	0.108388888888889	0.242587265930021	17.1368	16.7843	2.68	1.8	2.05	1.57	7.21	1.22	2.53	1.69	4	1.44	-0.68	1.01	-0.44	0.89	0.36	0.64	-0.53	0.91	-0.49	0.8	75	66
2302_pointilism.jpg	2302	pointilism	objects	shirt-02	0.243734689924487	0.384267185974518	0.371998124100993	0.450996296296296	36.109137037037	80.0652629158488	50.74781	0.239185185185183	0.530348446648978	17.77363	17.36559	3.27	2.2	2.32	2.15	7.16	1.55	3.35	2.13	4.58	1.47	-0.18	0.99	-0.31	0.83	0.32	0.91	-0.02	0.87	-0.02	0.83	75	66
2303_azulejos.jpg	2303	azulejos	objects	fireplace	0.336774364734073	0.336351352601634	0.326874282664289	0.574359259259259	97.6565296296296	170.026909212843	67.1747	0.307314814814811	0.535056778245639	18.20248	17.64632	3.51	2	2.64	1.83	6.06	2.07	3.14	1.96	4.51	1.45	-0.24	0.89	-0.24	0.81	-0.22	0.97	-0.27	0.86	-0.15	0.86	83	72
2303_klimt.jpg	2303	klimt	objects	fireplace	0.522925055024445	0.306613139315817	0.170461805659736	0.586907407407407	98.9167074074074	168.538863471429	61.48326	0.233740740740738	0.398258290474233	18.26366	18.61162	3.91	2.16	3.06	2.2	7.09	1.53	3.7	2.14	4.97	1.63	-0.01	0.87	-0.05	0.91	0.36	0.59	0.02	0.93	0.19	0.89	82	71
2303_munch.jpg	2303	munch	objects	fireplace	0.418819885825916	0.310169351982752	0.27101076219133	0.587077777777778	104.1189	177.351117588054	52.90469	0.141462962962962	0.240961195122103	16.86428	16.70052	3.7	1.97	2.9	1.97	7.06	1.29	3.44	1.91	4.83	1.45	0.01	0.89	0.06	0.86	0.25	0.5	0.06	0.81	0.1	0.93	71	63
2303_pointilism.jpg	2303	pointilism	objects	fireplace	0.280270369386307	0.442736968248769	0.276992662364922	0.592592592592593	99.4850814814815	167.881075	60.52088	0.181740740740739	0.306687499999997	17.87595	17.65795	3.84	1.87	2.82	1.95	6.73	1.83	3.42	1.77	4.72	1.44	0.09	0.75	-0.01	0.78	0.24	0.56	0.01	0.71	0.17	0.81	83	76
2304_azulejos.jpg	2304	azulejos	objects	candle	0.386328650652727	0.305816285643482	0.307855063703812	0.155474074074074	13.2028407407408	84.9198866072705	92.76842	0.0628518518518513	0.404259373957784	17.50918	16.82202	2.74	1.74	2.08	1.55	4.3	2.39	2.69	1.65	3.6	1.61	-0.64	0.66	-0.57	0.57	-1.11	1.28	-0.53	0.7	-0.7	0.86	103	96
2304_klimt.jpg	2304	klimt	objects	candle	0.519205674769493	0.313572650331442	0.167221674899054	0.164	15.4294407407407	94.081955736224	78.43704	0.0851851851851844	0.51942186088527	17.96	18.04108	3.09	1.95	2.47	1.91	4.61	2.28	2.97	1.77	3.77	1.67	-0.4	0.82	-0.31	0.78	-0.96	1.21	-0.32	0.84	-0.57	0.9	107	100
2304_munch.jpg	2304	munch	objects	candle	0.438353792367519	0.308554214721159	0.253091992911333	0.16342962962963	12.4603925925926	76.2431672936591	61.89397	0.0579444444444438	0.354552871323025	16.72791	16.35972	3.2	1.76	2.32	1.56	4.95	2.12	3.06	1.67	4.25	1.37	-0.41	0.86	-0.44	0.62	-0.79	1.09	-0.33	0.8	-0.32	0.88	81	72
2304_pointilism.jpg	2304	pointilism	objects	candle	0.405507033937792	0.37192040420931	0.22257256185289	0.164762962962963	10.7886703703704	65.4799487479207	60.96185	0.0706481481481474	0.428786584543447	17.00021	16.61829	2.93	1.9	2.31	1.83	5.06	2.53	2.61	1.72	3.96	1.57	-0.5	0.89	-0.44	0.65	-0.67	1.2	-0.57	0.82	-0.45	0.83	101	94
2305_azulejos.jpg	2305	azulejos	objects	candelabra	0.304383156339395	0.312564582703606	0.38305226095704	0.1869	18.2443259259259	97.6154410161901	94.87421	0.0958148148148143	0.512652834750211	18.25795	17.45633	4.15	2.01	3.17	1.9	6.84	1.29	3.67	1.89	5.07	1.29	0.18	1.02	0.11	0.89	0.23	0.5	0.11	1.02	0.24	0.83	86	75
2305_klimt.jpg	2305	klimt	objects	candelabra	0.460104321382546	0.307415728802628	0.232479949814832	0.205166666666667	19.8112703703704	96.5618377109847	87.78166	0.107092592592592	0.521978517916777	18.42394	18.32283	4.1	2.02	2.92	1.94	6.93	1.79	3.36	1.88	4.94	1.41	0.08	0.81	-0.09	0.75	0.33	0.59	-0.14	0.76	0.13	0.74	72	63
2305_munch.jpg	2305	munch	objects	candelabra	0.37794702729813	0.304407680581766	0.317645292120119	0.200062962962963	16.8182370370371	84.0647203658108	69.18562	0.0897777777777774	0.448747616491103	17.454	16.90077	3.52	2.12	2.62	1.89	7.17	1.24	3.08	1.99	4.48	1.62	-0.13	0.86	-0.19	0.67	0.37	0.36	-0.25	0.73	-0.14	0.84	64	56
2305_pointilism.jpg	2305	pointilism	objects	candelabra	0.253690219287949	0.376362466185486	0.369947314526541	0.212155555555556	16.0244814814815	75.5317551761461	73.80422	0.105444444444444	0.497014769037392	17.75245	17.07525	3.98	1.87	3.14	2.03	7.03	1.12	3.66	1.93	4.83	1.53	0.18	0.95	0.26	0.96	0.25	0.55	0.14	0.87	0.09	0.98	98	89
2306_azulejos.jpg	2306	azulejos	objects	fishing rod	0.319022969421611	0.303602319997944	0.37737471058042	0.0598296296296296	5.87267777777777	98.1566794601956	112.2648	0.0288703703703704	0.482543023399778	17.15977	16.31901	3.31	2.07	2.55	1.97	6.85	1.66	3.08	1.89	4.26	1.69	-0.25	0.88	-0.29	0.73	0.35	0.62	-0.24	0.86	-0.23	0.96	105	98
2306_klimt.jpg	2306	klimt	objects	fishing rod	0.416508277571121	0.302930347083264	0.280561375345576	0.0618666666666667	5.26728518518519	85.1393079501916	100.6752	0.0292037037037038	0.472042624521074	17.22918	16.79176	2.93	1.87	2.24	1.84	6.77	1.68	2.77	1.95	4.03	1.44	-0.52	0.77	-0.42	0.67	0.21	0.6	-0.41	0.82	-0.47	0.81	87	78
2306_munch.jpg	2306	munch	objects	fishing rod	0.375157129820809	0.299184461722813	0.325658408456322	0.0623037037037037	4.9512	79.4687908691	94.13555	0.0291666666666667	0.468136963500179	16.49764	15.64363	2.98	1.8	2.28	1.86	6.88	1.66	2.79	1.8	4.39	1.39	-0.41	1.11	-0.26	1.47	0.37	0.9	-0.5	1.12	-0.25	1.23	86	76
2306_pointilism.jpg	2306	pointilism	objects	fishing rod	0.285801711437455	0.378184372028579	0.336013916533896	0.0768777777777778	5.03541481481483	65.4989642048465	89.94942	0.0274444444444445	0.356988004046828	16.88044	16.18755	3.21	1.91	2.51	2.07	7.33	1.11	2.9	1.94	4.7	1.5	-0.27	0.79	-0.17	0.79	0.4	0.44	-0.35	0.81	-0.02	0.88	72	63
2307_azulejos.jpg	2307	azulejos	objects	canoe	0.367232714746433	0.316426964385222	0.31634032086824	0.282377777777778	34.5333814814815	122.294968652449	80.01398	0.145944444444444	0.51684111119855	18.07794	17.31733	3.77	1.88	2.83	1.87	6.07	2.11	3.53	2.03	4.75	1.26	-0.01	0.89	-0.05	0.81	-0.19	0.92	0.03	0.81	0.08	0.81	86	77
2307_klimt.jpg	2307	klimt	objects	canoe	0.503024303222273	0.31117007744029	0.185805619337435	0.288818518518519	36.4120037037037	126.072261191829	73.79285	0.158851851851851	0.550005770636434	18.31431	18.57446	3.78	1.65	2.73	1.7	5.95	2.01	3.17	1.72	4.59	1.43	0.13	0.93	0.05	0.92	-0.23	0.84	-0.02	0.87	0.01	0.83	78	70
2307_munch.jpg	2307	munch	objects	canoe	0.456298052635002	0.294098834029615	0.249603113335366	0.286144444444444	35.0338148148148	122.4340206319	59.04824	0.100962962962963	0.352839151425724	17.02627	16.64299	4	2.06	3.04	2.11	6.51	1.98	3.35	1.95	4.81	1.64	0.2	0.99	0.19	1	0.16	0.65	0	0.8	0.26	0.83	75	67
2307_pointilism.jpg	2307	pointilism	objects	canoe	0.390071652535186	0.380922197794896	0.22900614966989	0.293148148148148	31.2594037037037	106.633468098547	66.82723	0.136296296296296	0.46493998736576	17.73075	17.40695	3.58	1.98	2.8	1.96	6.01	2.12	3.44	1.9	4.65	1.54	-0.1	0.8	-0.15	0.72	-0.15	0.92	-0.05	0.97	0.09	0.89	101	94
2308_azulejos.jpg	2308	azulejos	objects	tank top	0.306367296222452	0.362034339186059	0.33159836459149	0.385003703703704	50.2681703703704	130.565420246077	66.12413	0.200444444444442	0.520629912170151	17.78416	17.17865	2.74	1.7	1.85	1.42	6.32	1.81	2.45	1.53	3.77	1.35	-0.63	0.74	-0.55	0.63	-0.06	0.64	-0.51	0.65	-0.62	0.67	78	70
2308_klimt.jpg	2308	klimt	objects	tank top	0.504460352505075	0.317889386807716	0.17765026068721	0.397037037037037	53.2641481481481	134.154104477612	67.74779	0.212240740740738	0.534561567164173	18.41586	18.72497	3.19	1.9	2.37	1.9	6.13	1.71	2.99	1.88	4.23	1.35	-0.41	0.89	-0.42	0.71	-0.15	0.66	-0.35	0.81	-0.28	0.81	91	81
2308_munch.jpg	2308	munch	objects	tank top	0.397945442495754	0.335074682635843	0.266979874868403	0.397525925925926	49.9957222222222	125.767198971416	50.1046	0.125333333333332	0.315283419669807	17.11633	16.85256	3.48	2.02	2.68	2.05	6.64	1.55	3.1	1.92	4.56	1.35	-0.25	0.88	-0.22	0.78	0.15	0.71	-0.3	0.78	-0.14	0.82	87	77
2308_pointilism.jpg	2308	pointilism	objects	tank top	0.288952521430989	0.460252551501511	0.2507949270675	0.399577777777778	45.7353	114.459067905011	58.27553	0.216759259259257	0.542470756168542	17.79781	17.48105	3	1.61	2.29	1.63	6.16	1.7	2.88	1.79	4.19	1.38	-0.58	0.83	-0.43	0.83	-0.16	0.81	-0.41	0.83	-0.4	0.95	83	72
2309_azulejos.jpg	2309	azulejos	objects	top hat	0.32939073239208	0.317874954494283	0.35273431311364	0.383392592592593	65.7672814814815	171.540302948336	71.80189	0.21322222222222	0.556145909811039	17.95109	17.32701	3.38	1.86	2.55	1.89	6.97	1.66	3.04	1.81	4.37	1.59	-0.2	0.88	-0.25	0.75	0.38	0.51	-0.29	0.82	-0.15	0.97	101	94
2309_klimt.jpg	2309	klimt	objects	top hat	0.512212687311146	0.291378268922996	0.196409043765858	0.408481481481482	64.2918962962963	157.39243811769	71.42994	0.199148148148146	0.48753286789373	18.23719	18.47641	3.73	1.9	2.76	1.96	6.83	1.59	3.24	1.81	4.66	1.33	0.03	0.91	-0.02	0.89	0.3	0.57	0.01	0.84	0.01	0.78	78	70
2309_munch.jpg	2309	munch	objects	top hat	0.419938729727189	0.294213145892496	0.285848124380316	0.408988888888889	68.7549296296296	168.109529372346	64.6283	0.120148148148148	0.293768734095827	16.88687	16.55942	3.79	1.78	2.71	1.71	7.08	1.67	2.94	1.71	4.39	1.44	-0.03	0.84	-0.13	0.77	0.42	0.45	-0.38	0.9	-0.18	0.88	78	71
2309_pointilism.jpg	2309	pointilism	objects	top hat	0.255032406620458	0.43191220746817	0.31305538591137	0.412048148148148	65.3306814814815	158.551086262842	70.17236	0.159407407407406	0.386865972153558	17.7521	17.44519	3.78	1.97	2.67	1.96	7.54	0.81	3.48	1.97	4.88	1.56	0.07	0.97	-0.1	0.96	0.55	0.41	-0.03	1.06	0.12	0.91	99	90
2310_azulejos.jpg	2310	azulejos	objects	cowboy hat	0.333556466051805	0.33084147620405	0.335602057744142	0.544737037037037	41.7770962962963	76.6922266265069	70.1871	0.235833333333331	0.432930601921413	18.41846	17.80162	3.11	1.82	2.46	1.77	3.46	2.46	2.99	1.78	4.06	1.44	-0.4	0.81	-0.3	0.68	-1.79	1.4	-0.37	0.81	-0.44	0.72	90	81
2310_klimt.jpg	2310	klimt	objects	cowboy hat	0.410859840759453	0.329184788422664	0.259955370817879	0.547618518518519	49.4853518518518	90.3646428643893	54.53414	0.145333333333333	0.265391560764792	18.2402	18.41076	3	1.7	2.48	1.77	3.55	2.51	3.04	1.97	4.1	1.58	-0.44	0.93	-0.23	0.9	-1.61	1.77	-0.21	1.18	-0.46	1.01	85	77
2310_munch.jpg	2310	munch	objects	cowboy hat	0.391641692175576	0.315965008316496	0.292393299507926	0.548888888888889	42.9407888888889	78.2322064777328	50.72835	0.127351851851851	0.232017543859648	17.00578	16.81662	3.34	1.79	2.62	1.86	6.03	2.21	2.93	1.89	4.22	1.45	-0.27	0.91	-0.24	0.76	-0.2	1.07	-0.35	0.91	-0.34	1.05	90	81
2310_pointilism.jpg	2310	pointilism	objects	cowboy hat	0.332216129125934	0.365413803513161	0.302370067360903	0.556748148148148	39.1449925925926	70.3100544165192	55.62853	0.189629629629628	0.340602173999811	17.8438	17.45104	3.54	1.92	2.76	1.93	5.22	2.48	3.52	1.96	4.79	1.37	-0.15	0.83	-0.14	0.79	-0.74	1.47	0.01	0.83	0.1	0.84	92	82
2311_azulejos.jpg	2311	azulejos	objects	trolley	0.287513265968498	0.303291785067595	0.409194948963874	0.221107407407407	31.7126740740741	143.426556558736	93.21339	0.116203703703703	0.525553191845754	17.90732	17.30209	2.79	1.79	2.12	1.68	6.71	1.65	2.6	1.72	3.97	1.56	-0.58	0.66	-0.55	0.58	0.26	0.52	-0.56	0.69	-0.42	0.8	103	96
2311_klimt.jpg	2311	klimt	objects	trolley	0.47524426576054	0.294496886250805	0.230258847988649	0.239188888888889	31.4156888888889	131.342593022716	85.28199	0.105203703703703	0.439835245660484	18.15786	18.20663	3.3	1.89	2.57	1.96	6.72	1.76	3.17	1.9	4.08	1.6	-0.39	0.76	-0.35	0.68	0.23	0.68	-0.27	0.8	-0.46	0.92	81	72
2311_munch.jpg	2311	munch	objects	trolley	0.395560518205426	0.277086398405266	0.327353083389273	0.234559259259259	32.2622481481482	137.54412530988	78.04571	0.0919444444444435	0.391988125878318	17.11509	16.6262	3.16	1.89	2.28	1.58	6.94	1.52	2.53	1.61	4.26	1.37	-0.42	0.93	-0.33	0.78	0.29	0.62	-0.5	0.89	-0.39	0.81	81	73
2311_pointilism.jpg	2311	pointilism	objects	trolley	0.23889713333593	0.398785180189738	0.362317686474313	0.240037037037037	29.9986888888889	124.975250732912	83.18825	0.106629629629629	0.444221570745251	17.7329	17.34236	2.79	1.62	2.04	1.59	6.82	1.5	2.88	1.77	4.04	1.29	-0.61	0.74	-0.55	0.68	0.27	0.54	-0.42	0.76	-0.43	0.7	91	81
2312_azulejos.jpg	2312	azulejos	objects	playing cards	0.321112975420727	0.329040836935039	0.349846187644231	0.478381481481481	31.3107481481481	65.4514218468137	75.26554	0.202370370370369	0.42303136347096	18.87661	18.09032	5.01	2.06	4.21	2.35	7.26	1.27	4.59	2.1	5.61	1.47	0.74	0.97	0.83	1.27	0.53	0.48	0.74	1.14	0.63	1.02	94	84
2312_klimt.jpg	2312	klimt	objects	playing cards	0.400717364898515	0.328518809763795	0.270763825337688	0.482918518518519	40.1915185185185	83.2262938307206	58.2603	0.15398148148148	0.318856029695982	18.80739	18.44658	4.15	2.14	3.37	2.18	7.04	1.59	3.56	1.99	5.26	1.43	0.26	0.92	0.28	0.97	0.45	0.54	0.19	0.95	0.35	0.94	78	70
2312_munch.jpg	2312	munch	objects	playing cards	0.372978667925139	0.318937059984946	0.308084272089915	0.486785185185185	33.7569037037037	69.3466126970601	49.26851	0.137018518518518	0.281476352790795	18.25818	17.7259	4.74	2.1	4.01	2.41	7.54	0.82	4.27	1.97	5.41	1.53	0.77	1.03	0.87	1.23	0.56	0.45	0.65	1.11	0.62	1.07	95	85
2312_pointilism.jpg	2312	pointilism	objects	playing cards	0.303013384331309	0.368014625920763	0.328971989747926	0.487551851851852	29.0537666666667	59.5911318074431	54.44482	0.187055555555554	0.383662896254146	18.31827	17.69651	5.09	2.11	4.35	2.36	7.31	1.26	4.71	2.12	5.7	1.7	0.81	1.06	0.86	1.26	0.56	0.59	0.8	1.07	0.7	1	110	103
2313_azulejos.jpg	2313	azulejos	objects	briefcase	0.381577517804925	0.324284549377499	0.294137932817572	0.576685185185185	86.7279888888889	150.39052695803	67.02357	0.295981481481478	0.513246202755205	18.22108	17.60324	3.47	2.02	2.49	1.86	7.1	1.34	3.02	2	4.43	1.22	-0.21	0.8	-0.31	0.62	0.37	0.53	-0.28	0.84	-0.21	0.71	86	77
2313_klimt.jpg	2313	klimt	objects	briefcase	0.513036356718377	0.311901014847874	0.175062628433747	0.588537037037037	88.6987555555556	150.710575501086	64.13245	0.281425925925923	0.478178786067142	18.41951	18.8246	3.13	1.86	2.35	1.87	7.19	1.34	2.92	1.91	4.18	1.59	-0.26	0.88	-0.3	0.78	0.35	0.66	-0.3	1.01	-0.26	0.91	75	66
2313_munch.jpg	2313	munch	objects	briefcase	0.489955525567892	0.28887591368623	0.221168560745876	0.586155555555556	91.0275444444444	155.295882776661	53.56871	0.136111111111111	0.232209879819539	16.99319	16.76874	4	1.89	2.97	2.01	7.19	1.27	3.33	1.93	4.6	1.41	0.2	0.93	0.1	0.88	0.5	0.44	-0.01	1	0.03	0.76	78	70
2313_pointilism.jpg	2313	pointilism	objects	briefcase	0.409257658806949	0.3816707314064	0.209071609786649	0.597125925925926	86.3130259259259	144.547443308689	61.10779	0.224999999999998	0.376804942192226	17.85654	17.59687	3.95	1.99	2.87	1.97	7.2	1.32	3.47	1.84	4.89	1.32	0	0.81	-0.11	0.71	0.5	0.52	-0.08	0.8	0.05	0.76	79	70
2314_azulejos.jpg	2314	azulejos	objects	construction helmet	0.403185763681489	0.329653966697568	0.267160269620943	0.373796296296296	46.1663407407407	123.50668318058	67.14021	0.187574074074073	0.501808273470396	18.00298	17.38105	3.56	1.87	2.59	2.09	6.19	1.81	3.04	2.01	4.16	1.42	-0.05	0.96	-0.16	0.82	-0.12	0.94	-0.17	0.94	-0.31	0.95	85	76
2314_klimt.jpg	2314	klimt	objects	construction helmet	0.517012007640061	0.316331344324714	0.166656648035226	0.380640740740741	49.1720592592593	129.182333881467	66.9519	0.237462962962961	0.623850622245136	18.43389	18.74163	3.42	1.96	2.54	1.79	6.83	1.62	3.21	1.77	4.25	1.61	-0.3	0.92	-0.28	0.87	0.3	0.71	-0.17	1	-0.34	1.09	78	69
2314_munch.jpg	2314	munch	objects	construction helmet	0.506413048164633	0.311371208096045	0.182215743739322	0.382240740740741	44.6131925925926	116.714907223487	45.18504	0.116407407407407	0.30453950874473	16.97535	16.70852	2.72	1.7	2.09	1.64	6.74	1.81	2.65	1.69	4.2	1.44	-0.51	0.73	-0.39	0.56	0.12	0.66	-0.45	0.76	-0.28	0.81	74	65
2314_pointilism.jpg	2314	pointilism	objects	construction helmet	0.443468306032695	0.39497515046593	0.161556543501375	0.386225925925926	40.0034407407407	103.575234222917	51.50195	0.167592592592592	0.433923725319087	17.48021	17.11984	3.11	1.71	2.32	1.62	6.71	1.66	3.08	1.69	4.24	1.43	-0.51	0.77	-0.46	0.59	0.21	0.75	-0.37	0.79	-0.35	0.79	75	66
2315_azulejos.jpg	2315	azulejos	objects	helmet	0.316674725409171	0.317141503628332	0.3661837709625	0.36172962962963	44.8367592592593	123.951027470896	90.38492	0.182759259259258	0.505237183490837	18.24069	17.46938	3.16	1.67	2.27	1.51	5.05	2.29	2.89	1.64	4.14	1.37	-0.37	0.76	-0.36	0.69	-0.74	1.09	-0.26	0.95	-0.33	0.86	79	72
2315_klimt.jpg	2315	klimt	objects	helmet	0.451280395781345	0.301329441590839	0.247390162627816	0.376848148148148	45.9008111111111	121.801875202705	74.46214	0.114518518518518	0.303885050467325	18.27447	18.15525	3	1.61	2.27	1.82	5.09	2.33	3.03	1.86	4.01	1.55	-0.48	0.76	-0.36	0.73	-0.73	1.13	-0.22	0.94	-0.44	0.87	78	71
2315_munch.jpg	2315	munch	objects	helmet	0.402502802227147	0.294578388619368	0.302918809153485	0.378740740740741	45.666862962963	120.575523176217	74.37712	0.087759259259259	0.231713279874828	17.26963	16.66851	3.32	1.83	2.53	1.96	5.77	1.96	3.39	1.86	4.46	1.58	-0.34	0.78	-0.27	0.87	-0.34	0.95	-0.06	0.97	-0.15	0.99	74	65
2315_pointilism.jpg	2315	pointilism	objects	helmet	0.285661990473783	0.402572549237568	0.31176546028865	0.38702962962963	42.4367185185185	109.647208559015	76.37192	0.113203703703703	0.29249363624184	17.93172	17.49929	3.1	1.8	2.35	1.65	5.45	2.01	2.95	1.7	4.45	1.53	-0.37	0.67	-0.35	0.63	-0.46	0.89	-0.19	0.81	-0.24	0.84	77	69
2316_azulejos.jpg	2316	azulejos	objects	toolbox	0.310773488258922	0.317471428177747	0.371755083563298	0.23437037037037	30.0782814814815	128.336536030341	84.12859	0.120259259259259	0.513116308470289	17.89541	17.28285	2.75	1.7	2.22	1.68	3.11	1.93	2.83	1.87	3.92	1.69	-0.54	0.87	-0.38	0.75	-1.79	1.28	-0.3	0.93	-0.56	1.06	87	79
2316_klimt.jpg	2316	klimt	objects	toolbox	0.458846689964232	0.309535281176355	0.231618028859405	0.245285185185185	30.5326296296296	124.478082957102	74.47872	0.111314814814814	0.453817929243358	18.04638	18.22722	2.95	1.67	2.14	1.36	4.06	2.25	2.74	1.65	3.84	1.36	-0.48	0.9	-0.39	0.7	-1.5	1.3	-0.34	0.84	-0.53	0.79	78	70
2316_munch.jpg	2316	munch	objects	toolbox	0.408792636454168	0.284722386021713	0.306484977524083	0.24712962962963	31.2842666666667	126.590513300862	67.00047	0.081462962962963	0.329636568002997	16.95502	16.70316	3.14	1.9	2.45	1.97	4.94	2.58	3.06	1.99	4.3	1.57	-0.49	0.8	-0.42	0.69	-0.72	1.2	-0.34	0.85	-0.34	0.85	80	71
2316_pointilism.jpg	2316	pointilism	objects	toolbox	0.253581030622985	0.390825950454272	0.355593018922713	0.248837037037037	29.1604259259259	117.186839520138	72.84907	0.121851851851851	0.489685351114813	17.6343	17.32293	3.05	1.96	2.32	1.98	5.27	2.37	3.18	1.96	4.34	1.38	-0.24	0.88	-0.2	0.8	-0.74	1.13	-0.03	0.98	-0.12	0.79	73	64
2317_azulejos.jpg	2317	azulejos	objects	birdhouse	0.391032250383834	0.317138689974332	0.291829059641783	0.295851851851852	29.2914962962963	99.0073109664497	70.21092	0.141259259259258	0.477466199298944	17.80616	17.2009	2.92	1.69	2.12	1.48	4.95	2.54	2.65	1.73	4.03	1.58	-0.49	0.78	-0.43	0.72	-0.85	1.27	-0.42	0.85	-0.38	0.84	84	77
2317_klimt.jpg	2317	klimt	objects	birdhouse	0.508589312688161	0.316542814931257	0.174867872380582	0.300022222222222	34.5316518518518	115.096980470582	71.50357	0.194388888888887	0.64791496926153	18.35138	18.63104	3.62	2.01	2.62	2.06	6.32	1.85	3.12	2.04	4.63	1.46	-0.14	0.79	-0.18	0.74	-0.16	0.81	-0.21	0.81	-0.06	0.8	65	57
2317_munch.jpg	2317	munch	objects	birdhouse	0.461684284320569	0.299268177971527	0.239047537707887	0.3014	29.3856148148148	97.497063088304	48.86207	0.118740740740739	0.393963970606302	16.94291	16.68376	3.1	1.71	2.37	1.69	6.03	2.07	2.95	1.83	4.32	1.38	-0.44	0.76	-0.36	0.71	-0.19	0.9	-0.34	0.77	-0.21	0.81	86	77
2317_pointilism.jpg	2317	pointilism	objects	birdhouse	0.429921518176867	0.362027746882977	0.208050734940147	0.304751851851852	26.5041222222222	86.969519827911	53.74184	0.142740740740739	0.468383505705912	17.43841	17.14404	2.94	1.43	2.04	1.31	5.66	2.16	2.54	1.43	4.14	1.62	-0.47	0.72	-0.42	0.6	-0.38	0.88	-0.42	0.65	-0.29	0.97	80	72
2318_azulejos.jpg	2318	azulejos	objects	cassette	0.320667685567632	0.323116028681804	0.356216285750563	0.467948148148148	61.4281888888889	131.271358016874	84.23796	0.240518518518516	0.513985405157262	18.23141	17.65208	4.46	1.98	3.63	2.27	7.25	1.25	3.56	2.04	5.13	1.4	0.43	0.93	0.57	1.28	0.42	0.37	0.11	0.99	0.3	0.93	68	60
2318_klimt.jpg	2318	klimt	objects	cassette	0.472411375469126	0.306068445068996	0.221520179461878	0.483118518518519	63.1470074074074	130.707072875301	69.63413	0.163759259259258	0.338962910718938	18.28377	18.47224	3.83	2.06	3.06	1.99	7.21	1.46	3.28	1.9	4.78	1.36	0.21	0.95	0.23	0.93	0.36	0.55	-0.01	0.92	0.2	0.82	72	63
2318_munch.jpg	2318	munch	objects	cassette	0.399078384916341	0.30264427782944	0.298277337254217	0.480714814814815	63.0597185185185	131.179062044948	65.02319	0.109703703703704	0.22820953364203	16.97618	16.68012	4.47	2.13	3.76	2.39	7.23	1.37	3.76	2.25	5.42	1.61	0.39	0.97	0.45	1.03	0.54	0.46	0.09	1.1	0.45	0.97	91	81
2318_pointilism.jpg	2318	pointilism	objects	cassette	0.27787359137574	0.403353903594194	0.318772505030065	0.487662962962963	59.7023555555556	122.425445625014	71.00152	0.140722222222221	0.288564506451783	17.81622	17.47336	4.36	2.11	3.45	2.23	7.28	1.3	3.7	2.2	5.2	1.51	0.41	0.98	0.33	1	0.42	0.44	0.18	0.88	0.38	0.84	69	61
2319_azulejos.jpg	2319	azulejos	objects	easel	0.396968066405462	0.303284728969539	0.299747204625011	0.121455555555556	11.2835962962963	92.9030890738877	98.48233	0.0560925925925922	0.461836367517455	17.58799	16.9059	3.6	1.73	2.56	1.65	6.22	1.93	2.94	1.61	4.53	1.41	-0.08	0.77	-0.13	0.78	-0.16	0.84	-0.18	0.87	-0.02	0.81	88	80
2319_klimt.jpg	2319	klimt	objects	easel	0.436733603302874	0.312878591648102	0.250387805049049	0.129211111111111	10.8452222222222	83.934130191762	87.44284	0.0623333333333327	0.482414653022611	17.71076	17.55143	3.56	1.84	2.79	1.94	6.95	1.53	3.46	2.05	4.59	1.69	-0.14	0.85	-0.14	0.79	0.38	0.54	0	0.97	0	1.01	96	86
2319_munch.jpg	2319	munch	objects	easel	0.411752955453822	0.301698796746555	0.286548247799654	0.12422962962963	8.96075925925925	72.1306123665852	69.19443	0.0539259259259255	0.434082642656964	16.66278	16.29921	4.01	2.1	3.1	2.17	6.93	1.66	3.54	1.97	4.86	1.82	0.15	0.84	0.03	0.78	0.37	0.58	-0.02	0.8	0.15	0.89	101	94
2319_pointilism.jpg	2319	pointilism	objects	easel	0.394004302058622	0.362115313208072	0.243880384733347	0.135348148148148	8.28433333333334	61.2075853765324	68.9411	0.0565370370370366	0.417715630472851	17.0224	16.53826	3.48	1.65	2.4	1.48	6.65	1.74	2.93	1.68	4.56	1.3	-0.14	0.72	-0.19	0.73	0.14	0.69	-0.18	0.73	-0.01	0.76	85	77
2320_azulejos.jpg	2320	azulejos	objects	cd	0.320805505566681	0.332734265115248	0.346460229318068	0.484577777777778	37.3545703703704	77.0868415420832	78.52629	0.217796296296294	0.449455807270166	18.41209	17.73134	3.93	2.02	3.26	2.15	6.8	1.65	3.55	1.95	4.92	1.45	0.16	0.9	0.26	0.98	0.26	0.64	0.21	0.84	0.24	0.86	82	74
2320_klimt.jpg	2320	klimt	objects	cd	0.409161171676638	0.32919589630124	0.261642932022121	0.497307407407407	40.9507740740741	82.3449911746963	69.18627	0.168518518518518	0.338861870964377	18.41652	18.27531	3.95	2.14	2.87	2.12	7.37	1.17	3.78	1.91	5.01	1.56	0.22	0.98	0.11	1.18	0.45	0.57	0.27	1.09	0.29	1	79	70
2320_munch.jpg	2320	munch	objects	cd	0.372203678059665	0.32086507774336	0.306931244196973	0.497248148148148	36.3257444444444	73.0535540046329	61.3257	0.134462962962963	0.270414205590769	17.41585	16.77609	4.22	2.15	3.41	2.33	7.27	1.54	3.88	2.15	5.24	1.68	0.29	0.91	0.26	0.98	0.54	0.53	0.24	0.98	0.45	0.87	103	96
2320_pointilism.jpg	2320	pointilism	objects	cd	0.29029435073641	0.38566769615514	0.324037953108448	0.50157037037037	35.2489407407407	70.2771591446125	65.79226	0.221537037037035	0.441686850189032	18.01024	17.55777	3.79	2.18	2.96	2.09	7.04	1.68	3.45	2.14	4.86	1.54	0.1	0.92	0.13	0.87	0.42	0.59	0.07	0.93	0.27	0.85	78	70
2321_azulejos.jpg	2321	azulejos	objects	cell phone	0.331141102133585	0.319644744132764	0.349214153733523	0.281944444444444	32.7428703703704	116.132348111658	81.77188	0.133074074074073	0.471986863710996	18.1003	17.59409	3.59	1.92	2.69	2.01	7.21	1.35	3.51	2.06	4.81	1.5	-0.24	0.93	-0.24	0.9	0.42	0.53	-0.09	0.98	-0.01	0.92	81	70
2321_klimt.jpg	2321	klimt	objects	cell phone	0.461808524934309	0.314814723872254	0.223376751193424	0.294362962962963	34.7386222222222	118.012884068547	72.10658	0.16598148148148	0.563866730415959	18.25583	18.56341	3.3	1.95	2.32	1.84	6.32	2.09	3.26	1.83	4.47	1.45	-0.29	0.83	-0.36	0.64	0.01	0.81	-0.07	0.72	-0.21	0.92	81	74
2321_munch.jpg	2321	munch	objects	cell phone	0.400397323000169	0.297871610931232	0.301731066068519	0.294096296296296	33.3760888888889	113.486940533461	58.95681	0.112425925925925	0.382275898546705	17.1646	16.92455	3.21	1.96	2.34	1.88	6.86	1.45	3	1.84	4.47	1.48	-0.23	0.88	-0.28	0.85	0.17	0.64	-0.22	0.97	-0.09	0.86	77	68
2321_pointilism.jpg	2321	pointilism	objects	cell phone	0.256581955147393	0.384860618149161	0.358557426703389	0.29677037037037	31.9441333333333	107.639227236422	66.67702	0.171074074074073	0.576452675718845	17.77837	17.5012	3.46	1.98	2.68	2.05	6.91	1.65	3.7	2.13	4.63	1.48	-0.21	0.94	-0.23	0.87	0.33	0.67	0.11	1	-0.06	0.92	93	83
2323_azulejos.jpg	2323	azulejos	objects	medical tape	0.361158410275957	0.329086341788652	0.309755247935388	0.539114814814815	61.1066666666667	113.346294680581	60.29971	0.244555555555553	0.453624253749283	18.15776	17.54719	2.92	1.79	2.27	1.66	3.32	2.03	3.06	1.76	3.81	1.61	-0.36	0.82	-0.29	0.72	-2.04	1.12	-0.16	1.02	-0.55	0.95	78	69
2323_klimt.jpg	2323	klimt	objects	medical tape	0.467858697645456	0.324928992566299	0.207212309788243	0.55387037037037	67.3435185185185	121.5871476813	60.23137	0.260851851851849	0.470961917817374	18.52836	18.84151	3.14	1.81	2.17	1.55	3.16	2.01	2.74	1.8	3.89	1.53	-0.4	0.79	-0.41	0.64	-2.1	1.38	-0.33	0.88	-0.56	0.87	80	72
2323_munch.jpg	2323	munch	objects	medical tape	0.425352560164663	0.306029462733262	0.268617977102074	0.550481481481481	61.2001888888889	111.175745138936	43.7546	0.163833333333332	0.29761824665276	17.20914	16.94028	2.54	1.61	2.1	1.5	3.62	2.08	2.67	1.65	3.65	1.33	-0.8	0.77	-0.58	0.61	-1.77	1.27	-0.59	0.84	-0.77	0.82	91	81
2323_pointilism.jpg	2323	pointilism	objects	medical tape	0.373261532815862	0.367295677604801	0.259442789579335	0.557644444444444	58.1461111111111	104.270941260859	50.86065	0.282129629629627	0.505931032650562	17.86545	17.51612	3.02	1.66	2.28	1.74	3.07	1.84	2.69	1.6	3.66	1.34	-0.55	0.75	-0.49	0.7	-2.1	1.21	-0.52	0.83	-0.78	0.85	87	76
2324_azulejos.jpg	2324	azulejos	objects	wicker basket	0.363185740811499	0.324262608096174	0.312551651092325	0.458407407407407	60.0164888888889	130.923907247314	70.37309	0.210166666666665	0.458471358164333	18.32233	17.72847	3.23	1.57	2.16	1.4	6.85	1.49	2.46	1.58	4.29	1.17	-0.3	0.68	-0.34	0.63	0.25	0.49	-0.53	0.63	-0.25	0.64	80	72
2324_klimt.jpg	2324	klimt	objects	wicker basket	0.499077761545549	0.313059353110558	0.187862885343892	0.467177777777778	61.3773407407407	131.378981750147	69.83545	0.243648148148146	0.521531972918544	18.58436	18.85245	3.99	1.88	2.74	1.72	6.96	1.44	3.05	1.83	4.74	1.3	0.2	0.87	0.04	0.98	0.37	0.47	-0.11	0.97	0.11	0.82	82	74
2324_munch.jpg	2324	munch	objects	wicker basket	0.43379586946017	0.301181729761248	0.265022400778581	0.469859259259259	59.7277518518518	127.118388485126	57.94499	0.168907407407406	0.359485109804351	17.40579	17.05736	3.67	1.8	2.68	1.85	7.25	1.33	3.02	1.83	4.83	1.46	0.08	0.91	-0.09	0.86	0.42	0.62	-0.26	0.94	0.18	0.84	84	75
2324_pointilism.jpg	2324	pointilism	objects	wicker basket	0.371557805647399	0.379144716332468	0.249297478020132	0.475555555555556	56.4054592592593	118.6096105919	63.93169	0.206814814814813	0.434890965732083	17.90624	17.48304	3.48	1.94	2.7	1.88	7.25	1.11	3.2	2.07	4.73	1.54	-0.16	0.75	-0.07	0.65	0.39	0.5	-0.16	0.82	-0.03	0.75	64	56
2325_azulejos.jpg	2325	azulejos	objects	shopping basket	0.335648414395407	0.331857271828296	0.332494313776149	0.314385185185185	24.1661666666667	76.868019885962	84.01729	0.15948148148148	0.507280524009233	18.6856	17.91693	3.26	1.87	2.44	1.74	7.24	1.5	2.66	1.64	4.34	1.35	-0.26	1.08	-0.21	0.99	0.5	0.46	-0.41	0.94	-0.22	0.89	89	82
2325_klimt.jpg	2325	klimt	objects	shopping basket	0.414093445969371	0.320848067935591	0.26505848609504	0.346022222222222	26.4200222222222	76.3535418406011	84.16506	0.179629629629628	0.519127437758221	18.74126	18.34383	2.81	1.93	2.07	1.77	7.26	1.43	2.46	1.91	4.22	1.46	-0.46	1.02	-0.36	0.91	0.37	0.55	-0.59	0.87	-0.29	1.02	72	63
2325_munch.jpg	2325	munch	objects	shopping basket	0.364489597071053	0.320572440803882	0.314937962125069	0.332151851851852	21.1673296296296	63.7278687793401	65.37033	0.140351851851851	0.422553272153519	18.07979	17.43727	2.67	1.69	1.98	1.57	7.31	1.39	2.26	1.61	4.07	1.61	-0.7	0.83	-0.59	0.63	0.45	0.53	-0.84	0.79	-0.42	0.94	84	75
2325_pointilism.jpg	2325	pointilism	objects	shopping basket	0.287118895923532	0.368835882695829	0.344045221380641	0.347503703703704	21.6175814814815	62.2082045488457	68.16714	0.168962962962962	0.486219171658172	18.21123	17.67171	3.48	1.88	2.39	1.85	7	1.6	3.04	1.89	4.48	1.6	-0.14	0.93	-0.22	0.91	0.4	0.47	-0.22	0.84	-0.08	0.97	83	75
2326_azulejos.jpg	2326	azulejos	objects	ratchet wrench	0.374305213071605	0.303299578738938	0.322395208189487	0.179007407407407	24.0296037037037	134.238041049408	95.08695	0.0919444444444444	0.513634858892659	17.77424	17.23704	2.74	1.66	1.99	1.51	6.11	2.06	2.42	1.61	3.9	1.35	-0.5	0.79	-0.53	0.56	-0.1	0.76	-0.56	0.73	-0.54	0.78	76	68
2326_klimt.jpg	2326	klimt	objects	ratchet wrench	0.51863786704765	0.294882310304606	0.186479822647746	0.192003703703704	24.8362222222222	129.352828842036	86.22075	0.102722222222222	0.535001253833837	18.10181	18.35433	3.17	1.69	2.04	1.3	6.05	2.06	2.74	1.69	4.07	1.39	-0.39	0.69	-0.45	0.53	-0.18	0.81	-0.33	0.72	-0.45	0.73	78	70
2326_munch.jpg	2326	munch	objects	ratchet wrench	0.447112616639432	0.279429647952222	0.273457735408357	0.190985185185185	25.2026074074074	131.961059612923	74.93884	0.0828333333333334	0.433716014428112	16.89206	16.57101	3.29	1.78	2.53	1.74	6.08	2.26	3.06	1.86	4.19	1.43	-0.3	0.7	-0.27	0.61	-0.07	0.93	-0.2	0.91	-0.4	0.88	87	78
2326_pointilism.jpg	2326	pointilism	objects	ratchet wrench	0.361391832359156	0.380337839944059	0.258270327696785	0.194218518518519	22.6128148148148	116.429756478957	79.84748	0.100462962962963	0.517267682450084	17.48507	17.09958	2.85	1.77	2.35	1.76	5.03	2.33	2.74	1.77	3.73	1.49	-0.53	0.77	-0.37	0.65	-0.69	1.19	-0.46	0.79	-0.56	0.72	104	97
2327_azulejos.jpg	2327	azulejos	objects	wrench	0.295574674439483	0.306801492436203	0.397623833124315	0.115181481481481	13.0452962962963	113.258625679282	97.01363	0.056925925925926	0.494228110228626	17.48668	16.867	3.03	1.91	2.35	1.89	6.56	1.62	2.72	1.88	4.11	1.51	-0.44	0.66	-0.41	0.67	0.18	0.56	-0.49	0.74	-0.31	0.72	108	101
2327_klimt.jpg	2327	klimt	objects	wrench	0.491299863717943	0.301100465112594	0.207599671169463	0.12497037037037	14.1158666666667	112.953707545492	88.25731	0.0705185185185187	0.564281903858694	17.88705	18.01989	3.44	1.93	2.43	1.86	7	1.57	2.97	1.8	4.44	1.39	-0.32	0.65	-0.42	0.49	0.36	0.56	-0.44	0.65	-0.2	0.62	72	63
2327_munch.jpg	2327	munch	objects	wrench	0.398556674039054	0.279865265207817	0.32157806075313	0.1248	12.8167259259259	102.698124406458	72.74877	0.0580370370370372	0.465040360873695	16.75748	16.32038	3.02	1.69	2.05	1.59	6.79	1.67	2.59	1.59	4.17	1.29	-0.45	0.67	-0.44	0.65	0.22	0.57	-0.41	0.68	-0.33	0.74	80	72
2327_pointilism.jpg	2327	pointilism	objects	wrench	0.24047439423297	0.381341970218995	0.378183635548046	0.12567037037037	11.5661925925926	92.0359553210928	74.68082	0.0669629629629632	0.53284606996552	17.09793	16.81243	2.88	1.54	2.02	1.44	6.98	1.66	2.51	1.37	4.1	1.32	-0.66	0.57	-0.61	0.64	0.27	0.57	-0.64	0.62	-0.39	0.67	82	71
2328_azulejos.jpg	2328	azulejos	objects	key-01	0.35622210279143	0.310829491830922	0.33294840537766	0.215788888888889	24.4430925925926	113.273175085389	92.09346	0.110444444444444	0.511817105195407	17.88138	17.27368	3.51	1.83	2.69	2	6.38	1.6	3.18	1.89	4.48	1.4	-0.07	0.79	-0.15	0.71	-0.11	0.79	-0.17	0.82	-0.12	0.73	93	84
2328_klimt.jpg	2328	klimt	objects	key-01	0.479431458508912	0.310711178480249	0.209857363010837	0.225040740740741	24.6063074074074	109.341567781965	82.36166	0.125462962962963	0.557512220009544	18.16301	18.25081	4.26	1.94	3.42	2.21	6.78	1.77	4.01	1.91	5.07	1.38	0.22	0.94	0.23	0.99	0.18	0.88	0.29	1.02	0.21	0.9	86	75
2328_munch.jpg	2328	munch	objects	key-01	0.422661083726836	0.294470595904566	0.282868320368591	0.223737037037037	22.9365740740741	102.515767518085	68.03504	0.100962962962963	0.451257262990614	17.01385	16.63246	3.73	1.93	2.73	1.87	6.65	1.95	3.18	1.91	4.44	1.29	-0.01	0.78	-0.09	0.7	0.24	0.67	-0.14	0.83	-0.13	0.66	79	72
2328_pointilism.jpg	2328	pointilism	objects	key-01	0.351590093699731	0.3638748285841	0.284535077716152	0.226192592592593	21.1454740740741	93.484379093529	72.88454	0.117351851851852	0.51881385905161	17.48102	17.15341	3.63	1.78	2.79	1.85	6.69	1.61	3.29	1.76	4.71	1.29	-0.11	0.73	-0.15	0.69	0.2	0.73	-0.17	0.81	0.02	0.75	90	80
2329_azulejos.jpg	2329	azulejos	objects	key-02	0.354325531364037	0.318203162155119	0.327471306480777	0.260788888888889	24.6622296296296	94.5677928791558	87.0743	0.132851851851851	0.509422975870931	17.94199	17.33515	4.25	1.98	3.47	2.29	7.03	1.64	3.65	2.07	5.08	1.56	0.14	0.78	0.2	0.87	0.36	0.6	-0.03	0.96	0.18	0.85	72	63
2329_klimt.jpg	2329	klimt	objects	key-02	0.457791157283147	0.324673213100672	0.217535629616193	0.277133333333333	27.8081592592593	100.342167161147	77.99814	0.140277777777777	0.506174324432681	18.11812	18.30666	4.46	2.08	3.75	2.35	7.19	1.47	4.15	2.15	5.84	1.46	0.47	0.9	0.52	0.94	0.53	0.6	0.53	0.96	0.78	0.8	81	73
2329_munch.jpg	2329	munch	objects	key-02	0.419809819136432	0.306553017979109	0.273637162884426	0.274359259259259	25.3679888888889	92.4626672246446	65.62757	0.102981481481481	0.375352673569394	16.78983	16.48171	4.19	2.09	3.36	2.3	7.25	1.37	3.55	2.08	4.84	1.52	0.13	0.9	0.13	0.97	0.54	0.5	-0.06	0.88	0.05	0.75	73	64
2329_pointilism.jpg	2329	pointilism	objects	key-02	0.35801493410535	0.373425668518416	0.268559397376186	0.277562962962963	22.7607444444444	82.0020949534307	69.62323	0.127777777777777	0.460356008646685	17.51458	17.07309	3.97	1.91	3.03	1.99	7.12	1.37	3.64	1.9	4.87	1.29	0.12	0.88	0.02	0.87	0.44	0.51	0.06	0.88	0.14	0.79	92	82
2330_azulejos.jpg	2330	azulejos	objects	nails	0.342817899452435	0.306672126259039	0.350509974288578	0.193955555555556	20.233462962963	104.320100061106	96.59732	0.0966666666666665	0.498395967002749	17.8771	17.19104	3.23	1.91	2.28	1.67	4.94	2.52	2.97	1.77	4.27	1.64	-0.26	0.78	-0.33	0.68	-0.69	1.16	-0.2	0.72	-0.14	0.84	78	70
2330_klimt.jpg	2330	klimt	objects	nails	0.450317287450084	0.309817640180045	0.23986507236989	0.208196296296296	20.5841222222222	98.8688203796275	82.26494	0.117796296296296	0.565794389198226	18.13458	18.14506	2.61	1.71	2.01	1.6	4.71	2.35	2.94	1.87	3.65	1.45	-0.59	0.71	-0.46	0.57	-0.82	1.07	-0.21	0.82	-0.56	0.78	80	72
2330_munch.jpg	2330	munch	objects	nails	0.398704771176111	0.297703626898786	0.303591601925118	0.2052	18.8612222222222	91.9162876326619	68.4171	0.0928888888888888	0.452674897119341	17.0706	16.60327	3.5	2.06	2.62	1.76	6.13	1.85	3.33	1.99	4.07	1.63	-0.24	0.92	-0.23	0.84	-0.18	0.76	-0.13	0.88	-0.54	0.98	84	73
2330_pointilism.jpg	2330	pointilism	objects	nails	0.321751736637328	0.360686017197323	0.317562246165339	0.209092592592593	17.5753185185185	84.0551944026216	72.7168	0.113592592592592	0.543264546984322	17.53374	17.13173	3.53	1.82	2.52	1.62	5.68	2.08	3.13	1.79	4.38	1.35	-0.11	0.94	-0.14	0.89	-0.29	0.92	-0.08	0.98	-0.22	0.92	104	96
2331_azulejos.jpg	2331	azulejos	objects	guitar	0.391975516015421	0.313429707538629	0.294594776445939	0.222737037037037	28.0551592592593	125.956417632485	83.07937	0.11274074074074	0.506160727647615	17.99877	17.28477	4.76	1.91	3.55	2.17	7.56	0.92	4.26	1.78	5.49	1.18	0.77	0.9	0.49	0.98	0.57	0.44	0.59	0.9	0.68	0.79	86	77
2331_klimt.jpg	2331	klimt	objects	guitar	0.516227351750661	0.302668703132556	0.181103945116763	0.23087037037037	29.5093777777778	127.817951391674	80.48618	0.126962962962962	0.54993182000481	18.35611	18.41808	4.38	2.19	3.43	2.29	7.5	0.98	3.89	2.13	5.21	1.62	0.36	0.89	0.33	0.95	0.52	0.55	0.22	0.96	0.38	0.87	84	75
2331_munch.jpg	2331	munch	objects	guitar	0.480807452799973	0.290086762232726	0.229105784967289	0.230533333333333	27.8073444444445	120.621794871795	63.23977	0.0817037037037037	0.354411670201144	17.27699	16.84733	4.67	1.91	3.68	2.28	7.54	1.16	4.12	1.93	5.44	1.25	0.68	0.9	0.6	0.96	0.74	0.54	0.52	0.91	0.66	0.79	84	75
2331_pointilism.jpg	2331	pointilism	objects	guitar	0.39643898638881	0.36948068035749	0.234080333253675	0.235025925925926	24.915337037037	106.011015333218	71.10693	0.108981481481481	0.463699828230139	17.72883	17.2588	4.54	2.27	3.79	2.5	7.7	0.87	4.04	2.17	5.49	1.79	0.49	1	0.55	1.15	0.68	0.42	0.46	1.03	0.63	1.12	71	63
2332_azulejos.jpg	2332	azulejos	objects	belt	0.328098206655618	0.302406585871182	0.369495207473213	0.110707407407407	16.1316074074074	145.713893814192	98.88773	0.0593703703703704	0.53628182396039	17.63226	17.00328	3.02	1.63	2.26	1.74	6.51	1.94	2.87	1.77	4.03	1.35	-0.53	0.76	-0.47	0.8	0.16	0.89	-0.43	0.95	-0.5	0.91	86	76
2332_klimt.jpg	2332	klimt	objects	belt	0.513841868432519	0.279807234936665	0.206350896630819	0.118233333333333	15.4014185185185	130.262913886539	94.97325	0.0666851851851852	0.564013407261222	17.82621	17.72468	3.09	1.51	1.87	1.06	6.74	1.52	2.62	1.35	3.95	1.28	-0.42	0.77	-0.57	0.53	0.19	0.53	-0.41	0.72	-0.47	0.79	86	78
2332_munch.jpg	2332	munch	objects	belt	0.480534892618309	0.248716761760266	0.270748345621429	0.118396296296296	15.8132407407408	133.561954515594	86.94227	0.0519814814814815	0.439046516720368	16.6339	16.00014	3.11	1.71	2.09	1.38	7.12	1.36	2.97	1.95	4.03	1.43	-0.45	0.83	-0.43	0.78	0.31	0.55	-0.29	1.15	-0.53	0.98	66	58
2332_pointilism.jpg	2332	pointilism	objects	belt	0.307633723414145	0.383653326978996	0.308712949606887	0.122551851851852	14.6429555555555	119.483755930974	88.47614	0.0585555555555556	0.477802290791502	17.39644	16.95878	2.76	1.56	1.91	1.35	6.9	1.56	2.54	1.48	3.77	1.4	-0.59	0.75	-0.51	0.68	0.3	0.46	-0.4	0.86	-0.59	0.87	87	79
2333_azulejos.jpg	2333	azulejos	objects	pacifier	0.365399939653776	0.324156736306737	0.310443324039486	0.4509	47.7146444444444	105.820901407062	75.88506	0.233407407407405	0.517647831908195	18.26195	17.63217	2.88	1.74	2.08	1.5	5.45	2.34	2.95	1.79	4.08	1.64	-0.41	0.79	-0.41	0.61	-0.69	1.28	-0.24	0.88	-0.36	0.97	74	65
2333_klimt.jpg	2333	klimt	objects	pacifier	0.46893875959566	0.322950472572721	0.208110767831619	0.464681481481481	51.3030259259259	110.404713702735	65.18009	0.249185185185183	0.536249442071027	18.47371	18.74111	3.43	1.92	2.45	1.69	6.43	2	3.26	1.73	4.47	1.57	-0.29	0.94	-0.35	0.82	0.07	0.8	-0.18	1.1	-0.21	0.9	82	73
2333_munch.jpg	2333	munch	objects	pacifier	0.445985138595767	0.308506969771669	0.245507891632564	0.463311111111111	45.708062962963	98.6552272690936	48.05638	0.188629629629628	0.407133835355809	17.1708	16.97063	2.88	1.65	2.09	1.54	5.86	2.17	2.67	1.75	4.15	1.39	-0.44	0.78	-0.44	0.7	-0.24	0.86	-0.33	0.93	-0.31	0.92	76	68
2333_pointilism.jpg	2333	pointilism	objects	pacifier	0.386422712839175	0.378751079347593	0.234826207813232	0.46667037037037	42.0517185185185	90.1101102372203	53.2548	0.28346296296296	0.607415814160199	17.75048	17.4984	3.16	1.84	2.4	1.77	6.27	1.87	3.15	1.89	4.48	1.51	-0.29	0.78	-0.31	0.66	-0.01	0.78	-0.17	0.88	-0.07	0.92	122	115
2334_azulejos.jpg	2334	azulejos	objects	filing cabinet	0.338428924640667	0.333372760723617	0.328198314635715	0.470237037037037	81.6190185185185	173.56994896191	66.19308	0.255222222222219	0.542752276235777	18.08185	17.45345	2.9	1.7	2.11	1.51	6.65	1.65	2.65	1.68	3.74	1.44	-0.51	0.67	-0.53	0.62	0.2	0.61	-0.51	0.8	-0.56	0.82	107	100
2334_klimt.jpg	2334	klimt	objects	filing cabinet	0.529036629174772	0.294923856170707	0.176039514654521	0.479318518518519	80.6011444444445	168.157793472214	60.9649	0.185592592592591	0.387200964332072	18.29607	18.50728	3.4	1.89	2.39	1.72	6.91	1.29	3.25	1.79	4.37	1.38	-0.23	0.9	-0.32	0.69	0.17	0.47	-0.1	0.83	-0.23	0.88	67	59
2334_munch.jpg	2334	munch	objects	filing cabinet	0.409382268525053	0.30357036969881	0.287047361776135	0.481977777777778	84.6893444444445	175.712135183734	51.7514	0.0950555555555552	0.197219788833048	16.92394	16.64009	3.07	1.66	2.24	1.61	6.85	1.66	2.71	1.62	3.81	1.52	-0.51	0.76	-0.5	0.63	0.21	0.89	-0.6	0.76	-0.68	0.9	86	75
2334_pointilism.jpg	2334	pointilism	objects	filing cabinet	0.263238072283701	0.442670553922588	0.29409137379371	0.482862962962963	80.4913074074074	166.695964655258	59.34045	0.152074074074073	0.314942511102756	17.87155	17.58717	3.02	1.95	2.26	1.79	6.63	1.69	3.05	1.87	4.14	1.37	-0.46	0.89	-0.42	0.64	0.17	0.57	-0.31	0.91	-0.38	0.83	91	81
2335_azulejos.jpg	2335	azulejos	objects	swiss army knife	0.344310024790424	0.30290018449936	0.352789790710283	0.207477777777778	25.4307481481482	122.570949142255	98.32494	0.10787037037037	0.519912886699155	18.2055	17.50409	3.45	1.84	2.48	1.77	6.07	2.18	3.61	2.01	4.28	1.69	-0.14	0.84	-0.19	0.75	-0.1	0.82	0.18	1.03	-0.11	0.97	75	67
2335_klimt.jpg	2335	klimt	objects	swiss army knife	0.450147503871832	0.30430260841885	0.245549887709314	0.223511111111111	23.2823851851852	104.166567243322	86.10682	0.109759259259259	0.491068469543314	18.22775	18.07556	3.49	2.16	2.64	2.04	7	1.58	3.2	1.93	4.32	1.61	-0.17	0.82	-0.19	0.74	0.26	0.63	-0.15	0.84	-0.31	1	84	75
2335_munch.jpg	2335	munch	objects	swiss army knife	0.434215269342303	0.285228180944441	0.280556549713266	0.219881481481481	21.9129333333333	99.6579301980865	75.4516	0.103574074074074	0.471045007411399	17.19916	16.60838	3.7	1.98	2.84	1.99	7.09	1.37	3.61	2.18	4.71	1.63	-0.01	0.88	0.01	0.93	0.3	0.63	0.19	1.04	0.04	0.88	64	56
2335_pointilism.jpg	2335	pointilism	objects	swiss army knife	0.329499824158883	0.36143575940784	0.309064416433258	0.238062962962963	21.3113074074074	89.5196259937458	78.72127	0.114222222222222	0.479798372668293	17.77537	17.20743	3.8	2.01	2.73	1.79	6.81	1.79	3.87	2.07	4.6	1.39	-0.07	0.88	-0.19	0.8	0.21	0.81	0.21	1	-0.14	0.87	86	75
2336_azulejos.jpg	2336	azulejos	objects	night table	0.378401273274412	0.32238941002918	0.299209316696405	0.527518518518518	72.0980703703704	136.674008284771	62.26207	0.241055555555553	0.456961314329842	18.0897	17.67544	3.52	1.9	2.39	1.74	6.76	1.97	2.94	1.7	4.45	1.46	-0.13	0.86	-0.29	0.67	0.27	0.64	-0.29	0.8	-0.12	0.76	84	77
2336_klimt.jpg	2336	klimt	objects	night table	0.497726406244475	0.320178107195025	0.182095486560499	0.531688888888889	73.7899111111111	138.784000668729	59.09415	0.252888888888886	0.475633202373981	18.41689	18.75826	3.72	1.97	2.53	1.79	7.05	1.38	3.09	1.8	4.34	1.43	-0.04	0.97	-0.22	0.8	0.35	0.5	-0.18	0.89	-0.24	0.95	97	88
2336_munch.jpg	2336	munch	objects	night table	0.461051136890963	0.296289198366922	0.242659664742114	0.533185185185185	72.0126296296296	135.061197554876	44.86371	0.171518518518517	0.321686579605442	16.99082	16.73903	3.46	1.73	2.34	1.54	7.32	1.09	2.92	1.7	4.67	1.49	-0.15	0.7	-0.31	0.47	0.44	0.4	-0.28	0.7	0.02	0.71	65	57
2336_pointilism.jpg	2336	pointilism	objects	night table	0.411699688870608	0.368186045444825	0.220114265684565	0.536118518518519	68.1855925925926	127.183804023433	51.09061	0.17498148148148	0.326385818503368	17.69749	17.4856	3.01	1.77	2.06	1.53	6.9	1.5	2.8	1.77	4.3	1.33	-0.49	0.81	-0.51	0.64	0.28	0.63	-0.32	0.83	-0.31	0.82	89	81
2337_azulejos.jpg	2337	azulejos	objects	computer	0.3367146725974	0.322239367406469	0.341045959996132	0.421685185185185	70.2127148148148	166.505054674806	70.84806	0.225074074074071	0.533749066795479	17.98242	17.36586	2.94	1.79	2.08	1.43	5.99	1.94	2.63	1.84	3.91	1.55	-0.58	0.75	-0.45	0.59	-0.29	0.88	-0.43	0.92	-0.61	0.96	78	70
2337_klimt.jpg	2337	klimt	objects	computer	0.517961384027242	0.293610089057692	0.188428526915067	0.44112962962963	68.4326666666667	155.130515091726	69.50852	0.212981481481479	0.482809285924179	18.25352	18.56368	3.37	1.91	2.4	1.84	5.49	2.04	3.12	1.91	4.43	1.42	-0.29	0.88	-0.32	0.67	-0.52	0.91	-0.27	0.88	-0.18	0.78	82	75
2337_munch.jpg	2337	munch	objects	computer	0.414481099058161	0.297482135164197	0.288036765777642	0.438777777777778	72.041637037037	164.187068456149	60.00264	0.126703703703702	0.288765088207982	16.91977	16.68503	2.68	1.91	2.01	1.74	4.87	2.42	2.51	1.94	3.78	1.69	-0.59	0.81	-0.46	0.7	-0.74	0.99	-0.49	0.91	-0.49	0.94	76	68
2337_pointilism.jpg	2337	pointilism	objects	computer	0.257985233493668	0.429248120316738	0.312766646189593	0.444677777777778	69.3947481481482	156.056253800088	67.19375	0.158148148148146	0.355646618858429	17.80239	17.44279	2.92	1.87	2.03	1.7	5.97	1.94	2.55	1.77	4.21	1.58	-0.51	0.79	-0.5	0.66	-0.38	0.85	-0.51	0.82	-0.34	0.86	65	57
2338_azulejos.jpg	2338	azulejos	objects	rope	0.381076158784162	0.311600424986954	0.307323416228886	0.333733333333333	40.3089888888889	120.782028232787	79.80372	0.168981481481481	0.506336840236158	18.18704	17.57572	3.04	1.54	2.11	1.3	6.63	1.67	2.53	1.54	4.1	1.23	-0.43	0.72	-0.38	0.58	0.15	0.53	-0.47	0.69	-0.39	0.72	79	71
2338_klimt.jpg	2338	klimt	objects	rope	0.50738130712539	0.313018658134802	0.179600034739808	0.345307407407407	42.7173111111111	123.708064741025	73.57252	0.202518518518517	0.586487617045462	18.52976	18.86655	3.07	1.85	2.33	1.79	5.96	2.07	2.95	1.74	4.06	1.57	-0.29	0.77	-0.27	0.67	-0.37	0.95	-0.24	0.86	-0.45	1.01	76	67
2338_munch.jpg	2338	munch	objects	rope	0.460702259692258	0.290527600542904	0.248770139764838	0.345137037037037	41.5708777777778	120.44745511713	60.49573	0.150814814814814	0.436970822110378	17.31866	16.9422	3.25	1.72	2.38	1.5	6.68	1.56	2.84	1.68	4.26	1.12	-0.29	0.9	-0.24	0.77	0.14	0.61	-0.25	0.82	-0.24	0.74	88	80
2338_pointilism.jpg	2338	pointilism	objects	rope	0.415970918435955	0.362499878306601	0.221529203257444	0.348533333333333	37.633237037037	107.976005270764	66.48248	0.18324074074074	0.525748108475726	17.95398	17.52843	3.17	1.55	2.21	1.31	6.64	1.68	2.67	1.5	4.29	1.19	-0.32	0.73	-0.28	0.66	0.13	0.52	-0.35	0.67	-0.21	0.68	80	72
2339_azulejos.jpg	2339	azulejos	objects	picture frame	0.359843593366887	0.320336603432222	0.319819803200895	0.354448148148148	43.2335222222222	121.974179998119	85.55986	0.187814814814814	0.529879520590168	17.98826	17.45614	3.08	1.89	2.46	2.03	6.38	1.91	2.67	1.91	4.41	1.25	-0.31	0.8	-0.27	0.76	0.06	0.68	-0.34	0.86	-0.19	0.76	76	68
2339_klimt.jpg	2339	klimt	objects	picture frame	0.498793983063458	0.305320999347584	0.19588501758896	0.368396296296296	44.4260555555556	120.593111283139	78.61643	0.176370370370369	0.478751746810497	18.34549	18.54836	3.82	1.98	2.96	2.05	6.4	1.83	3.33	2.02	4.78	1.37	-0.09	0.79	-0.13	0.74	-0.04	0.79	-0.24	0.81	-0.07	0.73	83	72
2339_munch.jpg	2339	munch	objects	picture frame	0.435706136050724	0.295825993901989	0.268467870047288	0.362792592592593	42.5908148148148	117.397145598955	66.31077	0.12974074074074	0.357616840557811	17.0107	16.66541	3.6	1.88	2.65	1.88	5.13	2.45	3.22	1.98	4.79	1.28	-0.16	0.9	-0.23	0.82	-0.79	1.47	-0.23	1.01	-0.07	0.81	93	80
2339_pointilism.jpg	2339	pointilism	objects	picture frame	0.358236022708175	0.383150243374157	0.258613733917669	0.374559259259259	39.6642111111111	105.89568974894	72.43173	0.16661111111111	0.444819096023966	17.79592	17.52541	3.19	1.86	2.16	1.59	5.94	2.05	2.73	1.71	4.12	1.35	-0.23	0.85	-0.34	0.74	-0.19	0.89	-0.41	0.67	-0.37	1.04	85	77
2340_dali.jpg	2340	dali	objects	french horn	0.343962915207493	0.348080219128693	0.307956865663817	0.331351851851852	33.2897074074074	100.466338791706	70.50499	0.134851851851851	0.406974794612415	17.42108	16.89582	3.73	1.95	2.82	1.93	7.22	1.2	3.28	1.76	4.71	1.3	-0.03	0.84	-0.09	0.77	0.46	0.42	-0.05	0.75	0.09	0.71	94	85
2340_hundertwasser.jpg	2340	hundertwasser	objects	french horn	0.37897775828605	0.306025279940675	0.314996961773277	0.347155555555556	39.2205703703704	112.97693423804	85.38638	0.145907407407406	0.42029402978705	18.02248	17.28056	4.33	2.01	3.49	2.19	7.1	1.49	4.11	2.07	5.12	1.44	0.23	0.82	0.27	0.84	0.44	0.56	0.32	0.88	0.27	0.82	73	64
2340_picasso.jpg	2340	picasso	objects	french horn	0.461432133124416	0.301900955258585	0.236666911617001	0.345425925925926	44.6385	129.227416501367	95.91658	0.14948148148148	0.432745402884251	18.09346	17.28996	4.51	2.04	3.4	2.19	7.51	0.95	4.05	1.96	5.25	1.44	0.53	0.85	0.31	0.91	0.54	0.47	0.39	0.95	0.44	0.86	94	85
2340_popart.jpg	2340	popart	objects	french horn	0.372691639651416	0.317846682860713	0.309461677487873	0.344292592592593	35.5879111111111	103.36531158898	86.10812	0.159537037037036	0.463376327198008	18.29329	17.83912	4.43	2.12	3.49	2.23	7.43	1.2	4.3	2.01	5.42	1.47	0.56	0.93	0.53	1	0.47	0.48	0.67	1.01	0.63	0.79	76	67
2341_dali.jpg	2341	dali	objects	tie	0.240590437093914	0.330697177276055	0.428712385630053	0.101459259259259	13.9822333333333	137.811309045776	84.34148	0.0408888888888885	0.403007957946992	16.62278	16.12266	3.42	1.86	2.47	1.96	6.56	1.81	2.93	1.77	4.33	1.35	-0.28	0.71	-0.39	0.63	0.14	0.69	-0.45	0.67	-0.28	0.71	73	64
2341_hundertwasser.jpg	2341	hundertwasser	objects	tie	0.287966374422992	0.23971397798873	0.472319647588287	0.103044444444444	15.9279592592593	154.573682697146	94.06767	0.0416111111111107	0.403817123139957	16.99542	16.30512	2.97	1.82	2.18	1.65	6.6	1.67	2.8	1.83	3.95	1.47	-0.48	0.79	-0.45	0.72	0.07	0.67	-0.34	0.81	-0.51	0.87	91	82
2341_picasso.jpg	2341	picasso	objects	tie	0.41452148607349	0.288342841617228	0.297135672309269	0.101137037037037	16.9572555555555	167.666129563848	99.73529	0.0394444444444441	0.390009887574612	16.89645	16.09411	3.2	1.94	2.44	1.92	6.99	1.58	3.12	1.93	4.3	1.57	-0.45	0.86	-0.4	0.71	0.35	0.52	-0.28	0.82	-0.28	0.85	82	71
2341_popart.jpg	2341	popart	objects	tie	0.287324300302926	0.246132629442697	0.466543070254383	0.102311111111111	14.4672925925926	141.404901534897	95.66974	0.0460185185185181	0.449790037648417	17.21255	16.65709	3.22	1.78	2.37	1.64	6.66	1.87	3.24	1.85	4.39	1.46	-0.4	0.73	-0.38	0.55	0.21	0.56	-0.15	0.77	-0.23	0.85	82	75
2342_dali.jpg	2342	dali	objects	mosturizer	0.337750078273432	0.338067947681832	0.324181974044732	0.580981481481481	43.5491740740741	74.9579383546362	40.95572	0.0931666666666668	0.160360819813215	17.09117	16.87185	2.9	1.64	2.05	1.57	5.16	2.22	2.85	1.69	3.95	1.38	-0.57	0.68	-0.54	0.62	-0.67	0.87	-0.38	0.84	-0.5	0.74	82	75
2342_hundertwasser.jpg	2342	hundertwasser	objects	mosturizer	0.352021436545784	0.326452111505014	0.3215264519492	0.583559259259259	54.3880555555556	93.2005699379923	52.4514	0.182870370370369	0.313370694524658	17.89699	17.46474	3.04	1.88	2.24	1.76	3.81	2.19	3.11	1.78	4	1.35	-0.36	0.83	-0.36	0.75	-1.7	1.2	-0.14	1.07	-0.45	0.73	79	70
2342_picasso.jpg	2342	picasso	objects	mosturizer	0.390756932274701	0.329196616544763	0.280046451180535	0.582703703703704	51.2098444444445	87.8831627788724	53.95942	0.174777777777777	0.299942795398206	17.87264	17.26938	2.7	1.59	2.12	1.52	3.28	1.95	2.85	1.64	3.66	1.43	-0.72	0.72	-0.59	0.61	-2.04	1.25	-0.47	0.71	-0.75	0.85	97	87
2342_popart.jpg	2342	popart	objects	mosturizer	0.357669400902075	0.318987882852744	0.323342716245179	0.578755555555556	46.6390814814815	80.5851123739313	58.86546	0.241629629629627	0.417498592126142	18.53452	18.33781	2.97	1.61	2.21	1.62	4.49	1.94	2.79	1.58	4.36	1.48	-0.4	0.94	-0.31	1.19	-0.98	1.03	-0.28	0.97	-0.23	0.91	77	69
2343_dali.jpg	2343	dali	objects	cronometer	0.274853003467044	0.353180933674106	0.371966062858851	0.36557037037037	44.0545407407407	120.509057383693	73.54487	0.0991481481481477	0.271214945696222	17.62883	17.12613	3.95	1.87	3.03	1.95	6.7	1.58	3.49	1.85	4.48	1.38	0.16	1.04	0.07	0.98	0.22	0.78	0.05	1.07	-0.12	0.85	97	86
2343_hundertwasser.jpg	2343	hundertwasser	objects	cronometer	0.311055495773692	0.3014325215011	0.387511982725208	0.371896296296296	47.8243481481481	128.595924789866	80.96851	0.116388888888888	0.312960602318446	17.9531	17.39916	3.04	1.94	2.36	1.84	5.96	2.05	3.37	2.14	3.97	1.52	-0.35	0.76	-0.28	0.63	-0.12	0.77	0.07	1.23	-0.33	0.81	78	70
2343_picasso.jpg	2343	picasso	objects	cronometer	0.395027123687167	0.321984551294169	0.282988325018664	0.372703703703704	48.8094111111111	130.960359733678	86.65912	0.114759259259259	0.307910165954485	17.93012	17.21005	3.76	1.95	2.77	2.01	6.55	1.76	3.5	1.86	4.55	1.42	-0.06	0.88	-0.11	0.79	0.14	0.61	0	0.82	-0.12	0.8	78	71
2343_popart.jpg	2343	popart	objects	cronometer	0.323218558150357	0.305381028637719	0.371400413211924	0.368044444444444	43.3718888888889	117.844161333172	84.30281	0.159962962962961	0.434629473091008	18.45137	18.13519	3.46	2.16	2.71	2.09	6.42	1.71	3.51	1.93	4.57	1.55	-0.16	0.93	-0.13	0.89	-0.07	0.68	0.03	0.82	-0.07	0.81	84	75
2344_dali.jpg	2344	dali	objects	stapler	0.260760543375137	0.343076181424137	0.396163275200727	0.361411111111111	55.6577148148148	154.001117020731	57.0883	0.102425925925926	0.283405581004499	16.62946	16.19942	2.95	1.49	1.98	1.28	6.54	1.83	2.48	1.45	3.78	1.21	-0.5	0.82	-0.53	0.76	0.05	0.77	-0.5	0.7	-0.64	0.71	85	77
2344_hundertwasser.jpg	2344	hundertwasser	objects	stapler	0.311767366449007	0.278981522596618	0.409251110954375	0.363185185185185	61.333562962963	168.876830511931	67.51444	0.152703703703703	0.420456863145011	17.46791	16.98665	3.19	1.87	2.32	1.67	6.47	1.77	3	1.81	4.12	1.38	-0.48	0.75	-0.47	0.68	0.02	0.72	-0.38	0.84	-0.47	0.77	85	74
2344_picasso.jpg	2344	picasso	objects	stapler	0.457284220129586	0.266146882026634	0.276568897843781	0.360559259259259	65.8509259259259	182.6355147867	72.76439	0.15037037037037	0.417047590677033	17.48473	16.81599	3.31	1.84	2.3	1.61	6.79	1.42	2.9	1.73	4.36	1.44	-0.27	0.71	-0.22	1.29	0.11	0.55	-0.27	0.68	-0.19	0.71	67	59
2344_popart.jpg	2344	popart	objects	stapler	0.31549066345649	0.262795136874761	0.421714199668749	0.360562962962963	57.8361444444444	160.40511751171	68.88173	0.171333333333332	0.475182841646805	17.86055	17.58378	3.43	1.76	2.69	1.97	6.67	1.7	3.33	1.93	4.66	1.44	-0.15	0.82	-0.12	0.84	0.25	0.53	0.04	1.01	-0.06	0.89	84	76
2345_dali.jpg	2345	dali	objects	headphones	0.305577449814693	0.340884572567591	0.353537977617641	0.230903703703704	27.5624703703704	119.367814063903	87.9203	0.0920185185185182	0.39851469267291	17.36323	16.4833	3.11	1.92	2.33	1.93	7.18	1.53	2.67	1.81	4.32	1.64	-0.42	0.74	-0.38	0.7	0.37	0.54	-0.56	0.74	-0.24	0.83	84	75
2345_hundertwasser.jpg	2345	hundertwasser	objects	headphones	0.326343880236113	0.281403480780163	0.392252638983686	0.237903703703704	31.5895666666667	132.782996543886	100.0862	0.0912407407407404	0.383519631347883	17.86087	16.95137	3.12	1.86	2.39	1.85	7.09	1.49	3.07	1.86	4.26	1.53	-0.45	0.79	-0.33	0.71	0.32	0.61	-0.35	0.81	-0.32	0.73	89	80
2345_picasso.jpg	2345	picasso	objects	headphones	0.424515006966503	0.306950392199326	0.268534600834154	0.235022222222222	33.0365740740741	140.56787380232	104.9024	0.0984444444444441	0.418872919818455	17.8245	16.87279	3.32	2.03	2.39	2.01	7.04	1.64	3.13	2.07	4.29	1.65	-0.25	0.92	-0.31	0.82	0.43	0.57	-0.17	0.98	-0.15	0.84	76	68
2345_popart.jpg	2345	popart	objects	headphones	0.322859165207305	0.297069679093931	0.380071155698714	0.235774074074074	29.4466703703704	124.893589280385	98.83578	0.109777777777777	0.465605805934744	18.04189	17.30675	3.54	1.9	2.64	2.03	7.17	1.63	3.27	1.9	4.92	1.19	0.02	0.98	-0.09	0.91	0.52	0.61	0.08	0.93	0.18	0.82	81	73
2346_dali.jpg	2346	dali	objects	cradle	0.308755941280248	0.33743120401683	0.353812854702924	0.410307407407407	31.454	76.6595957863571	41.39471	0.175999999999998	0.428946679544692	17.18024	16.85892	3.02	1.94	2.09	1.77	6.8	1.54	2.73	1.85	4.12	1.73	-0.51	0.86	-0.47	0.67	0.15	0.59	-0.44	0.73	-0.51	1.01	64	56
2346_hundertwasser.jpg	2346	hundertwasser	objects	cradle	0.307968902619983	0.318579154843507	0.373451942536509	0.418107407407407	42.212	100.959703779819	60.10493	0.196833333333331	0.470772174436831	17.87466	17.39559	3.18	1.94	2.21	1.77	6.23	2.04	3.11	2	4.17	1.56	-0.39	0.91	-0.44	0.68	-0.19	0.96	-0.18	0.82	-0.43	0.94	66	58
2346_picasso.jpg	2346	picasso	objects	cradle	0.403468067542023	0.309517556990239	0.287014375467738	0.411177777777778	50.5056037037037	122.831549838765	73.96162	0.159666666666665	0.388315408312162	18.26025	17.58519	3.09	1.8	2.03	1.56	6.21	2.02	2.88	1.75	4.24	1.54	-0.36	1.01	-0.44	0.77	-0.17	0.96	-0.29	0.8	-0.24	1.07	77	67
2346_popart.jpg	2346	popart	objects	cradle	0.328633427646062	0.309588119316242	0.361778453037696	0.412348148148148	34.5473333333333	83.7819534014766	63.79667	0.216388888888887	0.524772306752649	18.48684	18.14461	3.2	1.97	2.23	1.84	6.69	1.68	3.31	2.1	4.39	1.47	-0.4	0.85	-0.43	0.67	0.17	0.65	-0.1	0.93	-0.22	0.94	88	79
2347_dali.jpg	2347	dali	objects	pillow	0.299986986077205	0.341716327087874	0.358296686834867	0.279425925925926	19.5805481481482	70.0741997481609	46.71006	0.118111111111111	0.422692027304658	16.86107	16.65644	3.71	1.8	2.81	1.94	6.09	1.83	3.37	1.96	4.44	1.43	-0.04	0.87	-0.04	0.82	-0.13	0.72	-0.02	1.02	-0.08	0.8	79	72
2347_hundertwasser.jpg	2347	hundertwasser	objects	pillow	0.312466904672624	0.312983086223846	0.374550009103507	0.283748148148148	26.0470111111111	91.796232966115	64.63046	0.0997037037037037	0.351380984702135	17.53365	17.06232	3.89	1.96	2.84	1.86	6	1.96	3.5	1.91	4.94	1.49	-0.07	0.86	-0.18	0.73	-0.24	0.92	-0.04	0.92	0.14	0.97	76	67
2347_picasso.jpg	2347	picasso	objects	pillow	0.396684145411728	0.315821836942645	0.287494017645572	0.282514814814815	28.7082703703704	101.616867027622	75.58094	0.0897592592592593	0.317715229617588	17.7013	16.94167	3.14	1.9	2.24	1.72	4.37	2.34	2.96	2.08	3.99	1.75	-0.29	0.72	-0.34	0.6	-1.05	1.21	-0.23	0.79	-0.27	0.93	76	68
2347_popart.jpg	2347	popart	objects	pillow	0.333785599886105	0.310390455083786	0.355823945030064	0.2841	22.0800333333333	77.7192303179632	66.62115	0.135962962962962	0.478574315251539	18.14556	17.82665	3.21	1.94	2.39	1.77	3.83	2.21	3.2	1.98	4.25	1.82	-0.31	0.91	-0.31	0.82	-1.45	1.28	-0.18	1.04	-0.22	0.98	104	97
2348_dali.jpg	2348	dali	objects	dice	0.384316743553816	0.333022393373718	0.282660863072464	0.532685185185185	57.378962962963	107.716460976882	48.22697	0.0947962962962962	0.177959325569268	16.98192	16.53067	3.22	1.79	2.38	1.73	6.58	2.04	2.92	1.78	4.3	1.42	-0.26	0.84	-0.3	0.84	0.16	0.72	-0.24	1	-0.28	0.87	79	71
2348_hundertwasser.jpg	2348	hundertwasser	objects	dice	0.412531781385536	0.304584698524888	0.282883520089575	0.535396296296296	67.1587962962963	125.437543667896	60.77495	0.184462962962961	0.344535373589654	17.80854	17.36185	3.3	1.9	2.63	1.82	4.69	2.47	3.4	2.2	4.25	1.61	-0.32	0.84	-0.2	0.73	-1	1.23	-0.09	0.87	-0.32	0.91	86	77
2348_picasso.jpg	2348	picasso	objects	dice	0.477647963230281	0.300938291108865	0.221413745660853	0.529933333333333	70.8620777777778	133.718853524552	67.51977	0.206777777777776	0.390195831760805	17.94006	17.29111	3.58	1.75	2.64	1.72	5.62	2.09	3.13	1.83	4.6	1.44	-0.11	0.77	-0.07	0.88	-0.45	0.98	-0.08	0.7	-0.05	0.8	78	70
2348_popart.jpg	2348	popart	objects	dice	0.409598424328542	0.304871154481103	0.285530421190353	0.528262962962963	60.3399259259259	114.223275445029	61.91225	0.214759259259257	0.406538550525478	18.39912	18.01418	4	1.92	3.26	2.17	6.04	2	4.01	2.02	4.9	1.27	-0.01	0.76	0.06	0.9	-0.25	1	0.23	0.91	0.07	0.75	84	73
2349_dali.jpg	2349	dali	objects	thimble	0.329477960159703	0.341937217758468	0.328584822081829	0.377007407407407	36.2621037037037	96.1840616158441	57.87645	0.124777777777777	0.330969034894685	17.21675	16.80577	3.44	1.53	2.35	1.57	5.67	2.28	2.82	1.8	4.3	1.47	-0.17	0.74	-0.23	0.65	-0.41	0.93	-0.28	0.82	-0.2	0.89	78	70
2349_hundertwasser.jpg	2349	hundertwasser	objects	thimble	0.343304750621136	0.31188160073655	0.344813648642314	0.380555555555556	43.061137037037	113.153352798054	71.01196	0.141037037037036	0.37060827250608	17.74932	17.16872	3.43	1.82	2.64	1.95	5.4	2.11	3.41	1.97	4.27	1.31	-0.21	0.79	-0.21	0.79	-0.55	0.98	-0.07	0.89	-0.25	0.73	91	81
2349_picasso.jpg	2349	picasso	objects	thimble	0.429603115860306	0.321566625017861	0.248830259121834	0.376114814814815	44.7221814814815	118.905663164321	76.82806	0.145074074074073	0.38571752124548	17.95727	17.37223	3.26	1.69	2.55	1.82	5.49	2.14	3.06	1.88	4.17	1.21	-0.3	0.71	-0.26	0.65	-0.51	0.89	-0.27	0.82	-0.31	0.7	93	83
2349_popart.jpg	2349	popart	objects	thimble	0.345748741167045	0.31568788415946	0.338563374673497	0.3739	35.9727518518519	96.2095529602884	74.26169	0.161648148148147	0.432329896090256	18.20574	17.91926	3.7	1.91	2.57	1.69	6.18	1.91	3.52	1.85	4.76	1.3	0	0.76	-0.11	0.73	-0.27	0.99	0.13	0.76	0.06	0.7	67	59
2350_dali.jpg	2350	dali	objects	coach	0.343933061282449	0.331813590408766	0.324253348308755	0.237574074074074	20.7975333333333	87.5412580871463	48.46317	0.0470555555555556	0.198066879725622	16.84614	16.43682	2.84	1.93	2.03	1.62	7.17	1.35	2.78	1.84	4.43	1.4	-0.46	0.8	-0.47	0.56	0.33	0.54	-0.39	0.89	-0.17	0.71	76	67
2350_hundertwasser.jpg	2350	hundertwasser	objects	coach	0.361950358375567	0.303244799884815	0.334804841739586	0.238344444444444	27.0591296296296	113.52951688344	64.86127	0.0825555555555557	0.34637079856417	17.61168	17.1321	3.08	1.67	2.17	1.69	6.66	1.81	3.05	1.89	4.37	1.23	-0.45	0.69	-0.51	0.63	0.19	0.55	-0.32	0.74	-0.24	0.64	92	81
2350_picasso.jpg	2350	picasso	objects	coach	0.451141392952654	0.297078473073689	0.251780133973663	0.2336	28.7247703703704	122.96562658549	71.21102	0.0836111111111113	0.357924277016743	17.50967	16.84128	3.72	1.9	2.8	1.96	6.93	1.52	3.41	1.9	4.76	1.56	0.01	0.68	-0.11	0.68	0.35	0.54	0	0.87	0.13	0.76	107	100
2350_popart.jpg	2350	popart	objects	coach	0.372573579992581	0.303461583999365	0.323964836008027	0.235511111111111	21.5980703703704	91.7072246335787	65.00872	0.0941851851851852	0.399918223564195	17.84982	17.60344	4.2	1.97	3.36	2.04	7.44	1.12	3.79	1.87	5.16	1.59	0.4	1.04	0.45	1.13	0.49	0.53	0.3	1.02	0.41	0.95	100	91
2352_dali.jpg	2352	dali	objects	rubber band	0.381077488384031	0.332357501706736	0.286565009909283	0.168925925925926	12.1253259259259	71.778951984214	55.40199	0.0569814814814816	0.337316377987284	16.81575	16.5155	2.78	1.74	2.15	1.63	4.41	2.31	2.43	1.71	3.79	1.41	-0.63	0.67	-0.54	0.63	-1.21	1.13	-0.66	0.67	-0.64	0.77	86	77
2352_hundertwasser.jpg	2352	hundertwasser	objects	rubber band	0.432498607781026	0.298062576456893	0.269438815762102	0.174207407407407	16.398837037037	94.1339824815035	75.17204	0.072314814814815	0.415107577174931	17.3114	16.81627	2.98	1.61	2.22	1.53	4.56	2.31	2.76	1.61	4.09	1.43	-0.48	0.75	-0.38	0.63	-1.11	1.23	-0.4	0.67	-0.34	0.8	82	75
2352_picasso.jpg	2352	picasso	objects	rubber band	0.495566399060969	0.273617265389641	0.230816335549397	0.177681481481481	22.2941703703704	125.472672697711	97.72984	0.0772592592592595	0.434818860215952	17.515	16.79246	2.98	1.85	2.29	1.62	4.63	2.12	2.66	1.53	4.23	1.2	-0.38	0.89	-0.29	0.81	-0.94	1.07	-0.35	0.67	-0.32	0.76	82	74
2352_popart.jpg	2352	popart	objects	rubber band	0.41384862206477	0.293663725841378	0.292487652093894	0.169388888888889	15.0910037037037	89.0908713239313	76.7124	0.078777777777778	0.465070514922927	17.76739	17.34545	3.24	1.79	2.53	1.84	4.95	2.19	3.14	1.85	4.39	1.42	-0.4	0.93	-0.34	0.83	-0.8	1.3	-0.28	0.83	-0.27	0.91	79	70
2353_dali.jpg	2353	dali	objects	helmet	0.358242117974628	0.34008167485596	0.30167620716941	0.567096296296296	84.2950703703704	148.643309647587	60.77032	0.0855925925925925	0.150931320044933	17.16505	16.6419	3.53	2.16	2.65	2.01	7.48	1.03	3.23	2.1	4.71	1.51	-0.06	0.86	-0.13	0.81	0.54	0.46	-0.11	0.95	0.08	0.82	81	72
2353_hundertwasser.jpg	2353	hundertwasser	objects	helmet	0.416525947237337	0.282657954701989	0.300816098060672	0.570422222222222	87.4608555555556	153.32652226421	65.34149	0.164851851851851	0.288999701325851	17.69122	17.20452	3.61	1.87	2.95	2.11	7.05	1.23	3.54	1.95	4.54	1.51	-0.06	0.93	0.02	0.98	0.43	0.37	0.08	0.93	-0.03	0.85	92	82
2353_picasso.jpg	2353	picasso	objects	helmet	0.513513793635446	0.277921900239885	0.208564306124667	0.568655555555556	91.5950148148148	161.072927046901	69.01543	0.205222222222221	0.360890208874731	17.68776	17.00683	3.85	1.85	2.7	1.86	7.29	1.34	3.55	2.01	5.05	1.38	0.08	0.89	-0.09	0.82	0.43	0.48	0.12	0.82	0.25	0.95	66	58
2353_popart.jpg	2353	popart	objects	helmet	0.425621758326324	0.264597299155444	0.309780942518231	0.569033333333333	85.7017925925926	150.609441613132	68.19094	0.211537037037035	0.371748058761119	18.26417	17.81686	3.8	1.89	2.98	2.03	7.03	1.36	3.51	1.93	4.76	1.41	0	0.82	-0.01	0.77	0.32	0.5	0.03	0.74	0.06	0.82	87	78
2354_dali.jpg	2354	dali	objects	bicycle helmet	0.280876314727373	0.357367528683089	0.361756156589537	0.426044444444444	56.070737037037	131.607717852424	63.40471	0.153296296296296	0.359812921621808	17.19997	16.66351	2.89	1.83	2.09	1.68	6.53	1.89	2.87	1.7	4.4	1.48	-0.52	0.77	-0.54	0.59	0.15	0.79	-0.4	0.66	-0.19	0.87	87	77
2354_hundertwasser.jpg	2354	hundertwasser	objects	bicycle helmet	0.315885866721583	0.310426574489721	0.373687558788696	0.428896296296296	62.1948518518519	145.011398766861	74.29811	0.17074074074074	0.398093297179666	17.82482	17.29683	3	1.75	2.16	1.65	6.23	2.09	3.18	1.73	4.19	1.38	-0.4	0.7	-0.4	0.63	-0.21	1.03	-0.16	0.72	-0.33	0.87	82	73
2354_picasso.jpg	2354	picasso	objects	bicycle helmet	0.397022932141404	0.313855766370921	0.289121301487676	0.429496296296296	65.1775037037037	151.753354489324	80.54124	0.173574074074073	0.404134041599115	17.79378	17.13082	3.64	1.82	2.93	1.96	6.65	1.82	3.48	1.8	5.03	1.38	-0.11	0.86	0.02	0.97	0.21	0.73	0.06	0.97	0.25	0.93	84	75
2354_popart.jpg	2354	popart	objects	bicycle helmet	0.321904084926417	0.301964193096542	0.376131721977041	0.422103703703704	56.8111962962963	134.59061315457	79.24516	0.196499999999999	0.465525410641581	18.17728	17.89635	3.41	1.72	2.31	1.59	6.57	1.8	3.08	1.8	4.67	1.37	-0.18	0.86	-0.27	0.75	0.09	0.8	-0.08	0.85	0.11	0.78	86	78
2355_dali.jpg	2355	dali	objects	fire extinguisher	0.453708292164651	0.291701799582436	0.254589908252894	0.246707407407407	28.5367888888889	115.670579934245	67.87746	0.0617592592592589	0.250334028914142	16.75145	16.29289	3.71	1.87	2.57	1.95	7.25	1.38	3.36	2.05	4.51	1.34	-0.03	0.86	-0.2	0.77	0.46	0.51	0.01	0.87	-0.12	0.88	89	80
2355_hundertwasser.jpg	2355	hundertwasser	objects	fire extinguisher	0.491931313823036	0.232757425982668	0.275311260194291	0.246266666666667	32.7883259259259	133.141550863262	78.04395	0.0809814814814808	0.328836551765623	17.31584	16.5906	3.85	1.97	2.98	2.06	7.08	1.68	3.6	1.98	4.53	1.57	-0.04	0.91	-0.07	0.9	0.45	0.59	0.04	1.01	-0.1	0.84	86	77
2355_picasso.jpg	2355	picasso	objects	fire extinguisher	0.590907845837014	0.224329652583304	0.184762501579734	0.243777777777778	35.1129962962963	144.036903676694	83.0813	0.0867222222222215	0.355742935278028	17.37062	16.58174	3.67	1.96	2.74	2.04	7.36	1.29	3.33	1.96	4.53	1.6	-0.02	0.98	-0.11	0.82	0.46	0.59	-0.1	0.93	-0.11	0.93	94	85
2355_popart.jpg	2355	popart	objects	fire extinguisher	0.48399849470662	0.226743515832792	0.289257989460568	0.244418518518519	30.7498185185185	125.808055399815	79.6227	0.0955370370370361	0.390874789750424	17.67058	17.11134	4.06	1.98	2.95	2.08	7.15	1.63	3.56	1.91	4.8	1.32	0.17	0.92	0.07	1.08	0.48	0.43	0.11	0.82	0.13	0.73	78	71
2356_dali.jpg	2356	dali	objects	banknote	0.312956152366903	0.333115999198416	0.353927848434685	0.191374074074074	14.8057962962963	77.3657370672137	65.97281	0.0721111111111112	0.376807106500746	17.16005	16.54526	3.65	1.99	2.71	2.13	7.24	1.41	3.62	2.06	4.93	1.62	0.01	0.9	-0.09	0.95	0.4	0.58	0.12	1.05	0.21	0.93	84	75
2356_hundertwasser.jpg	2356	hundertwasser	objects	banknote	0.323067463815308	0.293721517849629	0.383211018335074	0.197751851851852	19.2548555555556	97.3687749330437	80.79955	0.0846851851851852	0.428239656883861	17.64205	16.90104	4.3	2.14	3.41	2.5	7.05	1.61	4.04	2.24	5.04	1.58	0.26	1.03	0.2	1.1	0.43	0.77	0.36	1.06	0.3	0.98	82	73
2356_picasso.jpg	2356	picasso	objects	banknote	0.393893846109481	0.299289811861071	0.306816342029462	0.195255555555556	19.6846296296296	100.814696788634	86.11747	0.0761111111111112	0.389802537984408	17.65928	16.83906	4.09	2.39	3.14	2.32	7.19	1.4	3.98	2.3	4.89	1.74	0.13	1.04	0.06	0.96	0.51	0.56	0.28	1.05	0.07	1.24	90	80
2356_popart.jpg	2356	popart	objects	banknote	0.341100156023195	0.288466258633131	0.370433585343667	0.198107407407407	16.8895333333333	85.2544261436931	77.46455	0.0852777777777778	0.430462338050814	17.94444	17.43139	3.43	2.13	2.67	2.06	7.19	1.4	3.62	2.12	4.89	1.5	-0.05	1.2	0.03	1.13	0.34	0.65	0.17	1.16	0.23	0.94	72	63
2357_dali.jpg	2357	dali	objects	banknote	0.385429606107893	0.313334334121276	0.301236059770854	0.183474074074074	11.079337037037	60.3863902458719	58.62099	0.0572592592592594	0.312083652953289	16.96135	16.41181	3.84	2.04	2.96	2.3	7.46	1.02	3.53	2.3	4.96	1.79	0.02	0.79	0	0.85	0.59	0.43	0.07	0.91	0.22	1.03	89	80
2357_hundertwasser.jpg	2357	hundertwasser	objects	banknote	0.425017897829894	0.275425339129708	0.299556763040406	0.187907407407407	15.1439148148148	80.5924312604711	74.46577	0.0710925925925927	0.378338425150291	17.54752	16.88939	3.44	2.17	2.81	2.29	7.34	1.45	3.54	2.06	4.79	1.78	-0.18	1.01	-0.06	0.95	0.53	0.4	0.16	1.02	0.16	1.17	89	82
2357_picasso.jpg	2357	picasso	objects	banknote	0.489445688590332	0.259080305840898	0.251474005568788	0.190385185185185	18.7472888888889	98.4703135942728	86.97832	0.0702037037037038	0.368745622908723	17.578	16.80271	3.87	2.11	3.09	2.21	7.22	1.4	3.79	2.13	4.97	1.49	0.11	0.98	0.1	0.98	0.54	0.62	0.22	1.08	0.26	0.88	101	94
2357_popart.jpg	2357	popart	objects	banknote	0.404278328749277	0.272287094501953	0.323434576748782	0.191511111111111	13.5543185185185	70.7756246615611	71.41498	0.0685740740740741	0.358068384002476	17.74308	17.24204	3.54	2.11	2.67	2.16	7.26	1.54	3.47	1.98	4.69	1.64	-0.04	1.5	0.03	1.54	0.5	0.74	0.1	1.23	0.01	1.31	78	71
2358_dali.jpg	2358	dali	objects	coins	0.376655594837739	0.343130601390742	0.280213803771519	0.428966666666667	39.9728592592593	93.1840685195258	45.27569	0.0880185185185186	0.20518731490835	17.48335	17.08081	3.75	2.1	2.71	1.99	7.22	1.39	3.29	2.05	4.79	1.49	-0.02	0.94	-0.04	0.94	0.48	0.55	0.03	0.92	0.11	0.93	83	75
2358_hundertwasser.jpg	2358	hundertwasser	objects	coins	0.396256400845192	0.320697112188221	0.283046486966587	0.434988888888889	49.9267148148148	114.776988769402	62.87243	0.176925925925925	0.406736655682986	18.10598	17.51569	3.49	1.85	2.45	1.79	5.87	2.24	3.34	1.95	4.28	1.63	-0.09	0.87	-0.2	0.72	-0.16	0.96	0.02	0.93	-0.09	0.92	76	68
2358_picasso.jpg	2358	picasso	objects	coins	0.483272333380599	0.305114485389659	0.211613181229742	0.432733333333333	57.6907962962963	133.3171998836	75.04404	0.170166666666666	0.393236789400706	18.35234	17.60501	3.86	2.13	3.2	2.27	6.74	1.65	3.72	2.04	4.85	1.54	0.06	1.05	0.1	0.99	0.26	0.7	0.11	0.9	0.17	0.91	101	94
2358_popart.jpg	2358	popart	objects	coins	0.386313657578408	0.335067131126272	0.278619211295319	0.431514814814815	42.3656444444445	98.1788874679209	64.68594	0.191870370370369	0.444643761426153	18.46396	18.11157	4.42	2.11	3.41	2.25	7.34	1.22	4.34	2.13	5.14	1.52	0.22	0.98	0.12	0.91	0.53	0.32	0.39	0.92	0.22	0.95	83	72
2359_dali.jpg	2359	dali	objects	highlighter	0.202760164677634	0.346824899651625	0.450414935670755	0.15617037037037	11.0083740740741	70.4895176208319	60.65774	0.0588333333333335	0.376725323720534	16.28476	15.67223	3.05	1.75	2.06	1.76	5.6	2.3	2.42	1.8	4.01	1.53	-0.37	0.79	-0.44	0.66	-0.39	1.09	-0.6	0.8	-0.36	0.9	77	69
2359_hundertwasser.jpg	2359	hundertwasser	objects	highlighter	0.182171257049575	0.313019478036737	0.504809264913679	0.156651851851852	14.0748851851852	89.8481889540382	77.4611	0.0632407407407409	0.403702477775677	16.94686	16.17943	3.34	1.76	2.38	1.57	5.69	2.19	2.84	1.63	4.3	1.53	-0.25	0.84	-0.31	0.64	-0.43	1	-0.3	0.82	-0.26	0.85	95	86
2359_picasso.jpg	2359	picasso	objects	highlighter	0.220896607334144	0.299825854771078	0.47927753789478	0.158081481481481	14.5290888888889	91.9088608781219	84.07224	0.0632037037037038	0.399817253174641	16.90544	16.00597	3.33	1.8	2.6	1.82	6.17	1.83	3.27	1.86	4.51	1.41	-0.23	0.82	-0.13	0.87	-0.3	1.01	-0.04	0.85	-0.05	0.92	75	67
2359_popart.jpg	2359	popart	objects	highlighter	0.220346362464291	0.314710060693633	0.464943576842081	0.157985185185185	12.0822962962963	76.47740060015	73.91232	0.0662407407407409	0.419284508627158	17.31499	16.91071	3.41	1.93	2.48	1.9	6.25	1.99	2.89	1.93	4.71	1.36	-0.1	0.85	-0.15	0.8	0.03	0.78	-0.13	0.99	0.05	0.81	83	75
2360_dali.jpg	2360	dali	objects	iron	0.377811720439663	0.354786529761773	0.267401749798564	0.384740740740741	32.9292518518519	85.5881594147093	47.68121	0.103425925925926	0.26881979206777	17.24948	16.97482	3.04	1.75	2.18	1.67	7.05	1.5	2.76	1.7	4.01	1.42	-0.54	0.73	-0.54	0.63	0.33	0.49	-0.52	0.64	-0.54	0.77	84	73
2360_hundertwasser.jpg	2360	hundertwasser	objects	iron	0.389892584884118	0.327848152580629	0.282259262535253	0.38812962962963	39.7095296296296	102.309967078582	63.16241	0.128481481481481	0.331027243666204	17.88324	17.36733	3.28	1.82	2.27	1.68	6.54	1.93	3.19	2.09	4.23	1.42	-0.35	0.78	-0.41	0.59	0.12	0.65	-0.14	0.84	-0.35	0.87	78	71
2360_picasso.jpg	2360	picasso	objects	iron	0.469325399900231	0.314108586161486	0.216566013938284	0.392911111111111	46.9734925925926	119.552466866505	75.76022	0.161962962962962	0.412212733065623	18.08035	17.43493	3.5	1.78	2.63	2.01	6.82	1.59	3.28	1.79	4.46	1.35	-0.15	0.69	-0.25	0.73	0.26	0.58	-0.14	0.82	-0.09	0.75	104	97
2360_popart.jpg	2360	popart	objects	iron	0.390529006063727	0.339691932390958	0.269779061545316	0.383044444444444	33.2808851851852	86.8851791688422	67.23633	0.170037037037036	0.443909419659257	18.31363	18.08972	3.21	1.98	2.37	1.77	6.7	1.66	3.38	1.93	4.23	1.62	-0.36	0.83	-0.39	0.66	0.19	0.56	-0.09	0.85	-0.31	1.04	89	79
2361_dali.jpg	2361	dali	objects	matchstick	0.35391278525724	0.339286836989241	0.306800377753542	0.109722222222222	4.28581851851851	39.0606244725738	52.75944	0.0306666666666667	0.279493670886076	16.24337	15.78519	3.27	1.71	2.26	1.36	5.14	2.59	3.01	1.75	4.28	1.48	-0.24	0.92	-0.29	0.82	-0.77	1.36	-0.1	0.89	-0.25	0.93	80	72
2361_hundertwasser.jpg	2361	hundertwasser	objects	matchstick	0.374652224490041	0.334803587605239	0.290544187904727	0.11197037037037	6.08664074074073	54.3593874040752	67.08372	0.0315740740740741	0.281985975125695	16.56802	15.91245	3.25	1.82	2.23	1.61	3.32	2.27	3.15	1.94	4.25	1.57	-0.41	0.97	-0.44	0.76	-2.08	1.61	-0.19	0.95	-0.43	1.04	73	65
2361_picasso.jpg	2361	picasso	objects	matchstick	0.409399472660014	0.333579630554626	0.257020896785369	0.123433333333333	7.10001851851851	57.521079005011	73.59261	0.0312962962962963	0.253548174153089	16.49962	15.82048	3.52	2.08	2.75	2.09	5.1	2.39	3.47	2.06	4.55	1.7	-0.15	1.13	-0.14	1.04	-0.85	1.4	0.01	1.09	-0.13	1.17	88	78
2361_popart.jpg	2361	popart	objects	matchstick	0.363170061154074	0.336699787139264	0.300130151706701	0.121411111111111	4.60982222222222	37.9687013818981	59.21409	0.0312777777777778	0.257618742564291	16.69356	16.07359	2.79	1.83	2.06	1.51	3.42	2.45	2.8	1.83	3.8	1.83	-0.52	0.96	-0.52	0.78	-1.73	1.72	-0.39	1.09	-0.55	1.15	106	99
2362_dali.jpg	2362	dali	objects	thread	0.351369852604764	0.32998342961461	0.318646717780536	0.300037037037037	25.3199370370371	84.3893716825083	56.36049	0.125462962962962	0.418158252067643	16.81529	16.45047	3.3	1.77	2.42	1.84	6.45	1.86	3.06	1.84	4.48	1.18	-0.28	0.75	-0.28	0.72	0.07	0.62	-0.22	0.83	-0.12	0.76	80	73
2362_hundertwasser.jpg	2362	hundertwasser	objects	thread	0.358324533052055	0.303780341422865	0.337895125525041	0.306825925925926	30.0981037037037	98.0950472580665	70.38157	0.134666666666666	0.43890250232367	17.45737	16.9176	4.03	1.99	3.08	1.96	5.91	2	3.93	1.89	4.9	1.36	0.12	0.87	0.02	0.78	-0.33	0.95	0.22	0.79	0.1	0.81	88	77
2362_picasso.jpg	2362	picasso	objects	thread	0.407104703413392	0.310578974591614	0.282316321994925	0.30362962962963	29.3924555555556	96.803647231032	74.28942	0.111833333333333	0.368321541839471	17.31571	16.61065	3.6	1.72	2.74	1.82	6.15	1.89	3.27	1.85	4.74	1.17	0.05	0.81	-0.01	0.85	-0.08	0.82	0.03	0.89	0.03	0.73	82	74
2362_popart.jpg	2362	popart	objects	thread	0.385285368704573	0.276548686718512	0.338165944576871	0.302588888888889	27.4950851851852	90.8661427924454	75.03391	0.136777777777777	0.452025116586492	17.91222	17.49527	3.48	1.84	2.72	1.93	6.13	2.03	3.41	2.02	4.41	1.34	-0.15	0.81	-0.08	0.85	-0.12	0.81	0.05	0.95	-0.15	0.85	83	76
2363_dali.jpg	2363	dali	objects	whistle	0.332108623984335	0.33813611562663	0.329755260389037	0.367448148148148	42.8457592592593	116.603552025481	64.06921	0.0866851851851853	0.235911340476359	16.93306	16.36477	3.55	1.87	2.61	1.82	7.08	1.33	3.21	1.91	4.21	1.39	-0.07	0.75	-0.18	0.7	0.37	0.52	-0.05	0.9	-0.27	0.85	95	86
2363_hundertwasser.jpg	2363	hundertwasser	objects	whistle	0.370127195825925	0.307333353751577	0.322539450422498	0.373540740740741	47.6796518518518	127.642440707543	73.5407	0.121259259259259	0.324621242167049	17.62264	17.14248	3.6	2.07	2.81	2.06	6.51	1.98	3.72	2.06	4.71	1.39	-0.01	0.78	-0.02	0.77	-0.05	0.8	0.24	0.83	0.02	0.71	75	66
2363_picasso.jpg	2363	picasso	objects	whistle	0.452574794385096	0.307997513297105	0.239427692317799	0.370988888888889	50.3277111111111	135.658270687951	80.01476	0.127388888888889	0.343376561142891	17.57622	16.87001	3.76	2.04	3.14	2.13	6.78	1.6	3.37	1.91	4.64	1.68	-0.13	0.85	0.03	0.85	0.26	0.57	-0.17	0.8	-0.06	0.92	76	67
2363_popart.jpg	2363	popart	objects	whistle	0.36825455477572	0.307659074107893	0.324086371116388	0.367144444444444	41.7250444444444	113.647489634718	76.37331	0.143018518518518	0.389542918822946	17.94954	17.54217	3.67	2.03	2.89	1.96	6.54	1.85	3.7	1.95	4.51	1.56	-0.03	0.81	-0.07	0.82	0.15	0.76	0.11	0.91	-0.08	0.86	105	98
[truncated: 1,104 more rows]
