# Supplementary material for: art.pics Database: An Open Access Database for Art Stimuli for Experimental Research
Source: Front Psychol. 2020 Dec 16;11:576580. doi: 10.3389/fpsyg.2020.576580 (PMC7772247; doi:10.3389/fpsyg.2020.576580)
Supplement: Supplementary Table 2 — Overview of all participants in experimental validation study including demographics, assigned picture set and site of participation. [file Data_Sheet_2.CSV]

ID	set	sex	birthdate	age	residence	residence.other	occupation	source
'=survey/index&sid=858532	6	f		NA	Germany		student	other on-line recruitment
462832	9	f		NA	Germany		full-time	prolific
56cb572b73cd5b0006f79acd	6	f		NA	Germany		unemployed	prolific
56d8ed30d13f6b000c542ce7	11	f		NA	Germany		unemployed	prolific
57a4e76dbaec1b000169924a	2	m		NA	others	Mexiko	part-time	prolific
57de9b670cb6700001dd7c9f	12	f	1958-09-03	62	others	England	full-time	prolific
57dffbe3dcda780001a0e34f	12	f		NA	Germany		part-time	prolific
582630568061bd0001327245	10	f		NA	Germany		irregular	prolific
58335814d6ed08000154e575	8	f		NA	others	UK	part-time	prolific
58a0a74460cd820001e99d04	1	m	1988-08-27	32	Germany		part-time	prolific
58a20857c5bcf000011b09ff	5	m		NA	Austria		part-time	prolific
58d11f7947aa1e000104718a	9	m		NA	others	Italien	irregular	prolific
58f0aaf652ac63000154a804	12	f	1972-04-04	48	others	uk	part-time	prolific
58fe4354d66f6400016dc206	12	m		NA	others	Slovenia	full-time	prolific
591a1f4800a5650001276188	4	m		NA	Germany		full-time	prolific
592c3fb1899457000144c57f	7	f	1990-08-12	30	others	England	irregular	prolific
5962799cb752840001ca478b	4	m		NA	Germany		full-time	prolific
5963913ce549e90001e446b6	5	m		NA	others	Grossbritannien	full-time	prolific
596cf265fb7959000162f226	5	m		NA	others	Hungary	full-time	prolific
59a9d2a36fde8c0001cee6df	6	f	1981-04-11	39	others	UK	student	prolific
59e6ed442f63d30001c8fa22	12	f		NA	Germany		full-time	prolific
59f256fbcde13e00019a3e94	2	m		NA	Germany		full-time	prolific
59f48e50680a95000122ad22	11	f		NA	others	Grossbritannien	full-time	prolific
5a3e5fb0b77a5000014a755a	12	f		NA	others	Italien	full-time	prolific
5a74e93feea3d300016dd8ca	9	m		NA	Germany		full-time	prolific
5a79e91117ef350001702057	10	f		NA	Germany		part-time	prolific
5a7fab56f49c9a0001f3549e	7	m		NA	Germany		full-time	prolific
5a8996a65292b80001231b91	3	m	1998-02-12	22	others	England	unemployed	prolific
5a8996a65292b80001231b91	7	m	1998-02-12	22	others	England	unemployed	prolific
5aad4225811b2000016f6ed1	11	m		NA	Germany		full-time	prolific
5acc5b84436f5500010033e7	8	m		NA	Germany		full-time	prolific
5ae3003bca00550001e4a4b7	6	m		NA	others	Italien	part-time	prolific
5aeae53b852ddf0001ced74a	11	m		NA	others	UK	full-time	prolific
5af6e439672ea800010d4e92	2	m		NA	others	United Kingdom	full-time	prolific
5b0a012ed282ff00015b5460	10	m		NA	others	England	student	prolific
5b11c2c330d562000155c1fe	3	m		NA	Germany		student	prolific
5b1978274c72120001f1d72b	11	m		NA	others	Spanien	full-time	prolific
5b2285b50fbb830001080525	1	m		NA	Germany		full-time	prolific
5b2387f1a8090c0001e61c78	3	m		NA	Germany		part-time	prolific
5b2e41eb1d2f710001fb32db	3	f		NA	others	England	unemployed	prolific
5b448362d965500001420567	11	m		NA	Switzerland		full-time	prolific
5b59bd1bf563e90001023547	12	f		NA	others	Italien	unemployed	prolific
5b7e7eb78e8cd800017099f0	6	m		NA	others	Polen	full-time	prolific
5b92e784f0d8ee0001c1de58	8	f	1993-07-27	27	others	Polen	full-time	prolific
5b93d1913dca6000012c5fdc	11	f		NA	others	Ungarn	full-time	prolific
5b9d3e21acc87200010dc167	8	f		NA	others	Polen	part-time	prolific
5b9d6deeb5662700015e98dd	10	f		NA	others	Poland	full-time	prolific
5baa61b2b7c63c0001837e4a	5	f		NA	Switzerland		unemployed	prolific
5baf6705848bbd0001d6fc8a	8	f		NA	others	Polen	full-time	prolific
5bafd12a70f8df0001be84a7	8	m	1989-09-09	31	others	Polen	full-time	prolific
5bafec568f3bd70001e4e5f8	9	m		NA	others	Polen	student	prolific
5bbbdca68f3bd70001e713ef	8	m	1987-09-08	33	Germany		part-time	prolific
5bc0a0c56f8acc0001000bd6	10	m	1994-07-09	26	others	Polen	full-time	prolific
5bc2e0ec4f3bfd00012e97b5	7	f	1985-05-10	35	others	POLAND	full-time	prolific
5bc2e0ec4f3bfd00012e97b5	7	f	1985-05-10	35	others	POLAND	full-time	prolific
5bcf32414f47870001b43945	9	m	1997-05-30	23	Germany		unemployed	prolific
5bd2fb9c25db7b000178e5d5	1	m		NA	others	Holland	full-time	prolific
5bdb50e3ee652a0001efa0e0	10	m		NA	others	Polen	full-time	prolific
5bdef5dc18f1b90001745978	10	f		NA	others	Grossbritannien	part-time	prolific
5be064114c6bd000013368f3	12	f		NA	others	Polska	retired	prolific
5be0e74e5db0ca0001b3a13a	1	f		NA	others	Griechenland	student	prolific
5be2fadf5e9fd30001696162	11	f		NA	others	Vereinigtes Königreich	full-time	prolific
5be4b528453f3b000189eeb4	2	m		NA	others	Portugal	full-time	prolific
5be95af71ca46b0001862746	1	m		NA	Germany		part-time	prolific
5beae78329a0d600015d6a4e	11	f		NA	others	Großbritannien	unemployed	prolific
5bf2809ef6f3b400019af775	3	f		NA	others	United Kingdom	part-time	prolific
5bf2eb0cf77fed00011d5226	3	f	1995-06-25	25	Switzerland		student	prolific
5bf3199ebe7c7300017b710a	9	m		NA	Germany		full-time	prolific
5bf5ba787ac3710001c47193	3	m		NA	others	Greece	full-time	prolific
5bfd745a8acfed00011a6975	8	m	1995-12-27	24	others	Portugal	full-time	prolific
5bfd96247f7968000187fabb	7	f		NA	Germany		student	prolific
5c0822f550d77a000164d7ce	5	m		NA	Germany		full-time	prolific
5c0e9cd3b9211d0001d7ec58	10	m	1996-05-10	24	others	MEXICO	part-time	prolific
5c0f8d00367ee9000125404a	7	m		NA	Germany		student	prolific
5c1bb460a05a64000125c522	4	f	1999-02-12	21	others	Portugal	student	prolific
5c1bfe962c45d40001470dd2	4	m		NA	Austria		student	prolific
5c1c3d838977ca0001cc4217	7	f	1992-03-21	28	Austria		part-time	prolific
5c1d458ae2d9150001b5a234	11	m	1984-03-01	36	Germany		full-time	prolific
5c1e9f51cf15f7000165a552	6	m		NA	Germany		student	prolific
5c28f0876f6bd700017a5a35	9	m		NA	others	Ungarn	full-time	prolific
5c28f0876f6bd700017a5a35	11	m		NA	others	Ungarn	full-time	prolific
5c297af370d93a00012161a4	9	m		NA	others	ungarn	student	prolific
5c2ce8f377e4bb00013e0381	9	m	1994-12-13	25	others	Ungarn	full-time	prolific
5c31f92c23f1c60001a6a3e8	12	f		NA	others	USA	unemployed	prolific
5c336c987550810001462a63	5	m		NA	Austria		unemployed	prolific
5c375c4cb370d2000144e00b	4	f	1974-07-01	46	others	Spanien	full-time	prolific
5c3b7d5348ad2900017f968b	10	m		NA	others	poland	full-time	prolific
5c3d0d156d874c0001bd80f8	12	m		NA	Austria		part-time	prolific
5c41d2ff69e10000017c9368	4	f		NA	others	Griechenland	student	prolific
5c430039e972300001ac04f3	11	f		NA	others	Polen	student	prolific
5c4b05239233b80001b2c9ed	3	f	1984-06-28	36	Germany		full-time	prolific
5c4e58785994ca0001132982	2	m		NA	others	Vereinigten Staaten	irregular	prolific
5c50a48b92acd60001b26b56	5	f	1981-06-20	39	Austria		unemployed	prolific
5c522508fcbef20001939a03	2	f		NA	others	Portugal	full-time	prolific
5c558bdd8925db000118c0a2	4	m		NA	others	Poland	full-time	prolific
5c56059aa469aa0001660cb6	5	f		NA	others	Polen	full-time	prolific
5c5692ec91c0ad0001cfa53b	3	f		NA	Germany		part-time	prolific
5c587fb58fba0a000189f4d8	1	m		NA	others	italien	student	prolific
5c5c3a0ed86a7f000191d74c	2	m	1959-09-11	61	others	Portugal	full-time	prolific
5c5c3a0ed86a7f000191d74c	2	m	1959-09-11	61	others	Portugal	full-time	prolific
5c5c3a0ed86a7f000191d74c	6	m	1959-09-11	61	others	Portugal	full-time	prolific
5c5d5eb012433d0001c602d5	7	f	1992-07-23	28	Austria		full-time	prolific
5c60792cced0b900018cbe77	8	f		NA	Switzerland		full-time	prolific
5c62fb7c0ee07c00012604f8	4	m		NA	others	Polen	full-time	prolific
5c630e19593eb0000170c115	12	m		NA	Germany		student	prolific
5c645f8d0e3b050001e4ec92	9	f		NA	others	Polen	full-time	prolific
5c655e3c42faef0001283e77	11	m		NA	others	Polen	student	prolific
5c665e1948985d0001f09675	9	m	1987-05-31	33	Germany		full-time	prolific
5c69daa381d8da000100ccda	2	m	1976-09-29	43	Austria		full-time	prolific
5c71054a5444f60001ec032c	2	m		NA	others	Estonia	student	prolific
5c72969eb2da8a0001ee11dc	4	f		NA	Germany		full-time	prolific
5c7388f845c36000013cd3b5	10	m		NA	others	slowenien	full-time	prolific
5c74379e4bf96800013d2baf	7	f		NA	others	Estland	irregular	prolific
5c7fff551c40f30001b45b83	11	m		NA	others	Polen	full-time	prolific
5c854499f29fd90001a2c6c0	2	m		NA	Germany		full-time	prolific
5c858149bc64870012babfe3	2	f		NA	others	Großbritannie	full-time	prolific
5c898b23fde07b00017deb46	11	f		NA	others	Polen	student	prolific
5c8d86876ca70b0015128989	5	m		NA	others	Italien	full-time	prolific
5c90997b40ad6c00013c711e	12	m	1996-06-21	24	Germany		full-time	prolific
5c97e7136825d900019b9fb8	8	m		NA	others	Poland	full-time	prolific
5c9e974dc00f5a0012f9884d	8	f		NA	others	Griechenland	full-time	prolific
5ca335e948f78e0018fdb131	3	m		NA	Germany		student	prolific
5ca57e56a3425b001510baf4	11	f		NA	Germany		unemployed	prolific
5ca7505d9e1e1200174957d3	7	f	1996-05-15	24	others	Portugal	student	prolific
5ca7b68facdc6c00165e4985	10	f		NA	others	Niederlände	unemployed	prolific
5cac639638d61000014da640	4	m		NA	others	Polen	full-time	prolific
5cacd7d9c79ccb0001fb99cc	7	f		NA	others	Polen	full-time	prolific
5cae15f2b38ea60001e54594	4	m		NA	others	Italien	full-time	prolific
5cae1cb953c057000148a07e	1	m	1973-12-12	46	others	Niederlande	full-time	prolific
5cae54fbe5b99b0015a57a33	8	f		NA	others	Polen	full-time	prolific
5cafd04c49ff8d00162e1333	4	f		NA	others	griechenland	student	prolific
5cb20f2d7c917b00172dfef5	5	m		NA	others	UK	full-time	prolific
5cb72e7625f45e0017c31287	9	m	1990-08-08	30	Germany		full-time	prolific
5cc47a4f68d02c00131d0d2b	9	m		NA	Austria		full-time	prolific
5cc645136beb0100161eed52	3	m		NA	others	Vereinigtes Königreich	full-time	prolific
5ccc758ab11510001584a1af	5	m		NA	Germany		part-time	prolific
5cd7e678df739100011b1839	10	m		NA	others	Polen	full-time	prolific
5cdad1165671e70001c7bcca	8	f		NA	Germany		full-time	prolific
5cdc111d8738880001d23c6e	9	m		NA	Germany		student	prolific
5cdf3e46bb4ac30001597901	4	m		NA	Germany		student	prolific
5ce2998fc0732800014c0332	5	m		NA	others	Niederlanden	part-time	prolific
5ce46944261a75001790a0e6	3	m		NA	others	England	full-time	prolific
5ced1b6fbc1ea40016402707	9	f		NA	Germany		full-time	prolific
5ced63cbc19416001a67cd41	2	m		NA	others	Dänemark	student	prolific
5cf6a27fad94a70001a80ea6	3	m		NA	Germany		full-time	prolific
5cfddbd3ee0b1500019fa84c	8	m	1994-01-01	26	Germany		full-time	prolific
5d00e117eb8afc00156d3317	10	m		NA	others	Ungarn	irregular	prolific
5d0f89123382180001624f48	5	f		NA	Germany		full-time	prolific
5d120851e17acf00019be14a	6	m		NA	Germany		full-time	prolific
5d1751e2ede7260018ea70fb	6	m	2000-05-29	20	others	Polen	part-time	prolific
5d1751e2ede7260018ea70fb	6	m		NA	others	Polen	part-time	prolific
5d1e47055538e6001a842e3b	4	m		NA	Germany		student	prolific
5d20d449ebebd10001cb2740	11	f		NA	others	Italien	unemployed	prolific
5d21e78e5a2cea0016a843c4	3	m	1983-09-03	37	others	italia	full-time	prolific
5d23b98f4d4283001b291e56	9	f		NA	others	Portugal	student	prolific
5d24309d7e87460019593dac	5	m		NA	others	Australien	part-time	prolific
5d24762300757700013d066d	1	f		NA	Germany		student	prolific
5d2df120ccc2f80001945ff7	5	m		NA	others	Polen	full-time	prolific
5d35bfbba218e500013a7b80	12	m		NA	others	UK	unemployed	prolific
5d36e5a972282e0019605fa0	4	m		NA	others	Polen	full-time	prolific
5d374dad87890100159e52b3	7	m		NA	others	Griechenland	full-time	prolific
5d43c606773d8b00016eaa8a	12	f		NA	Germany		part-time	prolific
5d4be6a512c66b00192b866f	5	f		NA	Germany		full-time	prolific
5d5345b5d6ef65001a30a36f	1	m		NA	Switzerland		student	prolific
5d55d30631022a0016428e41	10	m	2000-06-19	20	others	Poland	student	prolific
5d5aa701ba5f2100010f8a33	5	m	2002-04-16	18	Germany		student	prolific
5d5ab81d77b28500019d8e29	3	f		NA	others	England	full-time	prolific
5d5b22695944c6000104b01d	5	f	1994-09-22	26	Austria		unemployed	prolific
5d5c24635c2543001625d50f	4	m	2000-08-10	20	Germany		student	prolific
5d5fdbfc13b8890019554202	2	m		NA	Germany		full-time	prolific
5d66281e367c86001b9f2ae5	9	f		NA	others	Polen	full-time	prolific
5d6658e687d5d800014a78f8	3	m		NA	others	Italien	full-time	prolific
5d68617918cff500013f0bb8	1	f		NA	others	Usa	full-time	prolific
5d741e4db0b210001a7a737b	4	m		NA	Germany		full-time	prolific
5d767ab1abbb3200160bf2d6	5	f		NA	others	Polen	full-time	prolific
5d88d28b9e812e0001ffc060	7	m		NA	others	Italy	full-time	prolific
5d8c96e60ef92e001a7b8876	5	m		NA	Germany		student	prolific
5d8e1bb01543500017569335	4	f		NA	Austria		full-time	prolific
5d8e3f7528a1ca0017bb7f08	9	f		NA	Germany		student	prolific
5d90d51053e62800193f9a94	3	f		NA	others	Tschechien	student	prolific
5d936aa6f4cf0a0017392671	1	m		NA	others	Griechenland	unemployed	prolific
5da0f5aa91703e0014cbfea6	10	m		NA	Germany		student	prolific
5dadd3d586aab70011f8f24f	4	f	2000-03-04	20	Austria		student	prolific
5dadd3d586aab70011f8f24f	9	f	2000-04-03	20	Austria		student	prolific
5daf91f26c98f70015c6b76d	7	f		NA	Germany		student	prolific
5dafea4de40355001651fa2f	9	m	1994-07-25	26	others	Polen	full-time	prolific
5dafea4de40355001651fa2f	9	m	1994-07-25	26	others	Polen	full-time	prolific
5db128460adfeb0016bc6766	4	f		NA	others	Niederlande	full-time	prolific
5db175be1d53ff0015803b32	8	m		NA	others	Lettland	student	prolific
5db1db20830742000a4470b4	9	m		NA	others	Polen	full-time	prolific
5db35e759d7753000b397ff7	7	f	1999-06-27	21	Germany		student	prolific
5db55ac85b372c000c562759	3	m		NA	Germany		full-time	prolific
5db95f402c4937000b0d4b69	2	f		NA	Germany		student	prolific
5dc05159dcc83f000b14841e	3	m	1985-08-23	35	others	SPAIN	full-time	prolific
5dc82d53cea53e59bb4f1c45	11	m	1999-04-04	21	Switzerland		irregular	prolific
5dc8710b63492d5e1e4abb8c	12	f		NA	others	Griechenland	full-time	prolific
5dc9617d7bea7267c34fc27b	3	f		NA	others	Niederland	full-time	prolific
5dcc8459bfb31a920381996e	3	m		NA	Germany		part-time	prolific
5dcda28904477a071a1fcd4c	9	m		NA	others	Portugal	student	prolific
5dce930306f85a0f24fd4b71	8	f		NA	Germany		unemployed	prolific
5dced0bb070fdc0143f75569	8	f		NA	Germany		full-time	prolific
5ddd061239bca1c4b01721d8	5	m	2002-01-25	18	others	Polen	unemployed	prolific
5dde680c40460edc4a5dc1a2	4	f		NA	others	Tschechische Republik	full-time	prolific
5ddeaaf9f30aa6e2e945abba	2	m		NA	others	Hellas	part-time	prolific
5de6e9a748241d67583acb96	2	m		NA	others	HELLAS	full-time	prolific
5de81f0edb424d7965702d2d	1	m		NA	Germany		full-time	prolific
5dea808cce8d8d19f5424b21	9	m		NA	Germany		part-time	prolific
5debae6c7aeafe29c43806f6	11	m		NA	others	Poland	student	prolific
5ded4da5b88779000cc1d420	4	m	1996-10-09	23	others	Portugal	unemployed	prolific
5df213d627130511af69dcda	10	m		NA	others	Slowenien	part-time	prolific
5df248b94f849e152853d18d	11	f		NA	others	Italien	irregular	prolific
5df297f57f08ed1a6b6c5a0c	3	f		NA	Germany		student	prolific
5df3c98c2e47252ab31f2b32	12	m		NA	others	Griechenland	part-time	prolific
5df6350613064442c6b24355	7	f		NA	Germany		full-time	prolific
5dfe7de0bf3d4eb1cc979a7a	2	m		NA	others	Slowenien	student	prolific
5dffb7505cc380bf9945baf6	5	m		NA	Germany		full-time	prolific
5dffb7505cc380bf9945baf6	10	m		NA	Germany		full-time	prolific
5dffb7505cc380bf9945baf6	12	m	1983-04-10	37	Germany		full-time	prolific
5dffb7505cc380bf9945baf6	12	m	1983-04-10	37	Germany		full-time	prolific
5e010ae14cac68cfeaa8612a	4	m		NA	Germany		full-time	prolific
5e01325515ef40d2db1133ea	5	m		NA	others	Polen	full-time	prolific
5e04bd5369a117f275f39c7e	9	m		NA	Germany		full-time	prolific
5e0c833811d879445c7bf955	3	f		NA	others	Italien	student	prolific
5e0e7d8cde8da65c9d3a5bc8	12	f		NA	Germany		full-time	prolific
5e14db414babe3add72cb784	3	m	1998-03-21	22	others	Poland	full-time	prolific
5e14db414babe3add72cb784	6	m		NA	others	Poland	full-time	prolific
5e14db414babe3add72cb784	10	m	1998-03-21	22	others	Poland	full-time	prolific
5e15b2ab2275e0000a7ead9b	11	m	2000-02-02	20	Austria		full-time	prolific
5e185aa1c5d9d7000b9c4149	8	f		NA	others	England	student	prolific
5e1cd99cbd738506c007f1a2	8	m		NA	others	Griechenland	student	prolific
5e1e0581c5b1b416e58cf483	7	m		NA	Germany		full-time	prolific
5e1e1b0afccb74000c40f284	7	f	2001-07-25	19	Germany		full-time	prolific
5e2174afcf46ff459df4e238	3	m		NA	others	Tschechien	full-time	prolific
5e2469613876d7000b1c20f1	9	f		NA	Germany		full-time	prolific
5e25eda9b0285782386943ed	1	m	1981-04-08	39	others	das Vereinigte Königreich	unemployed	prolific
5e28796296ceb80224be940d	11	f		NA	Germany		unemployed	prolific
5e2a0c147554ec075dcd5030	3	m		NA	others	Poland	full-time	prolific
5e2b03f0005f2a02c5a64f7b	1	m	2001-05-22	19	others	Polen	part-time	prolific
5e2de5d9f420f03ce850e1a9	10	f	1992-01-08	28	Germany		student	prolific
5e2e1f7b4a724d000d31b15e	10	m		NA	Germany		full-time	prolific
5e3c2706dbd7c6000ec882ae	3	f		NA	Germany		student	prolific
5e3c759575109a055e99b38a	8	m		NA	others	Grossbritannien	full-time	prolific
5e3c96c47b1102089389ab4f	9	f		NA	others	Polen	unemployed	prolific
5e3df819d96094073a9c939a	6	f	1973-04-06	47	others	Poland	full-time	prolific
5e419b952364580312e315b3	5	f		NA	others	Griechenland	student	prolific
5e42f0fe5b772a18434cabe7	12	f		NA	others	Luxemburg	student	prolific
5e465ab4c07877130185c306	1	f		NA	others	Ungarn	full-time	prolific
5e4949035607633bb4759ffe	8	m		NA	others	Poland	full-time	prolific
5e5163d4873db0000b04b00f	7	f		NA	others	UK	irregular	prolific
5e52f484467c4e30a6ca8cf3	8	f	1998-11-01	21	Germany		student	prolific
5e53d07dc85a5901e8a08ef4	9	m	1987-09-22	33	others	Polen	full-time	prolific
5e53d07dc85a5901e8a08ef4	9	m	1987-09-22	33	others	Polen	full-time	prolific
5e53efa4d36cfa011f816642	3	f		NA	Germany		full-time	prolific
5e546097e6f136471dfeb818	7	m		NA	Germany		student	prolific
5e54e0ae88c3054dff6f2ddb	8	m	2000-08-28	20	others	Ungarn	student	prolific
5e54f230a4cd214f0f6ca6f1	11	m		NA	others	Estland	part-time	prolific
5e5656e268628e000b3f67f3	9	f		NA	Germany		full-time	prolific
5e5692f27015a60401e6c24b	5	m		NA	others	Poland	full-time	prolific
5e56f0ba21ff8d087abc4168	2	f		NA	others	Portugal	full-time	prolific
5e5771795069e61258da0610	1	m		NA	others	Polen	full-time	prolific
5e5a5b54eeb21024c29e99cc	2	f	1990-04-11	30	others	Italien	part-time	prolific
5e5c077c0d5149000b06c3bb	10	m		NA	Germany		full-time	prolific
5e5d6036215cbf06059de5c6	5	m	1991-02-06	29	others	Italien	full-time	prolific
5e5d66f2101bf703d65326bc	8	m		NA	others	Ungarn	student	prolific
5e5fb53a78dda22ecac1e2af	4	m		NA	others	Ungarn	student	prolific
5e5fbff6de7bcc2fc7f396db	6	f		NA	Germany		full-time	prolific
5e66d994dc4c97000b3d8173	11	m		NA	others	Polen	unemployed	prolific
5e674adf46fdb74c79935db0	11	m		NA	others	Polen	full-time	prolific
5e676b124b800e000cb34228	11	m		NA	others	Polen	student	prolific
5e67bf09c530a9035434a8fc	4	f		NA	Germany		part-time	prolific
5e67c30d1787b303c855ceaa	5	f		NA	Austria		part-time	prolific
5e67d9ed33e6a60542f4dfd7	4	f		NA	others	Estland	student	prolific
5e67f0cd1ad0070a003f91ac	2	f	2001-01-11	19	others	Poland	student	prolific
5e6a3e3d265930022e81c70b	3	m		NA	Germany		unemployed	prolific
5e6a8f05377131036f7eccaf	11	f		NA	Germany		student	prolific
5e6b6b8221be1811a1a57232	11	f		NA	others	Italien	student	prolific
5e6bb512e18e0d03e89a7831	7	f		NA	others	Schottland	student	prolific
5e6bb9e155a205000b962bd6	8	m		NA	others	Ungarn	student	prolific
5e6cafa6850d5124b19c526b	4	m		NA	others	Polen	student	prolific
5e6d2835e0de62000922c8c2	10	f		NA	Germany		irregular	prolific
5e6e880e03cac4000c303b57	12	f		NA	others	Polen	student	prolific
5e73ee33183e7602ef20afe6	5	f		NA	Germany		unemployed	prolific
5e767f5324d7c91f915948a6	1	m		NA	others	Poland	part-time	prolific
5e767f5324d7c91f915948a6	6	m		NA	Germany		part-time	prolific
5e7739b020ab3529cf8879eb	1	f		NA	Switzerland		full-time	prolific
5e78c6d694cff2443e8bd9fd	3	m		NA	others	Polen	student	prolific
5e78c6d694cff2443e8bd9fd	7	m	1997-04-25	23	others	Polen	student	prolific
5e7a1da630f65e00094e41f9	9	m		NA	Germany		full-time	prolific
5e7b485f469f741485b7803e	11	f		NA	Germany		student	prolific
5e7bf226d81d73227612d5d3	5	m		NA	Germany		full-time	prolific
5e7cb78100882705698f0bc3	4	m		NA	Germany		unemployed	prolific
5e7cd5fbbb2c2c33153d372c	9	m		NA	Germany		full-time	prolific
5e7d25170c58d93b0456bbc2	3	m		NA	others	USA	student	prolific
5e808fb46817bd76bc6bdb2f	2	m		NA	others	Polen	full-time	prolific
5e81ba27e28dab8ac146d114	4	m		NA	others	Griechenland	student	prolific
5e820558ca180090d6c0ba99	4	f		NA	others	Italien	student	prolific
5e8246ca68080c971aca80b1	8	f		NA	others	Italia	student	prolific
5e82f12526ad9900094511f9	2	m	2000-12-08	19	Germany		student	prolific
5e834377d55f3d027937473e	4	m	1995-01-18	25	Germany		unemployed	prolific
5e838275f46ab00bbde7bf4c	5	f	2000-01-28	20	others	Italien	student	prolific
5e838275f46ab00bbde7bf4c	5	f		NA	others	Italien	student	prolific
5e845d1fc0397801d6c57d0e	2	m		NA	others	Ungarn	student	prolific
5e84853a74d86c00090e2800	8	m		NA	others	Frankreich	student	prolific
5e84d3a163e17909b9e858b5	3	f		NA	others	Italien	student	prolific
5e85e6573cbd111d9aa3a439	9	f		NA	Germany		irregular	prolific
5e86e400b23b0a317cfd1abf	2	m		NA	Switzerland		full-time	prolific
5e872c196faae235469eb983	10	m		NA	Germany		full-time	prolific
5e8783c0890e930b54f7d348	4	f		NA	others	Italien	student	prolific
5e8b11aaa9b690000bb6ae1f	11	f		NA	others	Polen	full-time	prolific
5e8b2be5ec9b337da86addf0	6	m		NA	others	Großbritannien	full-time	prolific
5e8b2be5ec9b337da86addf0	8	m		NA	others	Großbritannien	full-time	prolific
5e8b9999986fe607ac5e768c	4	m		NA	Germany		full-time	prolific
5e8f3166c38d4a1fee4f08cc	1	m		NA	Germany		student	prolific
5e906752076c3736b88d4aa4	6	m		NA	Germany		full-time	prolific
5e908209e29edd3879120efd	2	f	1952-08-10	68	others	Norwegen	retired	prolific
5e94aa8e11d9b92eff5f1a16	1	m		NA	Germany		full-time	prolific
5e94bf7157d924083075bd11	5	f		NA	others	France	full-time	prolific
5e964aa660c4750cbb16e797	2	m		NA	others	Polen	student	prolific
5e9858e64bbc2203f4216cdc	1	m	1965-05-11	55	others	Niederlande	irregular	prolific
5e986435a93c9104ab935f20	7	m		NA	Germany		full-time	prolific
5e99883b0fc9aa000851eb3f	8	f		NA	Germany		student	prolific
5e9b54089514ef056978d792	10	m		NA	Germany		full-time	prolific
5e9c5aa34bf531172bac341b	2	f	2000-10-03	20	others	Hellas	full-time	prolific
5e9c5d8c0f475917b89ccc4e	11	f		NA	others	polen	student	prolific
5e9dc44b602d79104823bf1f	1	m		NA	Germany		student	prolific
5e9ebf610ccdc5000c2780ec	4	m	1988-09-20	32	Germany		part-time	prolific
5ea02d9bb8d2e2044c4e5dcf	6	m		NA	others	Portugal	full-time	prolific
5ea078c5ab19b403872dc8f3	3	f		NA	Germany		part-time	prolific
5ea13358abb00e138fecfd11	7	m	1995-12-31	24	others	Polisch	full-time	prolific
5ea14bf64f71e2000acbc618	7	f		NA	others	UK	unemployed	prolific
5ea152aca876c6000aa73a2a	6	f		NA	others	Polen	student	prolific
5ea22434788bae136abf5279	9	m		NA	others	Polen	student	prolific
5ea44b1b5d02233fc9406ddf	10	m		NA	Germany		full-time	prolific
5ea5ec77c30a775faa295cea	5	m		NA	Germany		full-time	prolific
5ea6b3deac186c039abf5d9b	1	m		NA	others	Poland	student	prolific
5ea75e1b76be5a12b5b86e50	9	f	2002-04-28	18	others	Polen	part-time	prolific
5ea75e1b76be5a12b5b86e50	12	f	2002-04-28	18	others	Polen	part-time	prolific
5ea77b258671ef1632df1ef8	7	m		NA	Germany		full-time	prolific
5ea8286db500e122d8c9a19c	11	f	1998-01-15	22	Germany		student	prolific
5ea9248e5cb94c3a0c8014f2	7	m		NA	others	Ungarn	student	prolific
5ea927e03b35773813639de2	11	m		NA	Germany		unemployed	prolific
5ea936e503a71a000af12d7	3	m		NA	others	Polen	student	prolific
5ea936e503a71a000af12d7b	3	m	1990-03-03	30	others	Polen	student	prolific
5ea94f21fb690102f181d74d	3	m	1993-01-01	27	Germany		full-time	prolific
5ea9aae7ae93690e1ba7a99d	11	m		NA	Germany		student	prolific
5eab3846df23cb1015bc4466	1	m		NA	others	Portugal	student	prolific
5eab3846df23cb1015bc4466	5	m	2001-06-29	19	others	Portugal	student	prolific
5ead411e3f746200087dcce9	8	f		NA	others	Irland	student	prolific
5ead7d6e96a62440b21c25f8	4	m		NA	others	Polen	student	prolific
5eae95403bb47c55dc9fecfd	11	f	1979-08-28	41	others	italien	part-time	prolific
5eae95403bb47c55dc9fecfd	12	f	1979-08-28	41	others	italien	part-time	prolific
5eaecf00e002645a4e1f7417	9	m		NA	others	Polen	unemployed	prolific
5eb181ce611ac50989d4bd03	2	m	1984-08-01	36	Germany		full-time	prolific
5eb181ce611ac50989d4bd03	2	m	1984-08-01	36	Germany		full-time	prolific
5eb181ce611ac50989d4bd03	9	m		NA	Germany		full-time	prolific
5eb1cf51d09ef612b753433f	1	m		NA	others	Polen	student	prolific
5eb30ae9bb223e0e176edecd	4	f		NA	others	Gross Britanian	full-time	prolific
5eb4491ced6bf72896d8ac4e	10	m		NA	Germany		student	prolific
5eb49378b83984309db7864d	12	f		NA	others	UK	unemployed	prolific
5eb50e5315a3c137f40cbad3	10	m		NA	others	England	full-time	prolific
5eb6d8b84ff3445d719f28be	3	f		NA	Germany		student	prolific
5eb71fc6fd7bde63f2b5bb94	3	f	2001-01-16	19	others	Polen	student	prolific
5eb7bf810df8f66f200d67e5	5	f		NA	Germany		student	prolific
5eba5b74cbc2141a6c611331	11	f		NA	others	Italy	student	prolific
5ebb228e21254f0fac2504d0	12	m	2001-04-07	19	others	Portugal	student	prolific
5ebb228e21254f0fac2504d0	12	m		NA	others	Portugal	student	prolific
5ebbe6dc56979f0115145369	12	m		NA	others	Griechenland	student	prolific
5ebc61ed381e7a0a0d69852b	7	f		NA	Germany		student	prolific
5ebe6e4a226f3b1c53cd0626	12	m		NA	Germany		student	prolific
5ec02ef5edc5e8086b088eef	9	m		NA	others	Portugal	full-time	prolific
5ec2c14ca1f3090cd4981d64	9	m		NA	Germany		student	prolific
5ec3ebf2339052081ebf3178	5	m		NA	others	Polen	student	prolific
5ec3f6e9c5bce209aa88a16	11	m		NA	others	Polen	student	prolific
5ec3f6e9c5bce209aa88a16a	11	m	2000-06-30	20	others	Polen	student	prolific
5ec433f4c474e510e04a8f05	6	f		NA	others	Portugal	student	prolific
5ec451006653b313e868588b	5	m		NA	others	Portugal	unemployed	prolific
5ec46c6732c4221a7341e5fc	6	m	1997-04-09	23	Germany		full-time	prolific
5ec4db33f264da3c38dfce22	9	m		NA	Germany		unemployed	prolific
5ec51242bc5aac433c0450ec	2	m		NA	others	Polen	irregular	prolific
5ec51889e0ceef4580f1d124	11	f	1969-06-07	51	others	Italien	full-time	prolific
5ec550c3e472064df80f4c60	12	m		NA	Germany		full-time	prolific
5ec65e9a2d217803196cfd83	2	m		NA	others	Polen	full-time	prolific
5ec6becbd905790d76e122fb	10	f		NA	others	Polen	student	prolific
5ec795763e940a1f290d7b9a	3	f		NA	others	Niederlanden	student	prolific
5ec81f9691a48f2c1ffb87e8	1	m	1996-08-14	24	others	Portugal	full-time	prolific
5ec888262256df3457ab483b	1	f		NA	others	Mexico	student	prolific
5eca6060350b940124f94980	4	m		NA	others	England	student	prolific
5ecaa7988473f05ebdfc107c	3	m	1977-07-29	43	others	Italy	full-time	prolific
5ecabb59401c3505e1c99513	5	f	1991-03-28	29	others	Polen	full-time	prolific
5ecac14db64f3909cfa8859c	9	m		NA	others	Polen	unemployed	prolific
5ecbb3854908a40529100dd9	1	m		NA	others	Polen	student	prolific
5ece1ed7a1a9171b006b44fb	4	m		NA	others	Polen	full-time	prolific
5ece1ed7a1a9171b006b44fb	9	m	1990-07-19	30	others	Polen	full-time	prolific
5ece2f450272631c9dc0dce8	12	m		NA	others	Polen	part-time	prolific
5ece606caf51f52132821582	10	m		NA	others	Dänemark	full-time	prolific
5eceef5fa487421604c337ba	7	m		NA	others	Greece	student	prolific
5ed02bdfa4c4ff0ee7279e0a	12	m	1992-02-24	28	others	Poland	full-time	prolific
5ed0f0bb34177d0009582f38	1	f		NA	Germany		irregular	prolific
5ed102aa081ad5000960454c	1	f		NA	others	England	full-time	prolific
5ed2b3455a1d1d234082cacd	5	f		NA	others	Finnland	student	prolific
5ed2c4fe85676325a891de20	5	m		NA	Germany		full-time	prolific
5ed2edb5b7f800107d47c777	3	m		NA	Germany		full-time	prolific
5ed3e1a93d02523877effc68	3	m	1999-07-03	21	Germany		unemployed	prolific
5ed57f707b23bc10e571c225	8	f		NA	others	Polen	full-time	prolific
5ed74abbf3b2f81ccf7c2a3a	4	f		NA	Germany		student	prolific
5ed7f75d7bdc7e2278be1ded	4	f		NA	others	Polen	irregular	prolific
5ed8942a2fb618394ae10aef	3	m		NA	others	griechenland	student	prolific
5ed8b4b99d0c933cc72bee66	1	m		NA	others	USA	full-time	prolific
5ed92b32b940fe4988f2de0d	3	f		NA	others	niederlande	student	prolific
5ed94a20b6a168108a272d9e	9	f		NA	others	Frankreich	student	prolific
5eda50255f867a07436c9fa3	9	f		NA	Germany		student	prolific
5eda744395f9d06737dde80b	2	m		NA	others	Poland	unemployed	prolific
5edab01d0c75186e8a590381	5	f		NA	others	england	student	prolific
5edbfa8e1ba1888a769899c4	8	m		NA	others	Mexiko	part-time	prolific
5ede3d2ef7c9f9068776c4d2	6	m		NA	others	USA	full-time	prolific
5ede90720fb072121d859d1c	9	m	1996-10-15	23	others	Polen	full-time	prolific
5edf3984cb85cc1dc78502d5	4	m		NA	Germany		student	prolific
5edf9939c55d8626448773e6	11	m		NA	others	Polen	student	prolific
5ee107a76411e40e242da7f1	6	f		NA	others	United Kingdom	irregular	prolific
5ee16cf5395f86548c8a5699	6	f	1968-01-23	52	others	England	full-time	prolific
5ee16cf5395f86548c8a5699	6	f		NA	others	England	full-time	prolific
5ee1bedca833a85b90b6e617	7	m		NA	Germany		student	prolific
5ee1eca821c28b5e2e65b2e1	10	m		NA	others	United Kingdom	student	prolific
5ee24245470fa72fbfab4525	4	m	1996-05-04	24	others	Polen	unemployed	prolific
5ee26c1210bc4535f281aac5	10	f		NA	others	Mexiko	full-time	prolific
5ee3348f8cfe2d49e6dc98ff	12	m		NA	Germany		student	prolific
5ee3b9c60d2973073ee3cb8a	5	m		NA	Germany		part-time	prolific
5ee4ed55dd5d0620d4b8e9c1	6	m	1995-12-14	24	others	Polen	unemployed	prolific
5ee4ed55dd5d0620d4b8e9c1	6	m	1995-12-14	24	others	Polen	unemployed	prolific
5ee64d0bf796cb3b252a8c99	4	f		NA	others	UK	full-time	prolific
5ee702aceb469448a93d487a	2	m		NA	Germany		full-time	prolific
5ee7700dfd87c803b02bd841	8	f		NA	Germany		student	prolific
5ee7fbc114d0a60f9b076fb6	3	m	1977-08-31	43	Germany		full-time	prolific
5ee7fbc114d0a60f9b076fb6	3	m	1977-08-31	43	Germany		full-time	prolific
5ee8b252c5c1320546ed5fe0	5	f		NA	others	Spain	student	prolific
5ee90f2fb743ce280c9dd3ed	2	f	1995-09-29	25	others	Griechenland	unemployed	prolific
5ee919ad2825f916bae687ae	6	m		NA	Germany		full-time	prolific
5ee9295f33999a185fd55b54	3	f		NA	others	Vereinigtes Koenigreich	student	prolific
5eea0a3d61ca08000a56b912	5	m		NA	others	Polen	student	prolific
5eea561f64eb14131cf617dd	11	m	2000-05-18	20	others	Polen	student	prolific
5eea7fa1acc00117ed8edbfa	1	m		NA	Germany		student	prolific
5eeb306d69a87827326a862c	3	m		NA	Germany		full-time	prolific
5eeb31f414742d21c8dc5cd2	2	f		NA	others	Ungarn	student	prolific
5eeb5e13f5da500759d1840c	8	m		NA	Germany		full-time	prolific
5eeb7e3ae610020b24a95f5e	10	f		NA	Germany		full-time	prolific
5eec7a664f3d6500099ec6e5	2	m		NA	others	Belgien	full-time	prolific
5eedcafa38e1861fe4a256d3	9	f		NA	others	Spanien	student	prolific
5eee1c506a3a3d27ee232e8d	11	m		NA	others	Polen	full-time	prolific
5eee61509e63ac300a199f84	3	m		NA	Germany		full-time	prolific
5eee888b66da9e33cc3255a7	6	m		NA	Germany		full-time	prolific
5eeea898c00bfb35d5df2467	6	m		NA	others	Polen	unemployed	prolific
5eef2ef1485fb3000809324c	5	m		NA	others	Greece	student	prolific
5eef8bf0ba594746af28c1f4	10	m		NA	Germany		full-time	prolific
5ef09acec970f43a891a2999	12	m	1999-04-23	21	others	Italien	irregular	prolific
5ef1245c0171104d6d91d627	2	m		NA	Germany		irregular	prolific
5ef26d77b146750cf9791f86	7	m		NA	Germany		student	prolific
5ef367a7d74fe20961629c2d	11	m		NA	others	Polen	student	prolific
5ef3804345c97d0be1df86cc	11	m		NA	Germany		student	prolific
5ef492a36a17e305a9ff405e	2	f		NA	others	England	full-time	prolific
5ef4992d2757bd0632b5caf7	2	m		NA	others	Polen	full-time	prolific
5ef4becc30e9720b19df0f1f	7	m		NA	others	Slowenien	part-time	prolific
5ef4cc7c6095e30d2cb5087d	6	f		NA	Germany		full-time	prolific
5ef50bc0cb480c14a8f60d38	5	f		NA	others	Polen	student	prolific
5ef630007a4f7c2e550ef111	12	f	1997-08-08	23	others	Polen	student	prolific
5ef74abdb4a08f45219b0758	9	m		NA	Austria		student	prolific
5ef77d9a1fe826495faa80c9	4	m		NA	Germany		student	prolific
5ef9ebb022eb1d7ac1f8b3b4	3	f		NA	others	Die Niederlande	full-time	prolific
5efa06a7540ce97e3ed866f8	2	f	1997-10-04	22	others	Polen	student	prolific
5efa37917aa58784dc653ce7	5	m		NA	others	Poland	full-time	prolific
5efb8cd8a02b23110b2873c1	1	m		NA	Germany		student	prolific
5efbcff9903c8e184e517bc1	10	f		NA	others	Kanada	full-time	prolific
5efc6887f7176d000b996a71	9	f		NA	Germany		student	prolific
5efca9b3026506070acda120	4	f		NA	others	United Kingdom	full-time	prolific
5efcd6cb2e80080dbc9f93a6	3	m	2000-10-02	20	Germany		student	prolific
5efdf3f5ce481828f9bb33a3	10	m		NA	others	Polen	student	prolific
5efdf9e305e06928e1996ad9	7	f		NA	Switzerland		full-time	prolific
5efee3d9c7b31601d5662678	8	m		NA	others	Poland	full-time	prolific
5eff25aab3e798468bfdeccb	11	m		NA	others	Portugal	student	prolific
5eff2aa590ac84077f9b1b1f	12	m		NA	others	Belgien	full-time	prolific
5eff58efcc8d320009e6b06f	3	m		NA	Germany		student	prolific
5f021aa31c950c0ab0380933	4	m		NA	others	Mexico	full-time	prolific
5f04b80ebae317105d9acf03	2	m	1998-12-03	21	others	die Niederlanden	student	prolific
5f0512c23963d080c45dba1a	10	f		NA	Germany		unemployed	prolific
5f0582aeabe90b017e21218	1	f		NA	others	italien	student	prolific
5f0582aeabe90b017e212180	1	f	2001-11-14	18	others	italien	student	prolific
5f0601231920e3114d35bfff	1	f	1982-09-19	38	others	españa	full-time	prolific
5f06eefaf3fc742667b4e79d	5	m		NA	others	Polen	full-time	prolific
5f078b673c0c423b41512c51	11	f		NA	others	Ungarn	student	prolific
5f07bba2faff59205461f3ed	4	f		NA	others	Italien	student	prolific
5f07c1e322eb5a4022095cbd	6	m		NA	others	poland	student	prolific
5f086d2cb09ff006bde079f5	2	f		NA	Germany		full-time	prolific
5f088d02d931c10a63acc48f	10	f		NA	others	England	part-time	prolific
5f0dafea9d020004326204bc	7	m		NA	others	Polen	full-time	prolific
5f0dbabbd8e362043c3dfa2e	5	m		NA	others	Portugal	student	prolific
5f0ea7d98eebb81f693f1d98	4	m		NA	Germany		student	prolific
5f0ec53ba8ff7b09d279cb0c	3	f		NA	others	Italien	student	prolific
5f0ef22b86cd14000af6f8f9	5	m	2001-12-15	18	others	Polen	student	prolific
5f0fac152f7b751b09b4c384	5	m		NA	others	Poland	unemployed	prolific
5f0ffb20d631e822a4214031	10	m		NA	others	Poland	part-time	prolific
5f105d3fba8a0d057a287ac8	11	m		NA	Germany		irregular	prolific
5f108dea719866356702d26f	8	m		NA	others	Polen	student	prolific
5f108e5725153235c25ab4dc	5	m	2000-01-01	20	others	Polen	full-time	prolific
5f10ac34aebf7d3a6a7707f8	6	m		NA	others	Polen	full-time	prolific
5f10cbd44f328d3e518b7290	11	m		NA	others	Poland	full-time	prolific
5f10d1960878f0401ddc72ba	5	f		NA	others	Griechenland	student	prolific
5f10d624d0c63d29501d8ca3	7	m	1996-03-10	24	others	Poland	unemployed	prolific
5f131059a6b4b02d79d2b45b	5	m	2001-05-21	19	Germany		student	prolific
5f1315aee9a4430354b67693	5	f		NA	others	poland	unemployed	prolific
5f14ae1200ee580bf5ace9d6	9	m	1988-05-24	32	Germany		part-time	prolific
5f15beba399eaf6bb17ea317	3	m	2000-05-22	20	others	Poland	unemployed	prolific
5f16bae969edd70248b6fb22	3	f		NA	Germany		full-time	prolific
5f16bb739c6d933b43fa9121	5	f		NA	Germany		full-time	prolific
5f16cd081b2ba4000806c061	3	m		NA	others	Ungarn	student	prolific
5f1730c31cc656062cdab538	2	m		NA	others	England	part-time	prolific
5f1740dbf96a7d07301e9d4d	10	m		NA	Germany		full-time	prolific
5f17d20539078c0800cb4e7b	6	m		NA	Germany		full-time	prolific
5f1875ceca444d0424a85dfe	5	m		NA	others	Polen	unemployed	prolific
5f18ba5384df820dae5fb4b0	4	m		NA	others	Poland	full-time	prolific
5f196dbb4a825e036557578f	8	m	2000-12-05	19	others	Polen	student	prolific
5f196dbb4a825e036557578f	9	m	2000-12-05	19	others	Poland	full-time	prolific
5f19db28ae28d3081c9b3514	10	f		NA	others	Polen	student	prolific
5f1ae5c5441e27240e9354b2	8	m	1986-01-01	34	others	Poland	full-time	prolific
5f1b12b1312e282b013218b2	5	m		NA	others	Polen	unemployed	prolific
5f1b69bb06c7d636c51e1917	2	f		NA	Germany		full-time	prolific
5f1c4dcf9f48184a6e563a64	11	f		NA	Germany		student	prolific
5f1c66f13d69c002fa1fe42f	5	m		NA	others	Polen	part-time	prolific
5f1d646d6807dd674c8666b0	4	m		NA	Germany		full-time	prolific
5f1d9d1542e7b06dda09a881	12	m		NA	others	Polen	student	prolific
5f1dc98275bced0515d80838	10	m		NA	others	Polen	full-time	prolific
5f1ddd17b44cb7301bc337ef	12	m		NA	others	Poland	irregular	prolific
5f1e160aaaffd77af020ad14	5	m		NA	others	Poland	part-time	prolific
5f1e9db721e4f101783fe21c	9	m		NA	others	Polen	student	prolific
5f1e9db721e4f101783fe21c	9	m		NA	others	Polen	student	prolific
5f1e9db721e4f101783fe21c	9	m		NA	others	Polen	student	prolific
5f1f3caa17a62e0fb6040441	8	m		NA	others	Polen	student	prolific
5f1f3ea09d56ba11dda57739	3	f		NA	others	UK	part-time	prolific
5f1fdab91723a9000a8cf742	6	m		NA	others	Polen	full-time	prolific
5f208c768e0e8a3ae4eba5db	4	f		NA	Germany		student	prolific
5f214ee367f0054d70483d5e	7	m	1995-05-21	25	others	Polen	full-time	prolific
5f216d758a38e250aabd15b6	9	m		NA	others	Polnisch	full-time	prolific
5f22cd7c70bd6e00080a8fe3	9	f		NA	others	die Tschechische Republik	student	prolific
5f23c2bb95e7ff1a1bd79a69	2	m		NA	Germany		unemployed	prolific
5f23f9035554f32008f8a35e	9	m	1996-06-24	24	others	Poland	unemployed	prolific
5f240d9259816a21b919deae	8	f	2001-01-21	19	Austria		student	prolific
5f2433a6a9986f01fa4773cc	6	m		NA	Germany		unemployed	prolific
5f247ac02b2b8805b6cce266	3	m	1984-02-05	36	Germany		full-time	prolific
5f26653dac312a2b886d5b21	5	f		NA	Germany		student	prolific
5f26a25e3070d9401a10ed62	1	f		NA	Germany		student	prolific
5f26aaed7bb0bd4121461b6d	9	m	2000-08-22	20	others	Polen	student	prolific
5f26ac012c3253000810f747	10	f		NA	others	Italien	student	prolific
5f26f8e23b962649908c260d	6	m	1994-04-26	26	Austria		full-time	prolific
5f2709c515471a07a5c6eeb1	2	f		NA	Germany		student	prolific
5f2722b01f7f380aac4a3f86	1	m		NA	Germany		unemployed	prolific
5f27d3ff4d533a01570306d3	10	m		NA	Germany		full-time	prolific
5f28ac83bb6de221a20ab924	6	m		NA	others	portugal	full-time	prolific
5f29594b16c8a602d1e14c70	7	f		NA	others	Polen	student	prolific
5f2975e0837dd807a3a275aa	2	f		NA	others	Polen	part-time	prolific
5f29a441eecf340f7e5090a9	7	f		NA	Germany		student	prolific
5f2ad19d48d8b13cba674fb0	1	m	2002-07-21	18	others	Polen	student	prolific
5f2ad9c69cdc0c3e44f75ade	4	m	2000-01-31	20	others	Polen	full-time	prolific
5f2c219fff1d740774c31e2f	12	f		NA	Germany		full-time	prolific
5f2c4ca95fc88e0f271c989d	6	m		NA	others	polen	irregular	prolific
5f2c7ab2d582a915876001f7	6	m		NA	others	Polen	student	prolific
5f2e7cd4fe3e951e1f3ee216	10	f		NA	Germany		full-time	prolific
5f2f510e02006934c5d8ad15	8	f		NA	Austria		part-time	prolific
5f2ff34b2b050207678285d2	1	f		NA	others	United Kingdom	full-time	prolific
5f3006e1a760660769bd6930	2	m		NA	Germany		full-time	prolific
5f3024c0ab23864426d6828c	1	m		NA	Germany		student	prolific
5f302c0117eb96465ce77e84	10	m		NA	others	Slowenien	full-time	prolific
5f304d07956a3f48639e3aa6	1	f		NA	others	Mexico	student	prolific
5f3094a6fb351918347b8ef0	11	m		NA	others	Poland	part-time	prolific
5f3151777dbdaa6148ce7f97	2	f		NA	others	Niederländen	part-time	prolific
5f315c495e574662f373b8dc	3	f		NA	others	Schottland	full-time	prolific
5f328336c5c60b04433e0c97	6	m		NA	others	Polen	full-time	prolific
5f342d79511ed72f08065c88	11	f		NA	Germany		student	prolific
5f3512333c735144f9666481	12	f		NA	Germany		student	prolific
5f3528e61965fd47cdfa4098	7	m		NA	others	Canada	full-time	prolific
5f3535691d03d609278c24d9	9	m		NA	others	Polen	full-time	prolific
5f3842ea9168cc33fa782f0a	2	m	1973-09-18	47	Germany		full-time	prolific
5f3968222efa0a4ecb089957	6	f	1996-07-27	24	others	Polen	student	prolific
5f3a2bccf6fb65000b904abf	2	m		NA	Germany		full-time	prolific
5f3a56017d9fb30414533712	8	f		NA	others	England	unemployed	prolific
5f3ae0e0a2760a1b24fd2107	9	m	1990-07-14	30	others	Polen	full-time	prolific
5f3ae0e0a2760a1b24fd2107	9	m	1990-07-14	30	others	Polen	full-time	prolific
5f3ae1d5f90ced1a9da43f2d	10	m		NA	others	Polen	part-time	prolific
5f3aee04e30eac7cb73b416e	11	m		NA	Germany		student	prolific
5f3b934a7dda218b4ac7c23c	2	f		NA	Germany		full-time	prolific
5f3be4a3822a9e974d2cb38f	11	f		NA	Germany		unemployed	prolific
5f3be4a3822a9e974d2cb38f	11	f		NA	Germany		unemployed	prolific
5f3c25c29290cba4550afb61	5	f		NA	others	Polen	unemployed	prolific
5f3c2bca6b6b70a67b3ea2fa	8	f	1997-08-15	23	others	England	part-time	prolific
5f3c2bca6b6b70a67b3ea2fa	11	f	1997-08-15	23	others	England	part-time	prolific
5f3c520cc59223ab7aabf147	7	m	1999-06-29	21	others	Polen	student	prolific
5f3d0a83cc5271befc3a3e44	12	m		NA	Germany		full-time	prolific
5f3d575ca6057b0d08003f17	12	m		NA	others	Polen	full-time	prolific
5f3f899cafc46228c32bc659	10	f		NA	others		irregular	prolific
5f3fd6bc427f57086ef93a	10	m		NA	Germany		full-time	prolific
5f403abe0ce1231613c2b66a	10	m	2001-08-03	19	others	Poland	student	prolific
5f403abe0ce1231613c2b66a	10	m	2001-08-03	19	others	Poland	student	prolific
5f40583d86efe6193514eede	11	f	1997-07-14	23	others	Italien	student	prolific
5f40cdb4d55ef3000c1c561e	9	f		NA	Germany		part-time	prolific
5f413867991f880a34f5b28d	8	m		NA	others	United States	student	prolific
5f416d9dec3a660f56969509	5	m		NA	Germany		student	prolific
5f41be8a0eb96316e3e2207b	2	m	1994-06-21	26	others	Chile	full-time	prolific
5f41be8a0eb96316e3e2207b	3	m	1994-06-21	26	others	Chile	full-time	prolific
5f42313333861c000a46d78d	8	f		NA	others	Polen	full-time	prolific
5f42a5a7013b2c0b6dd9574e	11	f		NA	others	Portugal	student	prolific
5f43c16c80e2f92862deea27	3	m		NA	others	Italia	full-time	prolific
5f44c8543f275f815eed9d82	12	f		NA	others	Belgien	full-time	prolific
5f458dc5dbc7ce1ba02333c7	6	m		NA	others	Polen	full-time	prolific
5f45abbcab827a1d75e0dde1	1	m		NA	others	Polen	full-time	prolific
5f4623ae26002725ca226f62	2	m	1983-02-10	37	others	Dänemark	full-time	prolific
5f463ecb036c86000a17e073	4	m		NA	others	Polen	full-time	prolific
5f464590e026c90008a23980	9	m		NA	others	Polen	full-time	prolific
5f46566c96503002817c9bfa	1	f		NA	Germany		part-time	prolific
5f46a44fabde430420250159	3	m		NA	others	Norwegen	unemployed	prolific
5f47e4046aa63922d75fa4a4	2	m	1985-05-05	35	others	Polen	student	prolific
5f47e4046aa63922d75fa4a4	7	m		NA	others	Polen	student	prolific
5f47e4046aa63922d75fa4a4	10	m	1985-05-05	35	others	Polen	student	prolific
5f4824bb4810bc2cacf12b02	4	m		NA	others	Ungarn	full-time	prolific
5f4898f9fcf7320009e01c5a	11	m		NA	others	United Kingdom (UK)	part-time	prolific
5f49857de3e6483d5d3c9499	2	f		NA	Germany		student	prolific
5f49b685b6c2295298836105	3	m		NA	others	Griechenland	unemployed	prolific
5f4a474fdf39045ad4248c5c	6	f		NA	Germany		full-time	prolific
5f4b70477f5251730cc14bd4	3	m		NA	others	Grossbrittanien	full-time	prolific
5f4b8f646cc10e7481333ee4	10	m		NA	others	Südafrika	full-time	prolific
5f4ba40ff958ee76c25955f8	4	m		NA	others	Irland	student	prolific
5f4cd7926e1f3e8ed56bd215	11	m		NA	Germany		student	prolific
5f4cde1cbfcaa81fc4dbf57d	1	f		NA	Germany		part-time	prolific
5f4d091df271be9491a5e77d	12	m		NA	Germany		full-time	prolific
5f4d0bf47200c995a830e51f	8	m	1992-03-20	28	Germany		student	prolific
5f4e08aafb74230a29cb4ef0	6	m	2001-11-10	18	others	Polen	part-time	prolific
5f4e737acdc5e005e8ba445	9	f		NA	others	Polen	student	prolific
5f4e737acdc5e005e8ba4451	3	f	2000-01-10	20	others	Polen	student	prolific
5f4e87ae904bb0080260f276	3	m		NA	others	Polen	student	prolific
5f4eb87d0beca80f320dd124	12	m		NA	others	Spanien	part-time	prolific
5f4f6af15e8dec017338fd49	11	m		NA	Germany		part-time	prolific
5f50e723758a9c27f4500f55	3	f		NA	others	Polen	student	prolific
5f5110c6bf6cde2e1cf6f8cc	3	f		NA	others	Uk	part-time	prolific
5f51148a6ef59e2e60841620	11	m		NA	Germany		full-time	prolific
5f518510c5f9413d9dc42602	10	m		NA	others	Polen	student	prolific
5f51888dee76123cdfb2d204	6	f		NA	Germany		student	prolific
5f51d77c069004429a941e00	1	m	1995-06-05	25	Austria		full-time	prolific
5f51f0b9aa1c4e42c22cd04c	9	m		NA	others	USA	full-time	prolific
5f528115db04a854711549da	2	m		NA	Germany		student	prolific
5f5290ff7ef2f05699c250d6	4	m		NA	Germany		full-time	prolific
5f52abb4c62ac45a1bac3ac5	6	m	2000-04-29	20	others	Polen	full-time	prolific
5f52d5904873f25dfe7717bc	6	f		NA	others	Polen	student	prolific
5f5384f544327d6977123f29	5	m		NA	Germany		part-time	prolific
5f541c2d6e6c4c793119bd14	10	f		NA	others	vereinigte Staaten von Amerika	part-time	prolific
5f5494aa76d6147f7ca89533	2	m		NA	Germany		full-time	prolific
5f549d6faee775809d6f5a33	3	m	1994-06-09	26	others	Ungarn	full-time	prolific
5f54e4420672d68569b419fa	6	f		NA	others	United States	full-time	prolific
5f54eed5dd6f018760a8ffee	3	f		NA	others	United States of America	full-time	prolific
5f550a268c2b9c8a0a49bbbb	12	f		NA	others	Italien	student	prolific
5f5532a065aa168f42cb1f63	9	m		NA	Germany		student	prolific
5f5551ead750e2127cc03e1b	1	f		NA	others	United States	full-time	prolific
5f568dfe6cdec00dd92e8a4e	1	f		NA	others	Poland	student	prolific
5f56c4690df2da132542ad65	2	m	1999-04-06	21	Germany		unemployed	prolific
5f57738e31ebce2074e13eb1	11	m	1995-01-07	25	others	Poland	full-time	prolific
5f577cc710fc57212ddfdfe2	6	m		NA	others	Polen	full-time	prolific
5f579debe33f9c2537b5275c	8	m		NA	others	Polen	full-time	prolific
5f57bfe66cdec02c2cc15649	4	f		NA	others	Griechenland	part-time	prolific
5f587d7954431a3dfcc7071b	11	m		NA	others	Polan	student	prolific
5f5884d25e03473e828cf9df	4	m		NA	others	Polen	student	prolific
5f588e8daf50e90009eae15a	2	m	2000-01-06	20	others	Polska	student	prolific
5f588e8daf50e90009eae15a	5	m	2000-01-06	20	others	Poland	student	prolific
5f5891ea0bd50e0009aa15d7	5	m	1990-05-11	30	others	England	full-time	prolific
5f58d7aa670dc4079dccfd4d	4	m		NA	others	Poland	student	prolific
5f58e794ef3e3109a08c9af2	3	m		NA	others	Portugal	student	prolific
5f593ffc7fa1481697b363e5	11	m		NA	Germany		student	prolific
5f59dd330b08970009cfbd00	6	f	1998-04-20	22	others	Polen	full-time	prolific
5f59dd330b08970009cfbd00	6	f		NA	others	Polen	full-time	prolific
5f59f12bce8787027169ecae	12	m	1995-07-21	25	others	Poland	unemployed	prolific
5f5a499f5c1c200c33caaab8	3	m	1997-05-16	23	others	Polen	student	prolific
5f5ac4d88b9d701c76a56317	11	m		NA	others	Polen	student	prolific
5f5b64c313f9ca2931cf9917	7	m	2000-07-15	20	others	Polen	student	prolific
5f5b64c313f9ca2931cf9917	8	m	2000-07-15	20	others	Polen	student	prolific
5f5b7cda10ec482ba56669ba	3	f		NA	Germany		student	prolific
5f5b8b81a6a4cd0c946b80fc	8	f		NA	Germany		student	prolific
5f5f9ff48c7c7901128ddedf	4	m	2002-09-06	18	Germany		student	prolific
5f5fb69944526d05af5ad1d4	9	f	1998-11-21	21	others	Dänemark	unemployed	prolific
5f5fb8b24fa1c805957b037b	12	m	1999-06-15	21	others	South Africa	student	prolific
5f605b039374d814aacf092c	6	f		NA	others	Ungarn	student	prolific
5f60713e595007000a8e1da7	3	m	1997-12-30	22	others	Polska	full-time	prolific
5f60df6985b27407062bcfc5	1	m	1996-06-06	24	others	Polen	full-time	prolific
5f6143cb6514990cf7b8e65	11	m		NA	others	Polen	full-time	prolific
5f6143cb6514990cf7b8e651	8	m	1990-10-29	29	others	Polen	full-time	prolific
5f6247a964b0fe2746fb33d5	7	f		NA	others	Polen	full-time	prolific
5f6268921226fb2bbf8aceee	8	m		NA	Austria		full-time	prolific
5f63584d619a4d00080c3237	12	m		NA	others	Portugal	student	prolific
5f63aede5688f50dabe4d643	7	f		NA	others	Griechenland	student	prolific
5f63b3bdfcaaa10e5a8d7e5a	3	f		NA	others	Polen	full-time	prolific
5f63c878ada299117839871b	6	m	2002-06-27	18	others	Polska	student	prolific
5f68ac7421c364000977cd01	3	m	1994-08-09	26	others	Poland	irregular	prolific
5f68b8416b15d601691eddf7	6	m		NA	others	Polen	student	prolific
5f68c08cf9c15f0333c6d281	3	f		NA	others	England	student	prolific
5f69f96d979a3001bf418eb0	3	f		NA	others	Griechenland	student	prolific
5f6a1f2be19a9b074b4ed6b5	10	f		NA	Germany		student	prolific
5f6b8bbd207db10aafbc8fce	11	m		NA	others	Poland	student	prolific
5f6c5e068070a11e00fd4ff0	4	f	2002-09-02	18	Germany		full-time	prolific
5f6c6abc08ed4c000af12f7a	10	f		NA	Germany		student	prolific
5f6c8f2c9ff69404cc738e03	11	f	1998-05-15	22	others	Italien	student	prolific
5f6c8f2c9ff69404cc738e03	11	f		NA	others	Italien	student	prolific
5f6e0be76cea482e27d38c95	7	m		NA	others	Poland	unemployed	prolific
5f6f611965c55c4d88995234	7	m		NA	others	Slovenien	full-time	prolific
5f6f6d2b451a3b0bfe3614e0	4	m		NA	Germany		student	prolific
5f6f998e56207e5426232aa9	6	f	2002-03-21	18	others	Polen	student	prolific
5f70acedcfac0e090605d457	6	m		NA	others	Polen	student	prolific
5f70acedcfac0e090605d457	8	m		NA	others	Polen	student	prolific
5f71c0eed63908031807743a	10	m		NA	others	Poland	student	prolific
5f735114729a3b043fa6de0c	3	m		NA	others	Polen	student	prolific
5f739e937507ea1045610b93	8	m		NA	others	Polska	unemployed	prolific
5f74a7694ff4800875c02e54	12	m		NA	Switzerland		full-time	prolific
5f74ad8958736b09660df2d9	10	f		NA	Germany		full-time	prolific
5f74f403fd085d14dcd38ca7	1	m	1990-02-22	30	others	Polen	unemployed	prolific
5f75bf542b018b25e42b8672	5	m		NA	Switzerland		student	prolific
5f75d43fed909d28697acdc9	11	m		NA	Germany		full-time	prolific
5f77399d99c564226bd6d1b3	3	m	1996-11-11	23	others	Polen	unemployed	prolific
5f77ab4ba70b67320b08b999	8	m		NA	Austria		student	prolific
5f78710e2fefba3fc578492e	3	m		NA	Switzerland		part-time	prolific
AG17081983	7	f	1983-08-17	37	Germany		unemployed	other on-line recruitment
AL13031991	2	m	1991-03-13	29	Germany		irregular	other on-line recruitment
AL13051992	5	f	1992-05-13	28	Germany		student	other on-line recruitment
AL18092000	5	f	2000-09-18	20	Germany		student	other on-line recruitment
AL22111996	2	f	1996-11-22	23	Germany		student	other on-line recruitment
AL24071997	5	f	1997-07-24	23	Austria		student	other on-line recruitment
AL30101992	9	f	1992-10-30	27	Germany		full-time	other on-line recruitment
AL30101992	11	f	1992-10-30	27	Germany		student	other on-line recruitment
AN02011999	12	f	1999-01-02	21	Germany		student	other on-line recruitment
AN02051988	7	f	1988-05-02	32	Germany		student	other on-line recruitment
AN03031990	11	f	1990-03-03	30	Germany		irregular	other on-line recruitment
AN03081946	3	f	1977-11-18	42	Germany		full-time	other on-line recruitment
AN04111951	3	f	1977-09-13	43	Germany		part-time	other on-line recruitment
AN05051970	12	f	2001-08-17	19	Germany		student	other on-line recruitment
An07021993	10	f	1993-02-07	27	Germany		full-time	other on-line recruitment
AN07101992	7	f	1992-10-07	27	Germany		student	other on-line recruitment
AN07111962	10	f	1962-11-07	57	Germany		full-time	other on-line recruitment
AN07112000	6	f	2000-11-07	19	Germany		student	other on-line recruitment
AN09011971	6	m	1971-01-09	49	Germany		full-time	other on-line recruitment
AN10101973	3	m	1998-01-27	22	Germany		student	other on-line recruitment
AN110797	10	f	1997-07-11	23	Austria		student	other on-line recruitment
AN11091994	12	f	1994-09-11	26	Germany		student	other on-line recruitment
An14061991	5	f	1991-06-14	29	Germany		full-time	other on-line recruitment
AN14101986	1	f	1986-10-14	33	Germany		student	other on-line recruitment
AN16071992	6	f	1992-07-16	28	Germany		student	other on-line recruitment
AN18011997	5	f	1997-01-18	23	Germany		student	other on-line recruitment
AN22041998	11	f	1998-04-22	22	Germany		student	other on-line recruitment
AN24101989	3	m	1989-10-24	30	Germany		full-time	other on-line recruitment
AN25091997	7	f	1997-09-25	23	Austria		student	other on-line recruitment
AN25101989	12	m	1989-10-25	30	Germany		student	other on-line recruitment
AN25101999	9	f	1999-10-25	20	Germany		student	other on-line recruitment
AN26101996	5	m	1996-10-26	23	Germany		full-time	other on-line recruitment
AN29101963	12	f	1999-05-08	21	Germany		student	other on-line recruitment
AN30.06.19	3	f	1970-06-30	50	Germany		part-time	other on-line recruitment
AN30051963	4	f	1992-02-06	28	others	Frankreich	full-time	other on-line recruitment
AR18091997	7	f	1997-09-18	23	Germany		student	other on-line recruitment
AS30051979	2	f	1979-05-30	41	Germany		full-time	other on-line recruitment
AU05061992	8	m	1992-06-05	28	Germany		student	other on-line recruitment
AX07021990	1	m	1990-02-07	30	Austria		part-time	other on-line recruitment
BA12121988	8	f	1988-12-12	31	Germany		part-time	other on-line recruitment
BA18121996	6	f	1996-12-18	23	Austria		student	other on-line recruitment
BA181296	2	f	1996-12-18	23	Austria		student	other on-line recruitment
BA21031994	3	m	1994-03-21	26	Austria		student	other on-line recruitment
BA22121989	7	f	1989-12-22	30	Germany		part-time	other on-line recruitment
BC02021994	11	f	1994-02-02	26	Germany		student	other on-line recruitment
BE08081998	6	m	1998-08-08	22	Germany		student	other on-line recruitment
BE19071963	4	m	1987-04-21	33	Germany		full-time	other on-line recruitment
BE20012001	3	f	2001-01-20	19	Germany		student	other on-line recruitment
BE25031987	2	f	1987-03-25	33	Germany		full-time	other on-line recruitment
BE27072004	11	f	2004-07-27	16	Germany		student	other on-line recruitment
BE29081984	4	f	1984-08-29	36	Germany		part-time	other on-line recruitment
BE29081984	7	f	1984-07-29	36	Germany		part-time	other on-line recruitment
BI26111992	3	f	1992-11-26	27	Germany		student	other on-line recruitment
BI27021997	8	f	1997-02-27	23	Germany		student	other on-line recruitment
BI30111995	6	f	1995-11-30	24	Germany		student	other on-line recruitment
BR13021998	1	m	1998-02-13	22	Germany		student	other on-line recruitment
BR19061996	8	f	1996-06-19	24	Germany		student	other on-line recruitment
BR19061996	9	f	1996-06-19	24	Germany		student	other on-line recruitment
C25111991	12	f	1991-11-25	28	Germany		student	other on-line recruitment
CA18011999	12	m	1999-01-18	21	Germany		student	other on-line recruitment
CA20111990	8	f	1990-11-20	29	Germany		part-time	other on-line recruitment
CA26042000	10	f	2000-04-26	20	Germany		student	other on-line recruitment
CA28081987	4	m	1987-08-28	33	Germany		full-time	other on-line recruitment
CA28091964	9	f	1995-09-27	25	Germany		student	other on-line recruitment
CE01091992	5	m	1992-09-01	28	Germany		irregular	other on-line recruitment
CH04101995	7	f	1995-10-04	24	Germany		full-time	other on-line recruitment
CH04101995	10	f	1995-10-04	24	Germany		full-time	other on-line recruitment
CH04101995	11	f	1995-10-04	24	Germany		full-time	other on-line recruitment
CH08081995	6	f	1995-08-08	25	Germany		student	other on-line recruitment
CH09021996	10	f	1996-02-09	24	Germany		student	other on-line recruitment
CH11111999	12	f	1999-11-11	20	Germany		student	other on-line recruitment
CH14071965	8	f	1999-11-11	20	Germany		full-time	other on-line recruitment
CH20031996	1	m	1996-03-20	24	Austria		student	other on-line recruitment
CH20051976	12	m	1976-05-20	44	Germany		full-time	other on-line recruitment
CH24101998	6	f	1998-10-24	21	Austria		student	other on-line recruitment
Ch26021976	4	f	1976-02-26	44	Germany		part-time	other on-line recruitment
CH30121955	2	f	1977-10-29	42	Germany		full-time	other on-line recruitment
Ci08061985	5	f	1985-06-08	35	Germany		part-time	other on-line recruitment
CL04021980	4	f	1980-02-04	40	Germany		full-time	other on-line recruitment
CL11101996	9	f	1996-10-11	23	Germany		student	other on-line recruitment
CL26061970	12	f	1997-03-24	23	Germany		student	other on-line recruitment
Cl30051977	9	f	1977-05-30	43	Germany		part-time	other on-line recruitment
CO15091996	1	f	1996-09-15	24	Germany		student	other on-line recruitment
CO160991	4	f	1991-09-16	29	Germany		student	other on-line recruitment
CO24092000	6	f	2000-09-24	20	Germany		student	other on-line recruitment
CO26021991	11	m	1991-02-26	29	Germany		full-time	other on-line recruitment
CO29112000	5	f	2000-11-29	19	Germany		student	other on-line recruitment
CS04062000	10	f	2000-06-04	20	Germany		student	other on-line recruitment
DA04101990	12	m	1990-10-04	29	Germany		unemployed	other on-line recruitment
Di06041986	8	f	1986-04-06	34	Germany		full-time	other on-line recruitment
Di25021985	3	f	1985-02-25	35	Germany		unemployed	other on-line recruitment
DI26021990	3	m	1900-02-26	30	Germany		student	other on-line recruitment
DI29112000	3	f	2000-11-29	19	Germany		student	other on-line recruitment
DO11111993	1	f	1993-11-11	26	Austria		student	other on-line recruitment
DO17041999	1	f	1999-04-17	21	Germany		student	other on-line recruitment
DO17091987	9	f	1987-09-17	33	Germany		student	other on-line recruitment
DO19101999	3	f	1999-10-19	20	Austria		student	other on-line recruitment
DO23052001	12	f	2001-05-23	19	Germany		unemployed	other on-line recruitment
DO25031995	2	f	1995-03-25	25	Austria		student	other on-line recruitment
DO26061979	11	m	1979-06-26	41	Germany		full-time	other on-line recruitment
DO27011998	10	m	1998-01-27	22	Germany		student	other on-line recruitment
DU20081996	2	m	1996-08-20	24	Germany		student	other on-line recruitment
ED12071989	2	f	1989-07-12	31	Germany		full-time	other on-line recruitment
ED28121995	10	f	1995-12-28	24	Germany		student	other on-line recruitment
EF26021996	4	f	1996-02-26	24	Germany		student	other on-line recruitment
EH06021987	3	m	1987-02-06	33	Germany		full-time	other on-line recruitment
EI21071976	7	f	1976-07-21	44	Germany		full-time	other on-line recruitment
EL06041995	3	m	1995-04-06	25	Austria		student	other on-line recruitment
EL110288	3	f	1988-02-11	32	others	Mexiko	student	other on-line recruitment
EL12061986	7	f	1986-06-12	34	Germany		part-time	other on-line recruitment
EL17071970	3	f	1993-02-27	27	Germany		part-time	other on-line recruitment
EL20061972	5	m	1998-06-02	22	Germany		student	other on-line recruitment
EL20121970	12	f	1970-12-20	49	Germany		full-time	other on-line recruitment
EL22011999	2	f	1999-01-22	21	Germany		student	other on-line recruitment
EL27091966	6	f	1997-02-21	23	Germany		student	other on-line recruitment
EÖ06011990	9	f	1990-01-06	30	Germany		full-time	other on-line recruitment
ER13111987	6	f	1987-11-13	32	Germany		full-time	other on-line recruitment
ER13111987	11	f	1987-11-13	32	Germany		full-time	other on-line recruitment
ER24091985	7	f	1985-09-24	35	Germany		full-time	other on-line recruitment
EV01061991	12	f	1991-06-01	29	Austria		part-time	other on-line recruitment
EV02091977	6	f	1977-09-02	43	Germany		full-time	other on-line recruitment
EV07121995	2	f	1995-12-07	24	Germany		student	other on-line recruitment
EV09061997	7	f	1997-06-09	23	Germany		student	other on-line recruitment
EV09061997	7	f	1997-06-09	23	Germany		student	other on-line recruitment
EV09061997	7	f	1997-06-09	23	Germany		student	other on-line recruitment
EV13011982	1	f	1982-01-13	38	Germany		part-time	other on-line recruitment
EV23091994	11	f	1994-09-23	26	Germany		full-time	other on-line recruitment
FA04101991	2	m	1991-10-04	28	Germany		full-time	other on-line recruitment
FR20031969	3	f	1995-05-20	25	Germany		student	other on-line recruitment
FR20081992	5	m	1992-08-20	28	Germany		student	other on-line recruitment
FR21081998	11	f	1998-08-21	22	Germany		student	other on-line recruitment
FR22051996	5	f	1996-05-22	24	Germany		student	other on-line recruitment
FR29031996	9	f	1996-03-29	24	Germany		student	other on-line recruitment
GA03061993	1	f	1993-06-03	27	Germany		student	other on-line recruitment
GA07111988	5	m	1988-11-07	31	Germany		unemployed	other on-line recruitment
GA16071990	5	f	1990-07-16	30	Germany		student	other on-line recruitment
GA22051990	3	m	1990-05-22	30	Germany		student	other on-line recruitment
GE15061985	8	m	1985-08-09	35	Germany		student	other on-line recruitment
GE17061969	8	f	1969-06-17	51	Germany		part-time	other on-line recruitment
Gi12091973	11	f	1973-09-12	47	Germany		irregular	other on-line recruitment
GI19111988	6	f	1988-11-19	31	Germany		full-time	other on-line recruitment
GR24121989	3	f	1989-12-24	30	Germany		student	other on-line recruitment
GU30111993	11	f	1993-11-30	26	Germany		part-time	other on-line recruitment
GW05071939	7	f	1977-02-07	43	Germany		full-time	other on-line recruitment
HA04021964	12	m	1964-02-04	56	Germany		full-time	other on-line recruitment
HA04041968	12	f	1968-04-04	52	Germany		part-time	other on-line recruitment
HA12121993	3	f	1993-12-12	26	Germany		student	other on-line recruitment
HA160619	7	m	1998-06-16	22	Germany		student	other on-line recruitment
HA17031997	9	f	1997-03-17	23	Germany		student	other on-line recruitment
HA23071996	2	f	1996-07-23	24	Germany		full-time	other on-line recruitment
HE01111953	5	f	1987-08-27	33	Austria		part-time	other on-line recruitment
HE03111991	10	f	1991-11-03	28	Germany		part-time	other on-line recruitment
HE04081966	5	f	1966-08-04	54	Germany		full-time	other on-line recruitment
HE05081996	4	m	1996-08-05	24	Austria		student	other on-line recruitment
HE07072000	9	f	2000-07-07	20	Austria		student	other on-line recruitment
He09061993	9	f	1993-06-09	27	Germany		student	other on-line recruitment
HE09091999	3	f	1999-09-09	21	Austria		part-time	other on-line recruitment
HE13091987	8	m	1987-09-13	33	Germany		student	other on-line recruitment
HE21021996	7	f	1996-02-21	24	Germany		full-time	other on-line recruitment
HE30031995	4	f	1995-03-30	25	Germany		unemployed	other on-line recruitment
HE31011973	10	f	1973-01-31	47	Germany		part-time	other on-line recruitment
HE31051998	9	f	1998-05-31	22	Austria		student	other on-line recruitment
HK18071996	6	m	1996-07-18	24	Austria		student	other on-line recruitment
HO28101992	3	f	1992-10-28	27	Germany		student	other on-line recruitment
HO29061991	11	m	1991-06-29	29	Germany		full-time	other on-line recruitment
HR12011990	1	m	1990-01-12	30	Germany		full-time	other on-line recruitment
Hshdj3ieiie8d	8	m		NA	Switzerland		irregular	other on-line recruitment
Hsueue	1	m		NA	Switzerland		irregular	other on-line recruitment
https://survey3.gwdg.de/	11	f		NA	others	Italien	part-time	other on-line recruitment
HU04041996	1	f	1996-04-04	24	Germany		student	other on-line recruitment
HU14042000	10	f	2000-04-14	20	Germany		full-time	other on-line recruitment
HU14042000	10	f	2000-04-14	20	Germany		full-time	other on-line recruitment
IG25121994	5	f	1994-12-25	25	Germany		unemployed	other on-line recruitment
IN02091981	9	f	1981-09-02	39	Germany		irregular	other on-line recruitment
IN08031990	12	f	1990-03-08	30	Germany		full-time	other on-line recruitment
IN12051980	12	f	1980-05-12	40	Germany		full-time	other on-line recruitment
IN20091997	1	f	1997-09-20	23	Germany		student	other on-line recruitment
IN28051996	3	m	1996-05-28	24	Germany		student	other on-line recruitment
IN29111959	12	f	1959-11-29	60	Germany		unemployed	other on-line recruitment
IO07071998	2	m	1998-07-07	22	Germany		student	other on-line recruitment
IR01011987	12	f	1987-04-01	33	Germany		full-time	other on-line recruitment
IR03061997	7	f	1997-06-03	23	Germany		student	other on-line recruitment
IR15051996	12	m	1996-05-15	24	Germany		student	other on-line recruitment
IR25041975	11	f	1975-04-25	45	Germany		full-time	other on-line recruitment
IR30011994	9	f	1994-01-30	26	Germany		student	other on-line recruitment
IR30071974	9	f	1974-07-30	46	Germany		full-time	other on-line recruitment
IS11011980	2	f	1980-01-11	40	Germany		unemployed	other on-line recruitment
JA07011996	12	f	1996-01-07	24	Germany		student	other on-line recruitment
JA11112002	11	f	2002-11-11	17	Germany		student	other on-line recruitment
JA12121995	2	f	1995-12-12	24	Germany		student	other on-line recruitment
JA14021991	2	f	1991-02-14	29	Germany		student	other on-line recruitment
JA14071985	5	m	1985-07-14	35	Germany		student	other on-line recruitment
JA23121985	9	m	1985-12-23	34	Germany		full-time	other on-line recruitment
JE01011986	6	f	1986-01-01	34	Germany		full-time	other on-line recruitment
JE04061995	2	m	1995-06-04	25	Germany		part-time	other on-line recruitment
JE06101991	11	f	1991-10-06	28	Germany		student	other on-line recruitment
JE08081995	6	f	1995-08-08	25	Germany		student	other on-line recruitment
JE11062002	10	m	2002-06-11	18	Germany		student	other on-line recruitment
JE11062002	10	m	2002-06-11	18	Germany		student	other on-line recruitment
JE15091999	8	f	1999-09-15	21	Germany		student	other on-line recruitment
JE23031992	6	f	1992-03-23	28	Germany		part-time	other on-line recruitment
JH30101961	4	m	1961-10-30	58	Germany		part-time	other on-line recruitment
JO01031990	10	m	1990-03-01	30	others	Polen	full-time	other on-line recruitment
JO09021993	1	m	1993-02-09	27	Germany		student	other on-line recruitment
JO10091996	12	f	1996-09-10	24	Austria		student	other on-line recruitment
JO10101995	7	f	1995-10-10	24	Austria		student	other on-line recruitment
JO17071996	7	m	1996-07-17	24	Germany		student	other on-line recruitment
JO19051966	3	f	1966-05-19	54	Germany		full-time	other on-line recruitment
JO19051966	6	f	1966-05-19	54	Germany		part-time	other on-line recruitment
JO19071996	12	f	1996-07-19	24	Austria		student	other on-line recruitment
JO24011998	2	f	1998-01-24	22	Austria		student	other on-line recruitment
JO29051994	4	f	1994-05-29	26	Germany		student	other on-line recruitment
JO29051994	12	f	1994-05-29	26	Germany		student	other on-line recruitment
JÖ31051990	9	m	1990-05-31	30	Germany		student	other on-line recruitment
ju07071994	4	f	1994-07-07	26	Germany		student	other on-line recruitment
JU13021997	2	f	1997-02-13	23	Germany		student	other on-line recruitment
JU13031993	11	f	1993-03-13	27	Germany		student	other on-line recruitment
Jü14011996	12	m	1996-01-14	24	Germany		student	other on-line recruitment
JU22121947	9	f	1986-01-31	34	Germany		student	other on-line recruitment
JU23081994	9	m	1994-08-08	26	Germany		full-time	other on-line recruitment
Ju31011986	2	f	1986-01-31	34	Germany		full-time	other on-line recruitment
JU31011986	3	f	1986-01-31	34	Germany		full-time	other on-line recruitment
Ka 1107195	7	m	1950-07-10	70	Germany		retired	other on-line recruitment
KA02121968	6	f	1968-12-02	51	Germany		retired	other on-line recruitment
KA03031997	4	f	1997-03-03	23	Germany		irregular	other on-line recruitment
KA06071997	6	f	1997-07-06	23	Germany		student	other on-line recruitment
KA13032001	11	m	2001-03-13	19	Germany		student	other on-line recruitment
Ka14011999	8	f	1999-01-14	21	Germany		part-time	other on-line recruitment
KA17011998	12	f	1998-01-17	22	Germany		student	other on-line recruitment
KA17091994	3	m	1994-09-17	26	Germany		student	other on-line recruitment
KA17091998	12	f	1998-09-17	22	Germany		student	other on-line recruitment
KA18052000	3	f	2000-05-18	20	Germany		student	other on-line recruitment
KA18052001	5	f	2001-05-18	19	Germany		full-time	other on-line recruitment
Ka19071968	12	f	1995-08-19	25	Germany		student	other on-line recruitment
KA19071996	9	f	1996-07-19	24	Austria		student	other on-line recruitment
KA20071988	8	f	1988-07-20	32	Germany		unemployed	other on-line recruitment
KA21041966	12	f	1966-04-21	54	Germany		full-time	other on-line recruitment
KA21111999	10	m	1999-11-21	20	Germany		irregular	other on-line recruitment
KA22011999	4	f	1999-01-22	21	Germany		student	other on-line recruitment
KA23071996	6	f	1996-07-23	24	Germany		student	other on-line recruitment
ka23082000	8	f	2000-08-23	20	Germany		student	other on-line recruitment
KA23102000	3	f	2000-10-23	19	Germany		student	other on-line recruitment
KA27011999	8	f	1999-01-27	21	Germany		student	other on-line recruitment
KA281292	4	m	1992-12-28	27	Germany		student	other on-line recruitment
KA30101997	10	f	1997-10-30	22	Germany		student	other on-line recruitment
KA31121998	9	f	1998-12-31	21	Germany		student	other on-line recruitment
KE05101968	4	m	1998-03-14	22	Germany		student	other on-line recruitment
KE11031963	6	f	1995-05-16	25	Germany		student	other on-line recruitment
Ke11111995	12	m	1995-11-11	24	Germany		student	other on-line recruitment
KE16051979	6	f	1979-05-16	41	Germany		unemployed	other on-line recruitment
KE22011992	4	m	1992-01-22	28	Germany		full-time	other on-line recruitment
KE24041997	8	m	1997-04-24	23	Germany		student	other on-line recruitment
KH08091989	4	f	1989-09-08	31	Germany		student	other on-line recruitment
KL22021972	8	f	1972-02-22	48	Germany		part-time	other on-line recruitment
KL25091996	5	f	1996-09-25	24	Germany		student	other on-line recruitment
KN15121994	7	m	1994-12-15	25	Germany		student	other on-line recruitment
KN28081978	11	m	1978-08-28	42	Germany		full-time	other on-line recruitment
KO201258	1	m	2000-07-20	20	Germany		student	other on-line recruitment
KO23101975	12	m	1975-10-23	44	Germany		full-time	other on-line recruitment
KR15092000	8	f	2000-09-15	20	Germany		student	other on-line recruitment
LI01091994	10	f	1994-09-01	26	Germany		student	other on-line recruitment
LI01091994	10	f	1994-09-01	26	Germany		student	other on-line recruitment
LJ06021988	7	m	1988-02-06	32	Germany		student	other on-line recruitment
LJ06021988	10	m	1988-02-06	32	Germany		student	other on-line recruitment
LU08021944	1	f	1964-11-29	55	Germany		full-time	other on-line recruitment
LU16021992	6	m	1992-02-16	28	Austria		student	other on-line recruitment
Ly29041968	9	f	1968-04-29	52	Germany		irregular	other on-line recruitment
MA01051966	8	f	1966-05-01	54	Germany		part-time	other on-line recruitment
MA03011989	3	f	1989-01-03	31	Germany		unemployed	other on-line recruitment
MA03041991	11	f	1991-04-03	29	Germany		part-time	other on-line recruitment
MA04012001	2	f	2001-01-04	19	Germany		student	other on-line recruitment
MA04022000	1	f	2000-02-04	20	Germany		student	other on-line recruitment
MA06051999	7	f	1999-05-06	21	Germany		student	other on-line recruitment
MA07021996	10	f	1996-02-02	24	Germany		student	other on-line recruitment
MA07021997	8	f	1997-02-07	23	Germany		student	other on-line recruitment
MA07092000	5	f	2000-09-07	20	Germany		student	other on-line recruitment
Ma08101998	6	f	1998-10-08	21	Germany		student	other on-line recruitment
MA11101996	5	m	1996-10-11	23	Germany		student	other on-line recruitment
MA12032000	4	f	2000-03-12	20	Germany		student	other on-line recruitment
MA12111986	12	f	1986-11-12	33	Germany		full-time	other on-line recruitment
Ma14031996	9	f	1996-03-14	24	Germany		part-time	other on-line recruitment
MA14051968	11	f	1968-05-14	52	Germany		full-time	other on-line recruitment
MA14121964	3	f	1996-11-22	23	Germany		student	other on-line recruitment
MA15041998	5	f	1998-04-15	22	Germany		student	other on-line recruitment
MA15051993	11	m	1993-05-15	27	Germany		student	other on-line recruitment
MA16011987	9	m	1987-01-16	33	Germany		student	other on-line recruitment
MA16061992	1	f	1992-06-16	28	Germany		full-time	other on-line recruitment
MA18061994	6	f	1994-06-18	26	Germany		full-time	other on-line recruitment
MA18091994	12	f	1994-09-18	26	Germany		student	other on-line recruitment
MA19051966	2	m	1995-07-03	25	Germany		student	other on-line recruitment
MA19081999	2	m	1999-08-19	21	Germany		student	other on-line recruitment
MA21021990	9	f	1990-02-21	30	Germany		full-time	other on-line recruitment
MA21031997	9	m	1997-03-21	23	Austria		student	other on-line recruitment
MA22081997	6	f	1997-08-22	23	Germany		student	other on-line recruitment
MA23071982	7	f	1982-07-23	38	Germany		part-time	other on-line recruitment
MA26021952	2	m	1952-02-26	68	Germany		retired	other on-line recruitment
ma27031992	8	f	1992-03-27	28	Germany		student	other on-line recruitment
MA29011999	8	f	1999-01-29	21	Germany		student	other on-line recruitment
MA29051994	7	f	1994-05-29	26	Germany		student	other on-line recruitment
MA29051994	12	f	1994-05-29	26	Germany		student	other on-line recruitment
MA29061991	1	f	1991-06-29	29	Germany		student	other on-line recruitment
MA29091980	1	f	1980-09-29	39	Germany		full-time	other on-line recruitment
MA30071997	1	f	1997-07-30	23	Germany		student	other on-line recruitment
MA31011996	12	f	1996-01-31	24	Germany		student	other on-line recruitment
MA31071994	10	f	1994-07-01	26	Germany		student	other on-line recruitment
ME17061989	6	f	1989-06-17	31	Germany		full-time	other on-line recruitment
MI03071990	5	f	1990-07-03	30	Germany		unemployed	other on-line recruitment
MI05082000	9	f	2000-08-05	20	Germany		student	other on-line recruitment
MI07121993	3	f	1993-12-07	26	Germany		student	other on-line recruitment
MI09011998	6	f	1998-01-09	22	Germany		student	other on-line recruitment
MI16082001	2	f	2001-08-16	19	Germany		student	other on-line recruitment
MO05081992	1	f	1992-08-05	28	Austria		student	other on-line recruitment
mo15011963	11	f	1963-01-15	57	Germany		part-time	other on-line recruitment
mo16021996	2	m	1996-02-16	24	Austria		student	other on-line recruitment
MO16101996	8	f	1996-10-16	23	Austria		student	other on-line recruitment
MO23061982	12	f	1982-06-23	38	Germany		part-time	other on-line recruitment
MO29091997	3	f	1997-09-29	23	Germany		full-time	other on-line recruitment
MZ28021976	4	m	1976-02-28	44	Germany		full-time	other on-line recruitment
Na04111997	6	f	1997-11-04	22	Germany		student	other on-line recruitment
Na04111997	7	f	1997-11-04	22	Germany		student	other on-line recruitment
Na04111997	9	f	1997-11-04	22	Germany		student	other on-line recruitment
NA23042001	11	f	2001-04-23	19	Germany		student	other on-line recruitment
NI27101998	7	f	1998-10-27	21	Germany		student	other on-line recruitment
NI29061996	2	f	1996-06-29	24	Germany		student	other on-line recruitment
NI29061996	2	f	1996-06-29	24	Germany		student	other on-line recruitment
NO09121988	6	m	1988-12-09	31	Germany		part-time	other on-line recruitment
NW	3	f	1993-11-18	26	Germany		student	other on-line recruitment
OD06081981	6	m	1981-08-06	39	Germany		full-time	other on-line recruitment
OL08021994	9	f	1994-02-08	26	Germany		student	other on-line recruitment
Ot01071955	6	f	1955-07-01	65	Germany		unemployed	other on-line recruitment
PA04121999	3	m	1999-12-04	20	Germany		student	other on-line recruitment
PA29111993	6	m	1993-11-29	26	Germany		part-time	other on-line recruitment
PE04111991	8	m	1991-11-04	28	Germany		student	other on-line recruitment
PE04111991	10	m	1991-11-04	28	Germany		student	other on-line recruitment
PE07121965	7	f	1993-04-04	27	Germany		student	other on-line recruitment
PE09031946	10	f	1974-03-11	46	Germany		student	other on-line recruitment
PE10081995	7	f	1995-08-10	25	Germany		student	other on-line recruitment
PE13121996	4	m	1996-12-13	23	Germany		student	other on-line recruitment
PE25021985	1	f	1985-02-25	35	Germany		unemployed	other on-line recruitment
PR12121988	8	f	1988-12-12	31	Germany		part-time	other on-line recruitment
RA09011989	8	f	1989-01-09	31	Germany		student	other on-line recruitment
Ra10071994	4	f	1994-07-10	26	Germany		part-time	other on-line recruitment
RA16071990	11	m	1990-07-16	30	Germany		irregular	other on-line recruitment
RA160790	2	m	1990-07-16	30	Germany		irregular	other on-line recruitment
RA25022000	4	f	2000-02-25	20	Germany		student	other on-line recruitment
RA26041996	8	f	1996-04-26	24	Austria		student	other on-line recruitment
RE04121992	2	f	1992-12-04	27	Germany		student	other on-line recruitment
RE09011971	10	m	1971-01-09	49	Germany		full-time	other on-line recruitment
RE10061989	5	m	1989-06-10	31	Germany		student	other on-line recruitment
RE10061989	10	m	1989-06-10	31	Germany		student	other on-line recruitment
Re12121975	2	m	1975-12-12	44	Germany		full-time	other on-line recruitment
Re12121975	4	m	1975-12-12	44	Germany		full-time	other on-line recruitment
Re14051962	9	f	1962-05-14	58	Germany		part-time	other on-line recruitment
RE15021991	8	m	1991-02-15	29	Germany		full-time	other on-line recruitment
RE15042001	5	f	2001-04-15	19	Germany		student	other on-line recruitment
RE20081985	12	m	1985-08-20	35	Germany		full-time	other on-line recruitment
Re23041999	3	m	1999-04-23	21	Germany		student	other on-line recruitment
RE25061996	3	f	1996-06-25	24	Germany		student	other on-line recruitment
RE27041958	9	f	1958-04-27	62	Germany		retired	other on-line recruitment
Re28021992	12	f	1992-02-28	28	Germany		student	other on-line recruitment
RE28031994	6	f	1994-03-28	26	Germany		student	other on-line recruitment
RI01041988	3	f	1988-04-01	32	Germany		student	other on-line recruitment
RO11021963	10	m	1995-02-24	25	Germany		student	other on-line recruitment
RO19111988	12	f	1988-11-19	31	Germany		full-time	other on-line recruitment
RO25061995	12	f	1995-06-25	25	Germany		part-time	other on-line recruitment
RT19091991	1	f	1991-09-19	29	Germany		full-time	other on-line recruitment
RU01121939	7	f	1984-10-15	35	Germany		full-time	other on-line recruitment
RU02111982	4	f	1982-11-02	37	Germany		part-time	other on-line recruitment
RU02111982	10	f	1982-11-02	37	Germany		part-time	other on-line recruitment
RU02111982	10	f	1982-11-02	37	Germany		part-time	other on-line recruitment
RU11061992	7	f	1992-06-11	28	Germany		student	other on-line recruitment
Ru22061978	5	f	1978-06-22	42	Germany		student	other on-line recruitment
Rü27111973	6	f	1973-11-27	46	Germany		retired	other on-line recruitment
S001	8	f	1993-04-02	27	Germany	NA	full-time	on-site
S002	12	f	1975-09-24	44	Germany	NA	part-time	on-site
S003	1	f	1985-06-28	35	Germany	NA	part-time	on-site
S004	12	m	1991-12-23	28	Germany	NA	full-time	on-site
S005	2	f	1989-01-06	31	Germany	NA	full-time	on-site
S006	10	f	1993-08-02	27	Germany	NA	student	on-site
S007	12	m	1989-06-23	31	Germany	NA	part-time	on-site
S008	11	f	1991-05-21	29	Germany	NA	full-time	on-site
S009	1	f	1997-04-30	23	Germany	NA	student	on-site
S010	9	m	1987-11-25	32	Germany	NA	full-time	on-site
S011	7	f	1982-04-29	38	Germany	NA	student	on-site
S012	6	f	1987-09-04	33	Germany	NA	full-time	on-site
S013	9	m	1988-04-08	32	Germany	NA	full-time	on-site
S014	9	NA	1990-03-19	30	Germany	NA	full-time	on-site
S015	2	f	1994-05-29	26	Germany	NA	student	on-site
S016	6	NA	1991-11-17	28	Germany	NA	full-time	on-site
S017	7	NA	1989-11-22	30	Germany	NA	full-time	on-site
S019	4	NA	1984-11-23	35	Germany	NA	part-time	on-site
S019a	4	m	1993-05-07	27	Germany	NA	student	on-site
S020	7	f	1989-08-05	31	Germany	NA	full-time	on-site
S021	12	m	1992-07-04	28	Germany	NA	student	on-site
S022	4	m	1997-04-03	23	Germany	NA	student	on-site
S023	2	m	1998-11-30	21	Germany	NA	student	on-site
S024	2	m	1953-04-16	67	Germany	NA	retired	on-site
S025	3	f	1989-08-01	31	Germany	NA	part-time	on-site
S026	9	f	1998-08-17	22	Germany	NA	student	on-site
S027	7	f	1952-02-20	68	Germany	NA	retired	on-site
S028	6	m	1996-02-23	24	Germany	NA	student	on-site
S029	12	f	1995-10-09	24	Germany	NA	student	on-site
S030	10	f	1994-07-08	26	Germany	NA	student	on-site
S032	6	f	1997-10-09	22	Germany	NA	student	on-site
S033	5	m	1988-12-07	31	Germany	NA	student	on-site
S034	6	m	1999-10-02	21	Germany	NA	student	on-site
S035	6	f	1976-01-04	44	Germany	NA	retired	on-site
S036	1	m	1991-12-18	28	Germany	NA	student	on-site
S037	6	f	1998-07-04	22	Germany	NA	student	on-site
S038	7	f	1993-11-23	26	Germany	NA	student	on-site
S039	10	f	1989-01-16	31	Germany	NA	part-time	on-site
S040	8	m	1996-02-23	24	Germany	NA	student	on-site
S041	1	f	1997-07-12	23	Germany	NA	student	on-site
S042	4	f	1995-03-20	25	Germany	NA	student	on-site
S043	3	m	1991-12-18	28	Germany	NA	student	on-site
S045	1	m	1990-03-16	30	Germany	NA	full-time	on-site
S046	10	f	1996-07-05	24	Germany	NA	student	on-site
S047	4	f	1982-08-20	38	Germany	NA	part-time	on-site
S048	3	f	1982-08-20	38	Germany	NA	part-time	on-site
S049	12	f	1992-03-06	28	others	NA	student	on-site
S050	8	f	1993-11-23	26	Germany	NA	student	on-site
S053	4	f	1994-08-19	26	Germany	NA	student	on-site
S055	3	f	1989-10-23	30	Germany	NA	full-time	on-site
S064	5	m	1987-01-16	33	Germany	NA	full-time	on-site
S066	11	f	1997-10-09	22	Germany	NA	student	on-site
S067	11	f	1990-10-13	29	Germany	NA	full-time	on-site
S069	8	m	1952-02-20	68	Germany	NA	retired	on-site
S071	8	m	1995-04-02	25	Germany	NA	student	on-site
S076	5	m	1995-04-02	25	Germany	NA	student	on-site
S081	11	f	1994-04-20	26	Germany	NA	student	on-site
S085	5	f	1979-06-20	41	Germany	NA	full-time	on-site
S090	9	f	1991-11-01	28	Germany	NA	student	on-site
S400	1	f	1991-02-11	29	others	NA	full-time	on-site
S401	7	f	1988-10-04	31	Germany	NA	full-time	on-site
S402	12	f	1997-06-04	23	Germany	NA	student	on-site
S403	9	m	1997-12-23	22	Germany	NA	student	on-site
S404	8	m	1987-05-06	33	Germany	NA	student	on-site
S405	8	f	1991-05-31	29	Germany	NA	unemployed	on-site
S406	10	m	1987-05-22	33	Germany	NA	full-time	on-site
S407	3	m	1984-09-06	36	Germany	NA	unemployed	on-site
S408	11	f	1998-05-26	22	Germany	NA	student	on-site
S409	9	f	1989-05-14	31	Germany	NA	full-time	on-site
S410	1	f	1990-12-04	29	Germany	NA	part-time	on-site
S411	10	m	1991-07-05	29	Germany	NA	student	on-site
S412	7	m	1996-01-19	24	Germany	NA	part-time	on-site
S413	4	f	1989-12-10	30	Germany	NA	student	on-site
S414	10	m	1987-10-09	32	Germany	NA	irregular	on-site
S415	2	f	1988-02-09	32	Germany	NA	student	on-site
S416	1	m	1992-12-20	27	Germany	NA	student	on-site
S417	5	f	1992-06-17	28	Germany	NA	unemployed	on-site
S418	12	f	1985-05-25	35	Germany	NA	full-time	on-site
S419	5	f	1984-05-13	36	Germany	NA	full-time	on-site
S420	7	f	1993-06-29	27	Germany	NA	student	on-site
S422	9	f	1987-10-08	32	Germany	NA	full-time	on-site
S423	4	m	1993-01-22	27	Germany	NA	student	on-site
S425	2	m	1987-01-16	33	Germany	NA	full-time	on-site
S426	4	m	1991-10-17	28	Germany	NA	student	on-site
S429	10	f	1988-04-24	32	Germany	NA	full-time	on-site
S430	5	m	1992-07-19	28	Germany	NA	full-time	on-site
S432	3	m	1991-12-08	28	Germany	NA	student	on-site
S434	11	f	1990-09-23	30	Germany	NA	unemployed	on-site
S435	11	m	1983-12-03	36	Germany	NA	full-time	on-site
S436	5	m	1989-01-08	31	Germany	NA	student	on-site
S437	5	f	1990-07-05	30	Germany	NA	student	on-site
S438	6	f	1994-09-21	26	Germany	NA	student	on-site
S440	11	m	1985-04-05	35	Germany	NA	part-time	on-site
S443	3	m	1993-12-30	26	Germany	NA	student	on-site
S445	1	m	1992-09-21	28	Germany	NA	student	on-site
S450	8	f	1981-03-01	39	Germany	NA	irregular	on-site
S454	11	m	1996-02-22	24	Germany	NA	student	on-site
S461	8	f	1992-06-05	28	Germany	NA	student	on-site
S465	6	f	1996-09-12	24	Germany	NA	student	on-site
S468	2	f	1997-11-10	22	Germany	NA	student	on-site
S473	11	f	1998-03-12	22	Germany	NA	student	on-site
S474	8	m	1993-01-11	27	Germany	NA	student	on-site
S479	8	m	1990-08-18	30	Germany	NA	part-time	on-site
SA02091995	4	f	1995-09-02	25	Germany		student	other on-line recruitment
SA04101988	3	f	1988-10-04	31	Germany		irregular	other on-line recruitment
SA08011988	3	f	1988-01-08	32	Germany		unemployed	other on-line recruitment
SA08061966	4	f	1999-05-15	21	Germany		student	other on-line recruitment
SA09092001	11	f	2001-09-09	19	Germany		student	other on-line recruitment
SA10012002	8	f	2002-01-10	18	Germany		student	other on-line recruitment
Sa10091998	5	f	1998-09-10	22	Germany		student	other on-line recruitment
SA11101984	5	f	1984-10-11	35	Germany		full-time	other on-line recruitment
SA13031990	12	f	1990-03-13	30	Germany		part-time	other on-line recruitment
SA14011999	1	m	1999-01-14	21	Germany		student	other on-line recruitment
SA14021996	12	f	1996-02-14	24	Germany		student	other on-line recruitment
SA14111975	6	f	2000-12-15	19	Germany		student	other on-line recruitment
SA21032000	11	f	2000-03-21	20	Austria		student	other on-line recruitment
SA22021999	1	f	1999-02-22	21	Germany		student	other on-line recruitment
Sa26021990	4	f	1900-02-26	30	Germany		full-time	other on-line recruitment
SA28011994	1	m	1994-01-28	26	others	Schweden	full-time	other on-line recruitment
SI05011993	9	m	1993-01-05	27	Germany		student	other on-line recruitment
SI06031987	4	f	1987-03-06	33	Germany		full-time	other on-line recruitment
SI06061968	1	f	2001-06-21	19	Germany		student	other on-line recruitment
SI11011971	1	f	1999-03-20	21	Germany		student	other on-line recruitment
SI19021999	12	m	1999-02-19	21	Germany		student	other on-line recruitment
SI21071997	9	f	1997-07-21	23	Germany		student	other on-line recruitment
SI28121965	5	f	1965-12-28	54	Germany		full-time	other on-line recruitment
SI28121965	12	f	1965-12-28	54	Germany		full-time	other on-line recruitment
SI30121982	4	m	1982-12-30	37	Germany		irregular	other on-line recruitment
SL18012000	12	m	2001-01-18	19	Germany		student	other on-line recruitment
SL18051999	2	f	1999-05-18	21	Germany		student	other on-line recruitment
SO16101993	5	f	1993-10-16	26	Germany		student	other on-line recruitment
SO20031999	7	m	1999-03-20	21	Germany		student	other on-line recruitment
ST03051996	2	f	1996-03-05	24	Germany		full-time	other on-line recruitment
ST13061963	4	f	1997-04-23	23	Germany		student	other on-line recruitment
ST14121995	8	f	1995-12-14	24	Germany		student	other on-line recruitment
ST29011984	8	f	1984-01-29	36	Germany		part-time	other on-line recruitment
ST29011984	8	f	1984-01-29	36	Germany		part-time	other on-line recruitment
Su01061981	9	f	1981-06-01	39	Germany		student	other on-line recruitment
SU02012001	1	f	2001-01-02	19	Germany		student	other on-line recruitment
SU05091993	2	f	1993-09-05	27	Germany		part-time	other on-line recruitment
SU09051998	9	f	1998-05-09	22	Germany		student	other on-line recruitment
SU11071999	7	f	1999-07-11	21	Germany		student	other on-line recruitment
SU11081997	4	f	1997-08-11	23	Germany		student	other on-line recruitment
SU11081997	8	f	1997-08-11	23	Germany		student	other on-line recruitment
SU11121996	6	f	1996-12-11	23	Germany		student	other on-line recruitment
SU11121996	12	f	1996-12-11	23	Germany		student	other on-line recruitment
SU22091997	9	f	1997-09-22	23	Austria		student	other on-line recruitment
SU23091981	9	f	1985-06-25	35	Germany		student	other on-line recruitment
SU25031988	12	f	1988-03-25	32	Germany		full-time	other on-line recruitment
Su28041989	4	f	1989-04-28	31	Germany		full-time	other on-line recruitment
SW09031971	4	f	1971-03-09	49	Germany		part-time	other on-line recruitment
SW12111967	3	f	1998-08-30	22	Germany		student	other on-line recruitment
SY15071996	1	f	1996-07-15	24	Germany		student	other on-line recruitment
SY15071996	4	f	1996-07-15	24	Germany		student	other on-line recruitment
SY22112001	3	m	2001-11-22	18	Germany		student	other on-line recruitment
SY22112001	3	m	2001-11-22	18	Germany		student	other on-line recruitment
SY230472	2	m	2002-05-03	18	Germany		student	other on-line recruitment
SZ12121991	12	f	1991-12-12	28	Germany		part-time	other on-line recruitment
TA14081996	8	m	1996-08-14	24	Germany		student	other on-line recruitment
TA22111996	10	f	1996-11-22	23	Germany		student	other on-line recruitment
TEST	10	f	1993-07-19	27	Germany		full-time	other on-line recruitment
TH02091997	8	f	1997-09-02	23	Germany		student	other on-line recruitment
TH09081999	12	f	1999-08-09	21	Germany		student	other on-line recruitment
TH12012000	6	f	2000-01-12	20	Germany		student	other on-line recruitment
TH12012000	10	f	2000-01-12	20	Germany		student	other on-line recruitment
TH28091978	2	f	1978-09-28	41	Germany		part-time	other on-line recruitment
TM30011969	9	f	1969-01-30	51	Germany		part-time	other on-line recruitment
TO13111998	6	m	1998-11-13	21	Germany		student	other on-line recruitment
TR04061961	1	f	1993-06-12	27	Germany		full-time	other on-line recruitment
TR14021969	1	m	1969-02-14	51	Germany		full-time	other on-line recruitment
TR14021969	1	m	1969-02-14	51	Germany		full-time	other on-line recruitment
UK14021974	3	f	1974-02-14	46	Germany		part-time	other on-line recruitment
UK14021974	8	f	1974-02-14	46	Germany		part-time	other on-line recruitment
UK28021988	9	m	1988-02-28	32	Germany		part-time	other on-line recruitment
UL02071957	10	m	1992-08-26	28	Germany		student	other on-line recruitment
Ul06111995	11	f	1995-11-06	24	Germany		student	other on-line recruitment
UL07031949	12	f	1972-08-28	48	Germany		full-time	other on-line recruitment
Ul12041998	11	f	1998-04-12	22	Germany		student	other on-line recruitment
Ul17011970	6	f	1997-03-26	23	Germany		student	other on-line recruitment
UN27011998	7	f	1998-01-27	22	Germany		student	other on-line recruitment
Ur04021994	4	f	1994-02-04	26	Germany		student	other on-line recruitment
Ur04021994	6	f	1994-02-04	26	Germany		student	other on-line recruitment
UR18021997	8	f	1997-02-18	23	Austria		student	other on-line recruitment
UT09072001	1	f	2001-07-09	19	Germany		student	other on-line recruitment
UT30091959	3	f	1995-12-11	24	Germany		student	other on-line recruitment
UW02051992	1	f	1992-05-02	28	Germany		full-time	other on-line recruitment
UW02051992	3	f	1992-05-02	28	Germany		full-time	other on-line recruitment
Uw02091993	10	f	1993-09-02	27	Germany		unemployed	other on-line recruitment
UW31081986	8	m	1986-08-31	34	Germany		unemployed	other on-line recruitment
VE08031998	2	f	1998-03-08	22	Austria		student	other on-line recruitment
VI13101996	7	f	1996-10-13	23	Germany		student	other on-line recruitment
VI28031995	7	m	1995-04-28	25	Germany		student	other on-line recruitment
VL25081984	10	f	1984-08-25	36	Germany		part-time	other on-line recruitment
VO02091997	11	f	1997-09-02	23	Germany		student	other on-line recruitment
VO16091987	5	f	1987-09-16	33	Germany		full-time	other on-line recruitment
WA29101996	1	f	1996-10-29	23	Austria		student	other on-line recruitment
WE21071986	2	f	1986-07-21	34	Germany		part-time	other on-line recruitment
WO15071993	11	f	1993-07-15	27	Germany		student	other on-line recruitment
WO17081995	3	m	1995-08-17	25	Germany		student	other on-line recruitment
WO22031984	2	f	1984-03-22	36	Germany		student	other on-line recruitment
YU13091976	2	f	2001-03-17	19	Germany		part-time	other on-line recruitment
ZA14101998	9	m	1998-10-14	21	Germany		student	other on-line recruitment
